# Supplementary material for: Modeling a co-culture of Clostridium autoethanogenum and Clostridium kluyveri to increase syngas conversion to medium-chain fatty-acids
Source: Comput Struct Biotechnol J. 2020 Oct 16;18:3255–66. doi: 10.1016/j.csbj.2020.10.003 (PMC7658664; doi:10.1016/j.csbj.2020.10.003)
Supplement: Supplementary file 1 [file mmc1.xlsx]

## Sheet: Supplementary information
Sheet name	Information	GEM	Associated Figure
Multi-species model assumptions	Assumptions applied on the Multi-species GEM when running simulations	Multi-species GEM	NA
Mono-culture chemostat simulat	Simulations of chemostat experimental data (Diender et al.,2019) in mono-culture conditions. H2/CO and CO/acetate conditions. Reactor run 3 and 4 of the experimental study	iCLAU786	Figure 2
Multi-species chemostat simulat	Simulations of chemostat experimental data (Diender et al.,2019) in co-culture conditions. H2/CO and CO/acetate conditions. Reactor run 3 and 4 of the experimental study	Multi-species GEM	Figure 3 & 4*
Species ratio effect (CK-CA)	Species ratio effect on the metabolic profiles of the co-culture. Succinate exchange between species is avoided	Multi-species GEM	Figure 6
Succinate addition results	Simulations made with addition of succinate and CO/H2 conditions.	Multi-species GEM	Figure 7 **
Mutants effect mono-culture	Effect of inactivation of each of the propossed reactions in the production of ethanol	iCLAU786	Figure 8
Mutants effect co-culture	Effect of inactivation of each of the propossed reactions in the production of ethanol	Multi-species GEM	NA
All fluxes are expressed in mmol/l/h
** Data in Figure 7 is normalized per mmol of total substrate per carbon using this expression: (mmol/l/h of Butyrate or Hexanoate/(mmol/l/h Succ + mmol/l/h CO))/((mmol/l/h Succ*4C/mmol/l/h Succ+ mmol/l/h CO)+(CO*1C/mmol/l/h Succ + mmol/l/h CO))

## Sheet: C .autoethanogenum model assump
iCLAU786
Reactions	lower_bound	Upper_bound	Observation
ProTrans	-10	1000	Avoid loops
akg_ext_b	0	0	Not observed in experiments
asp__L_ext_b	0	0	Not observed in experiments
lys__L_ext_b	0	0	Not observed in experiments
ala__D_ext_b	0	0	Not observed in experiments
cpd00107_ext_b	0	0	Not observed in experiments
cpd00156__ext_b	0	0	Not observed in experiments
EX_PYR_e	0	0	Not observed in experiments
cpd00322_ext_b	0	0	Not observed in experiments
phe__L__ext_b	0	0	Not observed in experiments
met__L_ext_b	0	0	Not observed in experiments
cpd00129_ext_b	0	0	Not observed in experiments
tyr_ext_b	0	0	Not observed in experiments
cpd00065_ext_b	0	0	Not observed in experiments
cpd00033_ext_b	0	0	Not observed in experiments
citr__L_ext_b	0	0	Not observed in experiments
cys__L_ext_b	0	0	Not observed in experiments
cpd00132_ext_b	0	0	Not observed in experiments

## Sheet: Multi-species model assumptions
Multi-species GEM
Reactions	lower_bound	Upper_bound	Observation
Rckl079		10	Avoid loops
Rckl574		10	Avoid loops
Rckl578		10	Avoid loops
Rckl105		10	Avoid loops
Rckl114		10	Avoid loops
Rckl118	-10		Avoid loops
Rckl295	-10		Avoid loops
Rckl215	-10		Avoid loops
Rckl219		10	Avoid loops
Rckl227		10	Avoid loops
Rckl228		10	Avoid loops
Rckl481	-10		Avoid loops
Rckl726	-10		Avoid loops
Rckl192	-10		Avoid loops
Rckl447	-10		Avoid loops
Rckl448	-10		Avoid loops
Rckl239		10	Avoid loops
Rckl319	-10		Avoid loops
Rckl321	-10		Avoid loops
Rckl392		10	Avoid loops
Rckl376		10	Avoid loops
Rckl461		10	Avoid loops
rxn00558_c0		10	Avoid loops
rxn12844_c0		10	Avoid loops
rxn02380_c0		10	Avoid loops
rxn08657_c0		10	Avoid loops
rxn09272_c0		10	Avoid loops
rxnmolyb	-10		Avoid loops
rxn10121_c0	-10		Avoid loops
rxn00650_c0	-10		Avoid loops
rxn05209_c0	-10		Avoid loops
rxn05205_c0	-10	10	Avoid loops
rxn09685_c0		10	Avoid loops
rxn01977_c0	-10		Avoid loops
rxn10060_c0	-10		Avoid loops
rxn08655_c0	-10		Avoid loops
rxn05221_c0		10	Avoid loops
rxn05619_c0		10	Avoid loops
ProTranc0	0	0	Avoid loops
Rckl084	0	0	This reaction creates an infeasible loop and it is not observed to happen in reality
Rckl838	0	0	Experiments during this study proved C. kluyveri does not allow growth on formate
EX_COA_e	0	0	Not observed in experiments
EX_ACAL_e	0	0	Not observed in experiments
EX_ARAB_e	0	0	Not observed in experiments
EX_HIS_e	0	0	Not observed in experiments
EX_MET_e	0	0	Not observed in experiments
EX_ASP_e	0	0	Not observed in experiments
EX_GLN_e	0	0	Not observed in experiments
EX_NICD_e	0	0	Not observed in experiments
EX_AKG_e	0	0	Not observed in experiments
EX_GLY_e	0	0	Not observed in experiments
EX_FRU_e	0	0	Not observed in experiments
EX_GLC_e	0	0	Not observed in experiments
EX_GL_e	0	0	Not observed in experiments
EX_CIT_e	0	0	Not observed in experiments
EX_ILE_e	0	0	Not observed in experiments
EX_LEU_e	0	0	Not observed in experiments
EX_TRP_e	0	0	Not observed in experiments
EX_PHE_e	0	0	Not observed in experiments
EX_MAL_e	0	0	Not observed in experiments
EX_URA_e	0	0	Not observed in experiments
EX_SER_e	0	0	Not observed in experiments
EX_GLU_e	0	0	Not observed in experiments
EX_OAA_e	0	0	Not observed in experiments
EX_LYS_e	0	0	Not observed in experiments
EX_CITR_e	0	0	Not observed in experiments
EX_TYR_e	0	0	Not observed in experiments
EX_FRMD_e	0	0	Not observed in experiments
EX_PYR_e	0	0	Not observed in experiments
EX_XYL_e	0	0	Not observed in experiments
EX_MAN_e	0	0	Not observed in experiments
Rckl849	0	0	Not observed in experiments
COt	0	0	Experiments during this study proved C. kluyveri does not allow growth on CO
Rckl164	0	0	Not observed in experiments
Rckl136	0	0	Not observed in experiments
H2t	0	1000	To force transport of H2 from C. kluyveri to C. autoethanogenum as it is observed in experiments
Rckl835	0	1000	To force acetate uptake by C. kluyveri
Rckl837	0	1000	To force ethanol uptake by C. kluyveri
CO2t	0	1000	To force CO2 uptake by C. kluyveri
Rckl831	0	1000	To force butyrate production by C. kluyveri
Rckl833	0	1000	To force hexanoate production by C. kluyveri. Reaction is changed in the model and is expressed from the cytosol compartment to the extracellular compartment
rxn05488_c0	0	1000	To force production of acetate by C. autoethanogenum
rxn09683_c0	0	1000	To force production of ethanol by C. autoethanogenum
rxn02527_c0	0	1000	To force production of butanol
Rckl799	0	0	AA transport, not observed in experiments
Rckl795	0	0	AA transport, not observed in experiments
Rckl808	0	0	AA transport, not observed in experiments
Rckl800	0	0	AA transport, not observed in experiments
Rckl797	0	0	AA transport, not observed in experiments
Rckl828	0	0	AA transport, not observed in experiments
rxn05669_c0	0	0	AA transport, not observed in experiments
Rckl748	0	0	AA transport, not observed in experiments
Rckl807	0	0	AA transport, not observed in experiments
AlaTranc0	0	0	AA transport, not observed in experiments
Rckl830	0	0	AA transport, not observed in experiments
Rckl814	0	0	AA transport, not observed in experiments
Rckl794	0	0	AA transport, not observed in experiments
Rckl796	0	0	AA transport, not observed in experiments
Rckl798	0	0	AA transport, not observed in experiments
Rckl801	0	0	AA transport, not observed in experiments
Rckl802	0	0	AA transport, not observed in experiments
Rckl803	0	0	AA transport, not observed in experiments
Rckl804	0	0	AA transport, not observed in experiments
Rckl805	0	0	AA transport, not observed in experiments
Rckl806	0	0	AA transport, not observed in experiments
Rckl809	0	0	AA transport, not observed in experiments
Rckl811	0	0	AA transport, not observed in experiments
Rckl812	0	0	AA transport, not observed in experiments
Rckl813	0	0	AA transport, not observed in experiments
Rckl815	0	0	AA transport, not observed in experiments
Rckl816	0	0	AA transport, not observed in experiments
Rckl817	0	0	AA transport, not observed in experiments
Rckl818	0	0	AA transport, not observed in experiments
Rckl828	0	0	AA transport, not observed in experiments
Rckl829	0	0	AA transport, not observed in experiments
MetTranc0	0	0	AA transport, not observed in experiments
AsnTranc0	0	0	AA transport, not observed in experiments
ThrTranc0	0	0	Not observed in experiments
Rckl853	0	0	Not observed in experiments
Rckl860	0	0	Alcohols are not produced in C. kluyveri under these conditions but in C. autoethanogenum after uptake of fatty-acids
Rckl868	0	0	Alcohols are not produced in C. kluyveri under these conditions but in C. autoethanogenum after uptake of fatty-acids
Rckl846	0	0	Not observed in experiments
rxn05494_c0	0	0	Not observed in experiments
CS	0	1000	Flux was going in the other direction. Citrate production is more likely

## Sheet: Mono-culture chemostat simulat
	H2=0		H2=0.96		H2=1.96		H2=3.87		AC=0		AC=0.67		AC=1.38		AC=2.5
Ractions	mean	stdev	mean	stdev	mean	stdev	mean	stdev	mean	stdev	mean	stdev	mean	stdev	mean	stdev
rxn12008	0	0	0	0	0	0	0	0	0	0	0	0	-1.91961e-14	3.88476e-14	0	0
rxn00541	0.0114469	0.00180694	0.0184505	0.00523058	0.0191747	0.00506607	0.021699	0.00619987	0.00463627	8.94412e-15	0.0120624	0.00346363	0.0205358	0.00840253	0.0265537	0.011646
ACKr	1.03915	0.0119535	1.20856	0.0253295	1.37943	0.0340656	1.79229	0.0371666	1.21752	0.013025	1.18524	0.0267398	0.948634	0.0527869	0.932627	0.0802385
rxn01199	-0.000638122	0.000769193	-0.00121746	0.00117965	-0.00197865	0.00207529	-0.00170026	0.00214949	-0.00129299	0.00122103	-0.00176788	0.00217137	-0.00555092	0.00488231	-0.0059964	0.00575483
rxn10215	0	0	0	0	0	0	0	0	0	0	0	0	0	0	0	0
rxn02483	0	0	0	0	0	0	0	0	0	0	0	0	0	0	0	0
rxn00802	0.000963684	0.00102864	0.00384909	0.00390621	0.00367696	0.0037239	0.00436695	0.00487926	0.000186164	1.24979e-16	0.00311955	0.00286453	0.00828184	0.0080091	0.0103366	0.0103051
rxn03638	0.00139732	4.23696e-16	0.0010979	9.41121e-16	0.00119771	6.25323e-16	0.00149713	4.45855e-16	0.000962443	1.16023e-15	0.00089828	7.21522e-16	0.000577466	4.37057e-16	0.000513303	1.77418e-16
rxn06078	0	0	0	0	0	0	0	0	0	0	0	0	0	0	0	0
rxn00868	0	0	0	0	0	0	0	0	0	0	0	0	0	0	0	0
rxn01675	0	0	0	0	0	0	0	0	0	0	0	0	0	0	0	0
rxn12636	0	0	0	0	0	0	0	0	0	0	0	0	0	0	0	0
rxn12644	0	0	0	0	0	0	0	0	0	0	0	0	0	0	0	0
rxn05536	0	0	0	0	0	0	0	0	0	0	0	0	0	0	0	0
rxn05544	0	0	0	0	0	0	0	0	0	0	0	0	0	0	0	0
rxn05549	0	0	0	0	0	0	0	0	0	0	0	0	0	0	0	0
rxn03910	0	0	0	0	0	0	0	0	0	0	0	0	-1.53569e-13	3.10781e-13	0	0
rxn05616	-5.00623e-05	3.65573e-17	0.00820693	0.00816856	0.00784126	0.00794001	0.00848568	0.00860445	-3.44817e-05	3.85169e-17	0.00653213	0.0063087	0.016409	0.0157496	0.0221907	0.0219244
EX_MG_e	-5.00623e-05	3.65573e-17	-3.93347e-05	3.28291e-17	-4.29106e-05	7.60467e-18	-5.36382e-05	1.18981e-17	-3.44817e-05	3.85169e-17	-3.21829e-05	2.55989e-17	-2.0689e-05	1.02581e-17	-1.83902e-05	6.50085e-18
FRD2	0.00141082	3.47289e-16	0	0	0	0	0.00151159	6.65654e-16	0	0	0.00314598	0.00222297	378.862	186.932	0.00846181	0.00778455
rxn12848	0	0	0	0	0	0	0	0	0	0	0	0	0	0	0	0
rxn00369	-3.17955e-08	3.56241e-08	-1.73047e-08	3.53331e-08	-1.14585e-08	1.7416e-08	-1.81338e-08	3.72798e-08	-1.20757e-08	3.23928e-08	-2.14717e-08	2.82449e-08	8.84338e-09	1.52587e-08	1.82404e-08	2.09213e-08
rxn02212	0.00143855	0.000470406	0.00266856	0.00100795	0.00322563	0.0013659	0.00304099	0.00147799	0.000566264	8.18282e-16	0.000528513	4.55419e-16	0.000339758	3.87875e-14	0.000302007	1.83288e-16
rxn03419	1.86991e-06	1.18736e-06	2.07708e-06	1.13239e-06	2.50732e-06	1.16756e-06	2.91074e-06	1.42934e-06	2.08176e-06	9.35835e-07	1.72421e-06	9.44491e-07	1.03301e-06	5.89963e-07	8.01637e-07	5.55019e-07
rxn02160	0.000339124	0.000257682	0.00121436	0.00078958	0.00129658	0.000907411	0.00147102	0.00122714	0.00044441	0.00035027	0.00106218	0.000669664	0.00262605	0.00178592	0.00348582	0.00239135
rxn05614	0	0	0	0	0	0	0	0	0	0	0	0	0	0	0	0
rxn10304	0	0	0	0	0	0	0	0	0	0	0	0	0	0	0	0
rxn01302	-0.0125763	0.0160872	-0.0385722	0.0332528	-0.0321601	0.0329483	-0.0377743	0.0370227	-0.0203695	0.0202365	-0.0272486	0.0260607	-0.0689875	0.0706617	-0.0914065	0.106046
rxn05422	0	0	0	0	0	0	0	0	0	0	0	0	0	0	0	0
rxn00048	1.51351e-06	4.16595e-19	1.18919e-06	7.90485e-19	1.2973e-06	4.19809e-19	1.62162e-06	3.01208e-19	1.04247e-06	3.76838e-18	9.72972e-07	7.4648e-19	6.25482e-07	3.13166e-19	5.55984e-07	4.69247e-19
rxn07584	0	0	0	0	0	0	0	0	0	0	0	0	0	0	0	0
rxn00879	0	0	0	0	0	0	0	0	0	0	0	0	0	0	0	0
rxn05229	0.00125886	2.40445e-15	0.0091592	0.00809739	0.00923875	0.00950585	0.0106403	0.010383	0.000867069	5.51835e-15	0.00721791	0.0067083	0.0170745	0.0161775	0.0236004	0.0226789
rxn12637	0	0	0	0	0	0	0	0	0	0	0	0	0	0	0	0
rxn08297	0	0	0	0	0	0	0	0	0	0	0	0	0	0	0	0
rxn00902	0.00122885	3.37314e-16	0.000965527	2.03984e-15	0.0010533	1.04865e-15	0.00131663	2.29915e-16	0.000846403	6.00816e-16	0.000789977	2.48132e-16	0.000507842	2.18936e-16	0.000451415	3.02387e-16
rxn03852	0	0	0	0	0	0	0	0	0	0	0	0	0	0	0	0
rxn00952	0.0014602	0.000509576	0.00172463	0.000961753	0.00231058	0.0026405	0.0025062	0.00133716	0.000695145	0.000137642	0.000618753	0.000120858	0.000313229	0.000117458	0.000237536	9.78381e-05
rxn03909	1.30977e-06	9.59721e-19	1.0291e-06	1.66778e-18	1.12266e-06	4.52866e-19	1.40333e-06	4.39973e-19	9.02138e-07	1.48822e-18	8.41995e-07	5.75148e-19	5.41282e-07	3.10781e-13	4.8114e-07	3.20586e-19
rxn05187	0	0	0	0	0	0	0	0	0	0	0	0	0	0	0	0
rxn10230	0	0	0	0	0	0	0	0	0	0	0	0	0	0	0	0
rxn05372	0	0	0	0	0	0	0	0	0	0	0	0	0	0	0	0
ENO	-0.0229514	0.00257395	-0.0315288	0.00473946	-0.037579	0.00676724	-0.0434324	0.00756312	-0.0214403	0.00408838	-0.0295763	0.00737358	-0.0518432	0.0154427	-0.0726522	0.0201845
rxn00405	0	0	0	0	0	0	0	0	0	0	0	0	0	0	0	0
rxn10277	0	0	0	0	0	0	0	0	0	0	0	0	0	0	0	0
rxn10225	0	0	0	0	0	0	0	0	0	0	0	0	0	0	0	0
rxn10259	0	0	0	0	0	0	0	0	0	0	0	0	0	0	0	0
rxn00929	0.00976116	0.0135878	0.0305484	0.0344971	0.0250666	0.0324275	0.0307132	0.0463043	-0.000307805	7.96889e-16	0.0257479	0.0254883	0.0644408	0.0640656	0.0935515	0.0916679
rxn05316	0	0	0	0	0	0	0	0	0	0	0	0	0	0	0	0
EX_H_e	2.12388	0.0131967	2.63679	0.0316124	3.1035	0.0684837	3.76811	0.0497717	3.3347	0.144063	3.24538	0.165499	3.28277	0.251108	3.09459	0.225405
rxn08311	0	0	0	0	0	0	0	0	0	0	0	0	0	0	0	0
rxn10288	0	0	0	0	0	0	0	0	0	0	0	0	0	0	0	0
rxn01492	-0.000532431	0.000642139	-0.00119417	0.00120869	-0.00192212	0.001871	-0.00179982	0.00180955	-0.00156017	0.00152386	-0.00209942	0.00272438	-0.00522354	0.00503841	-0.00647001	0.00632623
rxn01101	0	0	0	0	0	0	0	0	0	0	0	0	0	0	0	0
rxn10193	0	0	0	0	0	0	0	0	0	0	0	0	0	0	0	0
rxn00358	0	0	0	0	0	0	0	0	0	0	0	0	0	0	0	0
rxn00302	1.86991e-06	1.18736e-06	2.07708e-06	1.13239e-06	2.50732e-06	1.16756e-06	2.91074e-06	1.42934e-06	2.08176e-06	9.35835e-07	1.72421e-06	9.44491e-07	1.03301e-06	5.89963e-07	8.01637e-07	5.55019e-07
rxn05621	0	0	0	0	0	0	0	0	0	0	0	0	0	0	0	0
rxn05145	0.00387286	0.00372946	0.0113369	0.0124814	0.0107793	0.0108817	0.0120549	0.0135525	0	0	0.00921635	0.00894016	0.0227959	0.0212233	0.0324405	0.0309716
EX_PI_e	-0.010127	7.98918e-15	-0.00795696	1.07855e-14	-0.00868032	1.21115e-14	-0.0108504	7.52798e-15	-0.00697526	1.9037e-14	-0.00651024	1.17218e-14	-0.00418504	1.02618e-07	-0.00372003	1.05017e-07
rxn05341	0	0	0	0	0	0	0	0	0	0	0	0	0	0	0	0
rxn02988	5.20997e-06	1.89429e-15	4.09355e-06	2.19815e-15	4.46569e-06	2.2809e-15	5.58212e-06	2.2072e-15	3.5885e-06	3.30865e-15	3.34927e-06	2.8009e-15	2.1531e-06	1.02096e-14	1.91387e-06	5.25202e-15
rxn05460	0	0	0	0	0	0	0	0	0	0	0	0	0	0	0	0
rxn10281	0	0	0	0	0	0	0	0	0	0	0	0	0	0	0	0
rxn10199	0	0	0	0	0	0	0	0	0	0	0	0	0	0	0	0
rxn09200	0	0	0	0	0	0	0	0	0	0	0	0	0	0	0	0
rxn02937	0.00126017	2.54396e-15	0.00099013	3.77439e-15	0.00108014	3.91228e-15	0.00135018	3.06687e-15	0.000867971	5.50475e-15	0.000810106	4.59695e-15	0.000520725	5.1309e-08	0.000462866	5.25086e-08
rxn00640	-0.00288954	0.00293246	-0.00877161	0.00908508	-0.00818217	0.00949631	-0.0098049	0.012619	-0.00533869	0.00515481	-0.00658532	0.00660737	-0.0168315	0.016284	-0.0225424	0.0220384
rxn00649	0.00432989	0.000746795	0.00579665	0.00227021	0.00580112	0.0019878	0.00661396	0.00316008	0.00207244	0.000137642	0.00376142	0.0014833	0.00503478	0.00334472	0.00619572	0.00461469
rxn01763	-0.000767065	0.000948282	-0.00126055	0.00117077	-0.00185906	0.00209857	-0.00157387	0.00157812	-0.00114868	0.00112985	-0.00150928	0.0015993	-0.00480592	0.00439352	-0.0053199	0.00510583
rxn12851	0	0	0	0	0	0	0	0	0	0	0	0	0	0	0	0
rxn01446	0.00104616	0.00103527	0.00364063	0.00227584	0.00341469	0.0021018	0.00407601	0.00289406	0	0	0.00275689	0.0016017	0.00520104	0.00360301	0.00952265	0.00564471
rxn05346	0	0	0	0	0	0	0	0	0	0	0	0	0	0	0	0
rxn01654	0.00262791	0.00300261	0.00693434	0.0108399	0.00743099	0.00752116	0.00792068	0.00896344	0.00499451	0.00505122	0.00671071	0.00835552	0.0167745	0.0170927	0.0225862	0.0221532
rxn00558	-0.00156753	5.03662e-16	-0.00123163	1.3218e-15	-0.0013436	8.08975e-16	-0.0016795	2.52967e-16	88.2852	432.112	-0.0010077	5.42907e-16	-0.000647807	2.86812e-16	-0.000575828	5.68524e-16
rxn01406	0	0	0	0	0	0	0	0	0	0	0	0	0	0	0	0
rxn10340	0	0	0	0	0	0	0	0	0	0	0	0	0	0	0	0
rxn00375	0	0	0	0	0	0	0	0	0	0	0	0	0	0	0	0
rxn00143	0	0	0	0	0	0	0	0	0	0	0	0	0	0	0	0
GLNS	0.0123323	0.00285558	0.0266855	0.0103728	0.032999	0.012785	0.0330742	0.0115775	0.00620908	0.00035027	0.0192037	0.00785246	0.0369303	0.0187126	0.0511729	0.0255196
rxn02875	0	0	0	0	0	0	0	0	0	0	0	0	0	0	0	0
rxn00737	0.000160739	0.000142296	0.000143085	0.00012022	0.000189953	0.000164182	0.000174018	0.000154792	0.000169454	0.000137642	0.000188206	0.000120858	0.000205531	0.000117458	0.000223584	9.78381e-05
TKT1	0.00162032	0.000615877	0.00400442	0.00127053	0.00430217	0.00149838	0.0042764	0.00167155	0.00172048	0.000606329	0.00358252	0.00114467	0.00791903	0.00269555	0.0124314	0.00372862
rxn05232	0.000168168	7.71786e-17	0.000132132	2.04066e-16	0.000144144	4.90166e-17	0.00018018	7.79195e-17	0.00011583	7.81412e-17	0.000108108	8.01848e-17	6.9498e-05	5.51853e-17	6.1776e-05	1.65061e-17
rxn03841	5.23908e-06	4.06228e-17	4.11642e-06	6.56936e-17	4.49064e-06	1.35615e-16	5.6133e-06	1.39762e-16	3.60855e-06	3.36691e-16	3.36798e-06	1.66949e-16	2.16513e-06	1.25175e-16	1.92456e-06	1.53467e-16
rxn04454	0	0	0	0	0	0	0	0	0	0	0	0	0	0	0	0
rxn00193	0	0	0	0	0	0	0	0	0	0	0	0	0	0	0	0
rxn05175	0	0	0	0	0	0	0	0	0	0	0	0	0	0	0	0
rxn08294	0	0	0	0	0	0	0	0	0	0	0	0	0	0	0	0
rxn05958	0	0	0	0	0	0	0	0	0	0	0	0	0	0	0	0
rxn12844	0	0	0	0	0	0	0	0	0	0	0	0	0	0	0	0
rxn01332	0.00143855	0.000470406	0.00266856	0.00100795	0.00322563	0.0013659	0.00304099	0.00147799	0.000566264	8.18282e-16	0.000528513	4.55419e-16	0.000339758	3.87875e-14	0.000302007	1.83288e-16
rxn01858	3.79082e-05	3.74416e-05	3.33608e-05	2.98247e-05	3.73773e-05	3.69072e-05	0	0	0	0	4.73017e-05	3.91721e-05	9.20003e-05	5.72073e-05	4.93693e-05	3.20953e-05
rxn08657	0	0	0	0	0	0	0.00409611	0.00355025	0.00160499	0.00151754	0	0	178.373	141.304	0	0
rxn09208	0	0	0	0	0	0	0	0	0	0	0	0	0	0	0	0
rxn05567	0	0	0	0	0	0	0	0	0	0	0	0	0	0	0	0
rxn10060	-4.9326	2.34611	-4.01457	2.41129	-4.45805	2.44426	-4.78727	2.49997	-3.95268	2.4335	-3.69861	2.3945	-3.58276	2.31112	-3.3298	2.34884
rxn06377	0.00100739	0.00101977	0.0030087	0.00367479	0.00276823	0.00305606	0.00339564	0.00356659	0	0	0.0022601	0.00225733	0.00584715	0.00571743	0.00795647	0.00797378
rxn00762	0	0	0	0	0	0	0	0	0	0	0	0	0	0	0	0
rxn00100	2.03742e-07	4.92325e-17	1.60083e-07	1.12395e-16	1.74636e-07	1.49487e-16	2.18295e-07	2.06752e-16	1.40332e-07	1.66238e-16	1.30977e-07	1.47298e-16	2.656e-08	5.1309e-08	2.30776e-08	5.25086e-08
rxn01018	0.00141082	3.55369e-16	0.0011085	1.0901e-15	0.00120928	4.99135e-16	0.00151159	7.60786e-16	0.000971739	1.72193e-15	0.000906956	4.68804e-16	0.000582986	5.1309e-08	0.000518209	5.25086e-08
rxn05656	0	0	0	0	0	0	0	0	0	0	0	0	0	0	0	0
rxn00806	-0.00122885	3.37314e-16	-0.000965527	2.03984e-15	-0.0010533	1.04865e-15	-0.00131663	2.29915e-16	-0.000846403	6.00816e-16	-0.000789977	2.48132e-16	-0.000507842	2.18936e-16	-0.000451415	3.02387e-16
rxn02834	0.000339124	0.000257682	0.00121436	0.00078958	0.00129658	0.000907411	0.00147102	0.00122714	0.00044441	0.00035027	0.00106218	0.000669664	0.00262605	0.00178592	0.00348582	0.00239135
rxn10121	0	0	0	0	0	0	0	0	0	0	-0.00270383	0.002231	-210.924	159.668	-0.00819699	0.00778679
rxn02341	2.03742e-07	4.92325e-17	1.60083e-07	1.12395e-16	1.74636e-07	1.49487e-16	2.18295e-07	2.06752e-16	1.40332e-07	1.66238e-16	1.30977e-07	1.47298e-16	2.656e-08	5.1309e-08	2.30776e-08	5.25086e-08
rxn09310	1.30977e-06	9.59721e-19	1.0291e-06	1.66778e-18	1.12266e-06	4.51941e-19	1.40333e-06	4.39973e-19	9.02138e-07	1.48822e-18	8.41995e-07	5.75148e-19	5.41282e-07	5.11323e-19	4.8114e-07	3.05952e-19
rxn03175	0.000339124	0.000257682	0.00121436	0.00078958	0.00129658	0.000907411	0.00147102	0.00122714	0.00044441	0.00035027	0.00106218	0.000669664	0.00262605	0.00178592	0.00348582	0.00239135
rxn00157	0.0246347	0.0394709	0.0609655	0.0607728	0.0591315	0.0603127	0.0805045	0.0838998	0.0397956	0.0394079	0.0532582	0.0521199	0.120261	0.116672	0.157875	0.155164
rxn05649	0	0	0	0	0	0	0	0	0	0	0	0	0	0	0	0
rxn10219	0	0	0	0	0	0	0	0	0	0	0	0	0	0	0	0
FBA	-0.0108476	0.00292779	-0.022365	0.00838912	-0.0241365	0.00857582	-0.0253718	0.00921806	-0.00760952	0.00186714	-0.0183223	0.00716034	-0.0394387	0.0176196	-0.056318	0.0291821
rxn00074	0	0	0	0	0	0	0	0	0	0	0	0	0	0	0	0
rxn01637	-0.00342238	0.00271291	-0.00866067	0.00899514	-0.0106433	0.00892019	-0.0115102	0.0092179	-0.00417202	0.00378262	-0.0054303	0.00572922	-0.0130225	0.0127102	-0.0183289	0.0184359
rxn09674	0	0	0	0	0	0	0	0	0	0	0	0	0	0	0	0
rxn00689	0	0	0	0	0	0	0	0	0	0	0	0	0	0	0	0
rxn12640	0	0	0	0	0	0	0	0	0	0	0	0	0	0	0	0
rxn10206	0	0	0	0	0	0	0	0	0	0	0	0	0	0	0	0
rxn05376	0	0	0	0	0	0	0	0	0	0	0	0	0	0	0	0
rxn05342	0	0	0	0	0	0	0	0	0	0	0	0	0	0	0	0
rxn06510	0	0	0	0	0	0	0	0	0	0	0	0	0	0	0	0
rxn10278	0	0	0	0	0	0	0	0	0	0	0	0	0	0	0	0
rxn05733	0	0	0	0	0	0	0	0	0	0	0	0	0	0	0	0
rxn05350	0	0	0	0	0	0	0	0	0	0	0	0	0	0	0	0
rxn00720	-2.03742e-07	4.92325e-17	-1.60083e-07	1.12395e-16	-1.74636e-07	1.49487e-16	-2.18295e-07	2.06752e-16	-1.40332e-07	1.66238e-16	-1.30977e-07	1.47298e-16	-2.656e-08	5.1309e-08	-2.30776e-08	5.25086e-08
rxn10255	0	0	0	0	0	0	0	0	0	0	0	0	0	0	0	0
rxn10114	0	0	0	0	0	0	0	0	0	0	0	0	0	0	0	0
rxn02569	0	0	0	0	0	0	0	0	0	0	0	0	0	0	0	0
rxn00710	0.00141082	3.55369e-16	0.0011085	1.0901e-15	0.00120928	4.99135e-16	0.00151159	7.60786e-16	0.000971739	1.72193e-15	0.000906956	4.68804e-16	0.000582986	5.1309e-08	0.000518209	5.25086e-08
rxn05539	0	0	0	0	0	0	0	0	0	0	0	0	0	0	0	0
rxn02775	0	0	0	0	0	0	0	0	0	0	0	0	0	0	0	0
rxn10280	0	0	0	0	0	0	0	0	0	0	0	0	0	0	0	0
rxn00717	1.88282e-08	3.28172e-08	2.36646e-08	3.02825e-08	2.09337e-08	2.36155e-08	2.11991e-08	2.87876e-08	0	0	1.85464e-08	2.45347e-08	-8.84338e-09	1.52587e-08	-1.82404e-08	2.09213e-08
rxn01642	0.000221204	0.000257682	0.000626092	0.000615131	0.000627446	0.000720563	0.000786017	0.00109693	0	0	0.000511147	0.000496422	0.00134523	0.00133533	0.00174601	0.00174436
PFK	0.00237126	0.00233798	0.00665581	0.00675952	0.00674239	0.00752841	0.00766883	0.0115911	0	0	0.00513157	0.00518611	0.0136773	0.0132316	0.0186932	0.0187335
rxn10308	0	0	0	0	0	0	0	0	0	0	0	0	0	0	0	0
rxn05249	0	0	0	0	0	0	0	0	0	0	0	0	0	0	0	0
rxn02897	0	0	0	0	0	0	0	0	0	0	0	0	0	0	0	0
rxn01649	0	0	0	0	0	0	0	0	0	0	0	0	0	0	0	0
HSDH	-0.000849809	0.0163016	0.0165163	0.0337716	0.00777014	0.0337636	0.0108029	0.0379132	0.0146219	0.0202365	0.011827	0.0265885	0.0421905	0.071826	0.0566711	0.107645
rxn05396	0	0	0	0	0	0	0	0	0	0	0	0	0	0	0	0
rxn04046	0	0	0	0	0	0	0	0	0	0	0	0	0	0	0	0
rxn13782	0	0	0	0	0	0	0	0	0	0	0	0	0	0	0	0
rxn10334	0	0	0	0	0	0	0	0	0	0	0	0	0	0	0	0
MTHFR5	1.14286	0.00451871	1.36421	0.00767684	1.57079	0.022897	1.99943	0.0176193	1.34104	0.0364171	1.35985	0.0432139	1.26253	0.0637072	1.31524	0.060089
rxn02286	0	0	0	0	0	0	0	0	0	0	0	0	0	0	0	0
rxn05363	0	0	0	0	0	0	0	0	0	0	0	0	0	0	0	0
rxn01682	3.59398e-05	2.51217e-05	0.000467819	0.000416536	0.00060988	0.000766933	0.000463597	0.000927188	4.28709e-05	2.39172e-05	4.21305e-05	2.23314e-05	2.62773e-05	1.70494e-05	2.63601e-05	1.37447e-05
rxn02474	-1.51351e-06	4.16595e-19	-1.18919e-06	7.90485e-19	-1.2973e-06	4.19809e-19	-1.62162e-06	3.01208e-19	-1.04247e-06	3.76838e-18	-9.72972e-07	7.4648e-19	-6.25482e-07	3.13166e-19	-5.55984e-07	4.69247e-19
rxn01292	-0.000767065	0.000948282	-0.00126055	0.00117077	-0.00185906	0.00209857	-0.00157387	0.00157812	-0.00114868	0.00112985	-0.00150928	0.0015993	-0.00480592	0.00439352	-0.0053199	0.00510583
rxn10302	0	0	0	0	0	0	0	0	0	0	0	0	0	0	0	0
rxn10311	0	0	0	0	0	0	0	0	0	0	0	0	0	0	0	0
rxn01486	0	0	0	0	0	0	0	0	0	0	0	0	-1.91961e-14	3.88476e-14	0	0
rxn05359	0	0	0	0	0	0	0	0	0	0	0	0	0	0	0	0
rxn00898	0.00238404	1.76485e-15	0.00187318	1.77717e-15	0.00204347	2.22628e-15	0.00255433	1.1687e-15	0.00164207	1.73219e-15	0.0015326	1.41375e-15	0.000985185	5.1309e-08	0.000875719	5.25086e-08
rxn10203	0	0	0	0	0	0	0	0	0	0	0	0	0	0	0	0
rxn01069	0.0119659	0.00182184	0.0203313	0.00536376	0.0220794	0.00586586	0.0244652	0.00654826	0.00505251	0.000137642	0.0148028	0.00415599	0.0264837	0.0100871	0.0344979	0.0135579
ACLDC	0.000733892	0.000746711	0.00201095	0.00189774	0.00547081	0.00504513	0.00417585	0.00455109	0.00794175	0.00779589	0.00930482	0.00918283	0.0187469	0.0171988	0.0216971	0.0193162
rxn01997	0	0	0	0	0	0	0	0	0	0	0	0	0	0	0	0
rxn00555	0.00139732	4.23696e-16	0.0010979	9.41121e-16	0.00119771	6.25323e-16	0.00149713	4.45855e-16	0.000962443	1.16023e-15	0.00089828	7.21522e-16	0.000577466	4.37057e-16	0.000513303	1.77418e-16
rxn05541	0	0	0	0	0	0	0	0	0	0	0	0	0	0	0	0
rxn08298	0	0	0	0	0	0	0	0	0	0	0	0	0	0	0	0
ASPTA	-0.0344491	0.0126704	-0.0680784	0.0364065	-0.070941	0.035183	-0.0809858	0.0423971	-0.0321014	0.0206184	-0.0530472	0.0334334	-0.11856	0.0664982	-0.145722	0.0871633
rxn05219	0	0	0.0111754	0.0128967	0.0103665	0.0099667	0.0118445	0.012026	0	0	0.00894212	0.00903793	0.0219485	0.0209677	0.0301172	0.0293961
rxn02484	0	0	0	0	0	0	0	0	0	0	0	0	0	0	0	0
rxn05337	0	0	0	0	0	0	0	0	0	0	0	0	0	0	0	0
rxn03137	0.00159798	0.000257682	0.00220346	0.00078958	0.0023756	0.000907411	0.0028198	0.00122714	0.00131148	0.00035027	0.00187144	0.000669664	0.00314624	0.00178592	0.00394821	0.00239135
FTHFLi	1.15519	0.00500913	1.38325	0.0119788	1.59142	0.0240557	2.02187	0.019021	1.35167	0.0364732	1.3754	0.0439325	1.29084	0.0654061	1.35205	0.0639046
rxn01114	0	0	0	0	0	0	0	0	0	0	0	0	0	0	0	0
rxn05367	0	0	0	0	0	0	0	0	0	0	0	0	0	0	0	0
rxn00527	-0.000514601	0.000382043	-0.000812005	0.000680674	-0.000917983	0.000712755	-0.000950327	0.000681476	-0.000167846	1.06349e-16	-0.000156656	5.88415e-17	-0.000100708	3.97562e-17	-8.95179e-05	5.39824e-17
rxn05171	0.00379819	0.00568355	0.0111544	0.01103	0.0105243	0.0106775	0.0126353	0.0241962	0.00645717	0.00622853	0.00878755	0.00864055	0.0221729	0.0218747	0.0299846	0.0299953
rxn04052	0	0	0	0	0	0	0	0	0	0	0	0	0	0	0	0
rxn08549	0	0	0	0	0	0	0	0	0	0	0	0	0	0	0	0
rxn04045	0	0	0	0	0	0	0	0	0	0	0	0	0	0	0	0
rxn01390	0	0	0	0	0	0	0	0	0	0	0	0	0	0	0	0
rxn09111	0	0	0	0	0	0	0	0	0	0	0	0	0	0	0	0
rxn01974	0.00260828	1.8269e-15	0.00204936	1.55502e-15	0.00223567	9.01829e-16	0.00279458	7.91761e-16	0.00179652	2.04157e-15	0.00167675	4.72129e-16	0.00107791	1.79061e-15	0.000958143	3.16297e-16
rxn12645	0	0	0	0	0	0	0	0	0	0	0	0	0	0	0	0
rxn02008	0	0	0	0	0	0	0	0	0	0	0	0	0	0	0	0
rxn05385	0	0	0	0	0	0	0	0	0	0	0	0	0	0	0	0
rxn02155	5.20997e-06	1.89429e-15	4.09355e-06	2.19815e-15	4.46569e-06	2.2809e-15	5.58212e-06	2.2072e-15	3.5885e-06	3.30865e-15	3.34927e-06	2.8009e-15	2.1531e-06	1.02096e-14	1.91387e-06	5.25202e-15
rxn00915	0.000562508	0.000916172	0.00153398	0.00172459	0.00146461	0.00154436	0.00167179	0.00212374	0	0	0.00122056	0.00118941	0.0032483	0.00316799	0.00424391	0.0042797
rxn00299	3.36917e-06	1.18736e-06	2.03934e-06	1.13239e-06	1.98332e-06	1.16756e-06	2.70256e-06	1.42934e-06	1.52679e-06	9.35835e-07	1.64377e-06	9.44491e-07	1.13212e-06	5.89963e-07	1.12292e-06	5.55019e-07
rxn00461	0.000656716	1.67346e-16	0.000515991	3.70246e-16	0.000562899	3.76801e-16	0.000703624	1.34303e-16	0.00045233	2.70218e-16	0.000422175	1.32296e-16	0.000271398	9.74201e-17	0.000241243	1.90594e-16
rxn00748	0.000689247	0.000925756	0.00166072	0.0018093	0.00213628	0.00213399	0.00623587	0.00411592	0.00160499	0.00151754	0.00432117	0.00300414	0.00647524	0.00596375	0.0146078	0.0100251
rxn06799	0	0	0	0	0	0	0	0	0	0	0	0	0	0	0	0
rxn08089	0	0	0	0	0	0	0	0	0	0	0	0	0	0	0	0
rxn00283	-0.000656716	1.67346e-16	-0.000515991	3.70246e-16	-0.000562899	3.76821e-16	-0.000703624	1.34303e-16	-0.00045233	2.70218e-16	-0.000422175	1.32296e-16	-0.000271398	9.74201e-17	-0.000241243	1.90594e-16
rxn10212	0	0	0	0	0	0	0	0	0	0	0	0	0	0	0	0
rxn00953	0.000856019	0.000142296	0.000655796	0.00012022	0.000681554	0.000164182	0.000915366	0.000154792	0.000530864	0.000137642	0.000465424	0.000120858	0.00021466	0.000117458	0.000149919	9.78381e-05
rxn10337	0	0	0	0	0	0	0	0	0	0	0	0	0	0	0	0
rxn10235	0	0	0	0	0	0	0	0	0	0	0	0	0	0	0	0
rxn10273	0	0	0	0	0	0	0	0	0	0	0	0	0	0	0	0
rxn05417	0	0	0	0	0	0	0	0	0	0	0	0	0	0	0	0
rxn00938	0	0	0	0	0	0	0	0	0	0	0	0	0	0	0	0
rxn10305	0	0	0	0	0	0	0	0	0	0	0	0	0	0	0	0
rxn10221	0	0	0	0	0	0	0	0	0	0	0	0	0	0	0	0
rxn09177	8.93713e-08	5.17726e-08	6.23908e-08	5.83444e-08	6.55323e-08	6.58795e-08	7.80975e-08	7.45361e-08	8.77532e-08	4.79489e-08	6.32946e-08	5.86087e-08	0	0	-9.32431e-09	3.61656e-08
rxn03437	0.00101676	4.85999e-16	0.000798881	5.06395e-16	0.000871507	2.33213e-16	0.00108938	7.59212e-16	0.000700318	8.34799e-16	0.00065363	5.84701e-16	0.000420191	1.37033e-16	0.000373503	8.45391e-17
rxn09199	0	0	0	0	0	0	0	0	0	0	0	0	0	0	0	0
rxn02320	-0.000339124	0.000257682	-0.00121436	0.00078958	-0.00129658	0.000907411	-0.00147102	0.00122714	-0.00044441	0.00035027	-0.00106218	0.000669664	-0.00262605	0.00178592	-0.00348582	0.00239135
rxn01648	1.88282e-08	3.28172e-08	2.36646e-08	3.02825e-08	2.09337e-08	2.36155e-08	2.11991e-08	2.87876e-08	0	0	1.85464e-08	2.45347e-08	-8.84338e-09	1.52587e-08	-1.82404e-08	2.09213e-08
rxn10126	0	0	0	0	0	0	0	0	0	0	0	0	0	0	0	0
rxn08083	0	0	0	0	0	0	0	0	0	0	0	0	0	0	0	0
rxn02507	0.000257782	0.000175565	0.000965229	0.000592333	0.00118812	0.000905907	0.000909187	0.0010033	9.20209e-05	6.14737e-17	8.58861e-05	4.53966e-17	5.52125e-05	3.1351e-17	4.90778e-05	1.41995e-17
rxn03901	0	0	0	0	0	0	0	0	0	0	0	0	0	0	0	0
rxn03933	0	0	0	0	0	0	0	0	0	0	0	0	0	0	0	0
rxn05202	0	0	0	0	0	0	0	0	0	0	0	0	0	0	0	0
rxn05226	0	0	0	0	0	0	0	0	0	0	0	0	0	0	0	0
rxn05537	0	0	0	0	0	0	0	0	0	0	0	0	0	0	0	0
rxn10209	0	0	0	0	0	0	0	0	0	0	0	0	0	0	0	0
TALA	-0.00429142	0.00274155	-0.0121683	0.0081098	-0.0121453	0.00809061	-0.0130779	0.00875504	-0.00172048	0.000606329	-0.0102058	0.00646913	-0.0247311	0.0165113	-0.0360255	0.0282333
rxn01626	2.03742e-07	4.92325e-17	1.60083e-07	1.12395e-16	1.74636e-07	1.49487e-16	2.18295e-07	2.06752e-16	1.40332e-07	1.66238e-16	1.30977e-07	1.47298e-16	2.656e-08	5.1309e-08	2.30776e-08	5.25086e-08
rxn05560	-0.000532431	0.000642139	-0.00119417	0.00120869	-0.00192212	0.001871	-0.00179982	0.00180955	-0.00156017	0.00152386	-0.00209942	0.00272438	-0.00522354	0.00503841	-0.00647001	0.00632623
fru_ext_b	0.000532431	0.000642139	0.00119417	0.00120869	0.00192212	0.001871	0.00179982	0.00180955	0.00156017	0.00152386	0.00209942	0.00272438	0.00522354	0.00503841	0.00647001	0.00632623
rxn02161	0	0	0	0	0	0	0	0	0	0	0	0	0	0	0	0
rxn00714	0	0	0	0	0	0	0	0	0	0	0	0	0	0	0	0
rxn00303	0	0	0	0	0	0	0	0	0	0	0	0	0	0	0	0
rxn00693	0.0011668	0.000494811	0.00151089	0.000952439	0.00211127	0.00262898	0.00219364	0.00132458	0.000551795	5.5492e-16	0.000515009	3.73446e-16	0.000331077	3.65755e-14	0.000294291	1.37027e-16
rxn00122	2.03742e-07	6.85104e-20	1.60083e-07	1.18162e-19	1.74636e-07	4.50276e-20	2.18295e-07	6.31084e-20	1.40332e-07	1.07771e-19	1.30977e-07	1.07464e-19	8.41995e-08	2.94393e-20	7.4844e-08	2.55415e-20
RPE	-0.003274	0.00104705	-0.00819939	0.00238373	-0.00799226	0.00262131	-0.00831965	0.00307581	-0.00156555	0.00085948	-0.0044164	0.00186197	-0.00582099	0.0039336	-0.0138485	0.00659244
rxn00470	0	0	0	0	0	0	0	0	0	0	0	0	0	0	0	0
rxn05585	0	0	0	0	0	0	0	0	0	0	0	0	0	0	0	0
rxn03908	0	0	0	0	0	0	0	0	0	0	0	0	-1.53569e-13	3.10781e-13	0	0
rxn08551	0	0	0	0	0	0	0	0	0	0	0	0	0	0	0	0
rxn08308	0	0	0	0	0	0	0	0	0	0	0	0	0	0	0	0
rxn01986	0.00161708	0.00137771	0.00791825	0.00328397	0.00751231	0.00328695	0.00734406	0.00404456	0.000903459	0.000893897	0.00512779	0.00229759	0.00995113	0.00488253	0.0217604	0.00864439
rxn05207	0	0	0	0	0	0	0	0	0	0	0	0	0	0	0	0
rxn02213	0.00143855	0.000470406	0.00266856	0.00100795	0.00322563	0.0013659	0.00304099	0.00147799	0.000566264	8.18282e-16	0.000528513	4.55419e-16	0.000339758	3.87875e-14	0.000302007	1.83288e-16
rxn02200	-0.00130914	0.00133526	-0.00413393	0.00408906	-0.00391502	0.00397913	-0.00430496	0.00498206	3.60855e-06	3.36691e-16	-0.00318579	0.00332812	-0.00851817	0.00846136	-0.011854	0.0116094
rxn05397	0	0	0	0	0	0	0	0	0	0	0	0	0	0	0	0
rxn04308	0	0	0	0	0	0	0	0	0	0	0	0	0	0	0	0
rxn03062	0.00122885	3.37314e-16	0.000965527	2.03984e-15	0.0010533	1.04865e-15	0.00131663	2.29915e-16	0.000846403	6.00816e-16	0.000789977	2.48132e-16	0.000507842	2.18936e-16	0.000451415	3.02387e-16
rxn01171	0	0	0	0	0	0	0	0	0	0	0	0	0	0	0	0
ACONTb	-0.00141069	0.00145141	-0.00436089	0.00421119	-0.00470172	0.00545893	-0.00576601	0.0056782	-0.00241884	0.00234217	-0.00343703	0.00325218	-0.0083036	0.00812993	-0.0116103	0.0115569
rxn05421	0	0	0	0	0	0	0	0	0	0	0	0	0	0	0	0
rxn10214	0	0	0	0	0	0	0	0	0	0	0	0	0	0	0	0
rxn03446	0	0	0	0	0	0	0	0	0	0	0	0	0	0	0	0
rxn05593	0	0	0	0	0	0	0	0	0	0	0	0	0	0	0	0
rxn01519	0.000744133	0.000958021	0.00441371	0.00249772	0.00424609	0.00258295	0.00345364	0.00292443	0.00102276	0.000893897	0.00248225	0.00172995	0.00482167	0.00342296	0.0123014	0.00691629
rxn09996	0	0	0	0	0	0	0	0	0	0	0	0	0	0	0	0
rxn00029	0	0	0	0	0	0	0	0	0	0	0	0	0	0	0	0
rxn10338	0	0	0	0	0	0	0	0	0	0	0	0	0	0	0	0
rxn09687	0	0	0	0	0	0	0	0	0	0	0	0	0	0	0	0
rxn04413	0	0	0	0	0	0	0	0	0	0	0	0	0	0	0	0
rxn01316	0	0	0	0	0	0	0	0	0	0	0	0	0	0	0	0
rxn10263	0	0	0	0	0	0	0	0	0	0	0	0	0	0	0	0
rxn05647	0	0	0	0	0	0	0	0	0	0	0	0	0	0	0	0
rxn01964	0.000221842	0.000177203	0.000497411	0.000487196	0.000578239	0.00055749	0.00044559	0.000429995	4.915e-05	2.39172e-05	4.37556e-05	2.23314e-05	2.89352e-05	1.70494e-05	2.27177e-05	1.37447e-05
rxn00559	0	0	0	0	0	0	0	0	0	0	0	0	0	0	0	0
rxn01641	0.00262791	0.00300261	0.00693434	0.0108399	0.00743099	0.00752116	0.00792068	0.00896344	0.00499451	0.00505122	0.00671071	0.00835552	0.0167745	0.0170927	0.0225862	0.0221532
rxn10341	0	0	0	0	0	0	0	0	0	0	0	0	0	0	0	0
rxn03537	0	0	0	0	0	0	0	0	0	0	0	0	0	0	0	0
rxn12510	2.03742e-07	4.92325e-17	1.60083e-07	1.12395e-16	1.74636e-07	1.49487e-16	2.18295e-07	2.06752e-16	1.40332e-07	1.66238e-16	1.30977e-07	1.47298e-16	2.656e-08	5.1309e-08	2.30776e-08	5.25086e-08
rxn05392	0	0	0	0	0	0	0	0	0	0	0	0	0	0	0	0
ME2	0.00416221	0.00717295	0.0109133	0.0110295	0.0106216	0.010962	0.012085	0.0128163	0.00695467	0.00687401	0.00881373	0.00876681	0.0223835	0.0219618	0.0310693	0.0305969
rxn09207	0	0	0	0	0	0	0	0	0	0	0	0	0	0	0	0
rxn02380	0	0	0	0	0	0	0	0	-88.2863	432.112	0	0	0	0	0	0
rxn00474	3.59398e-05	2.51217e-05	0.000467819	0.000416536	0.00060988	0.000766933	0.000463597	0.000927188	4.28709e-05	2.39172e-05	4.21305e-05	2.23314e-05	2.62773e-05	1.70494e-05	2.63601e-05	1.37447e-05
rxn09114	0	0	0	0	0	0	0	0	0	0	0	0	0	0	0	0
rxn05582	-0.000685068	0.000733534	-0.00195351	0.00194442	-0.00221278	0.00226981	-0.00236457	0.00239226	0	0	0	0	0	0	0	0
rxn03435	-0.00101676	4.85999e-16	-0.000798881	5.06395e-16	-0.000871507	2.33213e-16	-0.00108938	7.59212e-16	-0.000700318	8.34799e-16	-0.00065363	5.84701e-16	-0.000420191	1.37033e-16	-0.000373503	8.45391e-17
rxn12845	0	0	0	0	0	0	0	0	0	0	0	0	0	0	0	0
GLUSy	-0.00268835	0.00277605	-0.00928484	0.00917919	-0.0143771	0.0119392	-0.0112618	0.0101772	0	0	-0.00658731	0.00709366	-0.0168737	0.0167509	-0.0230291	0.0228162
rxn05340	0	0	0	0	0	0	0	0	0	0	0	0	0	0	0	0
rxn00832	-0.00159798	0.000257682	-0.00220346	0.00078958	-0.0023756	0.000907411	-0.0028198	0.00122714	-0.00131148	0.00035027	-0.00187144	0.000669664	-0.00314624	0.00178592	-0.00394821	0.00239135
rxn00295	0	0	0	0	0	0	0	0	0	0	0	0	0	0	0	0
rxn00265	0.00424308	0.00562291	0.0113983	0.0114206	0.0111315	0.0145445	0.0122075	0.0152195	0	0	0.00882314	0.0089529	0.0226334	0.0225899	0.0334803	0.0317169
rxn05317	0	0	0	0	0	0	0	0	0	0	0	0	0	0	0	0
rxn01368	-1.53234e-08	2.14753e-08	-1.27095e-08	1.76808e-08	-1.45199e-08	1.53365e-08	-1.64008e-08	2.04594e-08	0	0	-9.96555e-09	1.39928e-08	0	0	0	0
rxn02187	0.00238404	1.76485e-15	0.00187318	1.77717e-15	0.00204347	2.22628e-15	0.00255433	1.1687e-15	0.00164207	1.73219e-15	0.0015326	1.41375e-15	0.000985185	5.1309e-08	0.000875719	5.25086e-08
rxn01219	0	0	0	0	0	0	0	0	0	0	0	0	0	0	0	0
rxn03514	0	0	0	0	0	0	0	0	0	0	0	0	0	0	0	0
rxn01270	0	0	0	0	0	0	0	0	0	0	0	0	0	0	0	0
rxn10287	0	0	0	0	0	0	0	0	0	0	0	0	0	0	0	0
rxn00272	-0.000204323	0.000191776	-0.000233285	0.000201842	-0.000218423	0.000189292	-0.000360633	0.000298216	0	0	-0.000286819	0.000218054	-0.000265681	0.000183508	-0.000201519	0.000154108
rxn10160	0	0	0	0	0	0	0	0	0	0	0	0	0	0	0	0
rxn07441	0.00273784	0.00372858	0.00814281	0.00852499	0.00775939	0.0124686	0.00846127	0.00884135	0	0	0.0068966	0.00895677	0.016907	0.0165137	0.023151	0.0220746
rxn01021	0	0	0	0	0	0	0	0	0	0	0	0	0	0	0	0
rxn05543	0	0	0	0	0	0	0	0	0	0	0	0	0	0	0	0
rxn01127	0	0	0	0	0	0	0	0	0	0	0	0	0	0	0	0
rxn08309	0	0	0	0	0	0	0	0	0	0	0	0	0	0	0	0
rxn03892	0	0	0	0	0	0	0	0	0	0	0	0	-1.91961e-14	3.88476e-14	0	0
rxn05461	0	0	0	0	0	0	0	0	0	0	0	0	0	0	0	0
rxn00641	0.00288954	0.00293246	0.00877161	0.00908508	0.00818217	0.00949631	0.0098049	0.012619	0.00533869	0.00515481	0.00658532	0.00660737	0.0168315	0.016284	0.0225424	0.0220384
rxn08312	0	0	0	0	0	0	0	0	0	0	0	0	0	0	0	0
rxn10271	0	0	0	0	0	0	0	0	0	0	0	0	0	0	0	0
rxn05144	1.30977e-06	9.74038e-19	1.0291e-06	1.66407e-18	1.12266e-06	4.6652e-19	1.40332e-06	4.46497e-19	9.02138e-07	1.48399e-18	8.41995e-07	5.69672e-19	5.41282e-07	4.88873e-19	4.8114e-07	3.08366e-19
rxn12849	0	0	0	0	0	0	0	0	0	0	0	0	0	0	0	0
rxn00410	0.000611891	3.13947e-08	0.000442277	3.43979e-05	0.000524481	2.08973e-08	0.00061958	3.65278e-05	0.000421453	9.11103e-16	0.00034102	4.6117e-05	0.000191971	4.22604e-05	9.98573e-05	6.59975e-05
rxn05160	0	0	0.00397704	0.00418394	0.00379051	0.00386848	0.00432548	0.00444567	0	0	0	0	0.00828305	0.0083114	0.0113609	0.0113528
rxn02792	0	0	0	0	0	0	0	0	0	0	0	0	0	0	0	0
rxn05368	0	0	0	0	0	0	0	0	0	0	0	0	0	0	0	0
rxn05221	4.04719	2.09743	3.4965	2.26029	4.08233	2.38027	3.84507	2.31563	3.60068	2.29878	3.91698	2.39448	3.54472	2.38126	3.51433	2.47191
rxn00568	0	0	0	0	0	0	0	0	0	0	0	0	0	0	0	0
rxn09210	0	0	0	0	0	0	0	0	0	0	0	0	0	0	0	0
rxn00395	0.000693402	0.00102864	0.00363673	0.00390621	0.00344529	0.0037239	0.00407736	0.00487926	0	0	0.00294579	0.00286453	0.00817014	0.0080091	0.0102373	0.0103051
rxn10256	0	0	0	0	0	0	0	0	0	0	0	0	0	0	0	0
rxn00171_c0	0.00614576	0.00886872	0.0166809	0.0165146	0.0161875	0.0160685	0.0205921	0.0193165	0.0101881	0.0100484	0.0136153	0.0165657	0.0357048	0.033648	0.0573397	0.0550908
rxn01000	0.000659615	0.000234022	0.000886182	0.000558883	0.00111392	0.000791629	0.00117446	0.000927557	0.000301886	2.97266e-16	0.00028176	5.50911e-16	0.000181132	1.05703e-16	0.000161006	1.03408e-16
rxn01138	0.000562613	1.73422e-16	0.000442053	1.33218e-16	0.00048224	4.65469e-16	0.0006028	2.56048e-16	0.000387514	2.98814e-16	0.00036168	1.36271e-16	0.000232508	3.66377e-14	0.000206674	1.37816e-16
rxn02305	1.30977e-06	9.59721e-19	1.0291e-06	1.66778e-18	1.12266e-06	4.51941e-19	1.40333e-06	4.39973e-19	9.02138e-07	1.48822e-18	8.41995e-07	5.75148e-19	5.41282e-07	5.11323e-19	4.8114e-07	3.05952e-19
rxn05303	0	0	0	0	0	0	0	0	0	0	0	0	0	0	0	0
rxn05533	0	0	0	0	0	0	0	0	0	0	0	0	0	0	0	0
rxn10211	0	0	0	0	0	0	0	0	0	0	0	0	0	0	0	0
rxn12641	0	0	0	0	0	0	0	0	0	0	0	0	0	0	0	0
rxn10315	0	0	0	0	0	0	0	0	0	0	0	0	0	0	0	0
rxn10205	0	0	0	0	0	0	0	0	0	0	0	0	0	0	0	0
rxn00239	0.00181041	0.00103527	0.00424111	0.00227584	0.00406976	0.0021018	0.00489484	0.00289406	0.000526394	9.72045e-16	0.00324819	0.0016017	0.00551688	0.00360301	0.00980339	0.00564471
GLPDy	-0.0127589	0.0126775	-0.0347213	0.0346542	-0.0324704	0.031737	-0.0353649	0.0345745	-0.00109588	0.000846384	-0.0265492	0.026528	-0.0649418	0.0630767	-0.0916136	0.0910455
rxn05418	0	0	0	0	0	0	0	0	0	0	0	0	0	0	0	0
rxn00711	-1.34816e-08	1.4704e-08	0.00123697	0.00125807	0.00118475	0.00129693	-8.00081e-09	1.7148e-08	-5.90571e-09	5.56024e-09	0.00107079	0.00123814	0	0	0.00369346	0.00375274
rxn10309	0	0	0	0	0	0	0	0	0	0	0	0	0	0	0	0
rxn12633	0	0	0	0	0	0	0	0	0	0	0	0	0	0	0	0
rxn04113	0	0	0	0	0	0	0	0	0	0	0	0	0	0	0	0
rxn05250	0	0	0	0	0	0	0	0	0	0	0	0	0	0	0	0
rxn06023	0	0	0	0	0	0	0	0	0	0	0	0	0	0	0	0
rxn00422	0	0	0	0	0	0	0	0	0	0	0	0	0	0	0	0
rxn05526	0	0	0	0	0	0	0	0	0	0	0	0	0	0	0	0
rxn03174	1.86991e-06	1.18736e-06	2.07708e-06	1.13239e-06	2.50732e-06	1.16756e-06	2.91074e-06	1.42934e-06	2.08176e-06	9.35835e-07	1.72421e-06	9.44491e-07	1.03301e-06	5.89963e-07	8.01637e-07	5.55019e-07
rxn00146	0	0	0	0	0	0	0	0	0	0	0	0	0	0	0	0
rxn00763	0	0	0	0	0	0	0	0	0	0	0	0	0	0	0	0
rxn10174	0	0	0	0	0	0	0	0	0	0	0	0	0	0	0	0
rxn05393	0	0	0	0	0	0	0	0	0	0	0	0	0	0	0	0
rxn00138	4.94472e-06	2.88129e-07	3.69354e-06	3.4524e-07	4.1559e-06	2.65659e-07	5.27543e-06	3.1099e-07	3.5885e-06	3.30865e-15	2.90357e-06	3.92677e-07	1.71482e-06	4.00351e-07	1.18628e-06	4.62795e-07
rxn10298	0	0	0	0	0	0	0	0	0	0	0	0	0	0	0	0
rxn03136	0.00125886	2.40445e-15	0.000989101	3.57278e-15	0.00107902	3.67334e-15	0.00134877	3.00151e-15	0.000867069	5.51835e-15	0.000809264	4.84566e-15	0.000520184	5.1309e-08	0.000462385	5.25086e-08
rxn01137	0	0	0	0	0	0	0	0	0	0	0	0	0	0	0	0
rxn08194	0	0	0	0	0	0	0	0	0	0	0	0	0	0	0	0
rxn00988	0	0	0	0	0	0	0	0	0	0	0	0	0	0	0	0
rxn05605	0	0	0	0	0	0	0	0	0	0	0	0	0	0	0	0
rxn04082	-0.000767065	0.000948282	-0.00126055	0.00117077	-0.00185906	0.00209857	-0.00157387	0.00157812	-0.00114868	0.00112985	-0.00150928	0.0015993	-0.00480592	0.00439352	-0.0053199	0.00510583
rxn05617	0	0	0	0	0	0	0	0	0	0	0	0	0	0	0	0
rxn04996	0	0	0	0	0	0	0	0	0	0	0	0	8.25059e-15	3.62981e-14	0	0
rxn05236	0.000744133	0.000958021	0.00441371	0.00249772	0.00424609	0.00258295	0.00345364	0.00292443	0.00102276	0.000893897	0.00248225	0.00172995	0.00482167	0.00342296	0.0123014	0.00691629
rxn02835	0.000339124	0.000257682	0.00121436	0.00078958	0.00129658	0.000907411	0.00147102	0.00122714	0.00044441	0.00035027	0.00106218	0.000669664	0.00262605	0.00178592	0.00348582	0.00239135
rxn02373	-0.00329552	0.00254994	-0.00747574	0.0077866	-0.00936183	0.00946103	-0.0102866	0.0157042	-0.00112826	0.000526532	-0.00545222	0.00563303	-0.0132266	0.01326	-0.0179249	0.0175853
rxn05581	0	0	0	0	0	0	0	0	0	0	0	0	0	0	0	0
rxn00726	0.000257782	0.000175565	0.000506115	0.000500985	0.000655557	0.000818999	0.000901323	0.00100334	9.20209e-05	6.14737e-17	7.44571e-05	1.00695e-05	2.62723e-05	1.55828e-05	2.1807e-05	1.44091e-05
rxn05287	0	0	0	0	0	0	0	0	0	0	0	0	-1.91961e-14	3.88476e-14	0	0
rxn05345	0	0	0	0	0	0	0	0	0	0	0	0	0	0	0	0
rxn02177	0	0	0	0	0	0	0	0	0	0	0	0	0	0	0	0
rxn10218	0	0	0	0	0	0	0	0	0	0	0	0	0	0	0	0
rxn03147	0.00125886	2.40445e-15	0.000989101	3.57278e-15	0.00107902	3.67334e-15	0.00134877	3.00151e-15	0.000867069	5.51835e-15	0.000809264	4.84566e-15	0.000520184	5.1309e-08	0.000462385	5.25086e-08
MTHFC	-1.15233	0.00501416	-1.38005	0.0119634	-1.58796	0.0240491	-2.0177	0.0189461	-1.34949	0.0364904	-1.37272	0.0439365	-1.28717	0.0653941	-1.34764	0.063878
rxn03884	0	0	0	0	0	0	0	0	0	0	0	0	0	0	0	0
rxn01602	0	0	0	0	0	0	0	0	0	0	0	0	0	0	0	0
rxn00670	0	0	0	0	0	0	0	0	0	0	0	0	0	0	0	0
rxn10335	0	0	0	0	0	0	0	0	0	0	0	0	0	0	0	0
GLUDy	-0.0427557	0.0130691	-0.073154	0.0379944	-0.0730973	0.0377486	-0.0902038	0.0441082	-0.0413232	0.0206589	-0.0559542	0.0344951	-0.115755	0.0687587	-0.140566	0.0913239
rxn00650	0	0	0	0	0	0	0	0	0	0	0	0	0	0	0	0
rxn01241	0	0	0	0	0	0	0	0	0	0	0	0	0	0	0	0
rxn10229	0	0	0	0	0	0	0	0	0	0	0	0	0	0	0	0
rxn01522	0	0	0	0	0	0	0	0	0	0	0	0	0	0	0	0
rxn08300	0	0	0	0	0	0	0	0	0	0	0	0	0	0	0	0
rxn00836	0.000356279	0.000484716	0.00109531	0.00113277	0.00100883	0.00102722	0.00111407	0.00162226	0	0	0.000871482	0.000770306	9.20003e-05	5.72073e-05	0.00270292	0.00254361
rxn00776	0	0	0	0	0	0	0	0	0	0	0	0	0	0	0	0
rxn09110	0	0	0	0	0	0	0	0	0	0	0	0	0	0	0	0
rxn12646	0	0	0	0	0	0	0	0	0	0	0	0	0	0	0	0
rxn09296	0	0	0	0	0	0	0	0	0	0	0	0	0	0	0	0
rxn01255	0.00143855	0.000470406	0.00266856	0.00100795	0.00322563	0.0013659	0.00304099	0.00147799	0.000566264	8.18282e-16	0.000528513	4.55419e-16	0.000339758	3.87875e-14	0.000302007	1.83288e-16
rxn03194	0.00101676	4.85999e-16	0.000798881	5.06395e-16	0.000871507	2.33213e-16	0.00108938	7.59212e-16	0.000700318	8.34799e-16	0.00065363	5.84701e-16	0.000420191	1.37033e-16	0.000373503	8.45391e-17
rxn08552	0	0	0	0	0	0	0	0	0	0	0	0	0	0	0	0
rxn03958	0	0	0	0	0	0	0	0	0	0	0	0	1.53569e-13	3.10781e-13	0	0
rxn10274	0	0	0	0	0	0	0	0	0	0	0	0	0	0	0	0
rxn10236	0	0	0	0	0	0	0	0	0	0	0	0	0	0	0	0
rxn10306	0	0	0	0	0	0	0	0	0	0	0	0	0	0	0	0
rxn10222	0	0	0	0	0	0	0	0	0	0	0	0	2.88197e-08	2.56545e-08	2.58832e-08	2.62543e-08
rxn00392	2.03742e-07	6.85104e-20	1.60083e-07	1.18162e-19	1.74636e-07	4.50276e-20	2.18295e-07	6.31084e-20	1.40332e-07	1.07771e-19	1.30977e-07	1.07464e-19	8.41995e-08	2.94393e-20	7.4844e-08	2.55415e-20
rxn01280	0.0121683	0.021177	0.0341901	0.0504235	0.0318621	0.0445504	0.0349311	0.0403347	0	0	0.0257355	0.0252871	0.0657838	0.0670885	0.0927862	0.08837
rxn10284	0	0	0	0	0	0	0	0	0	0	0	0	0	0	0	0
rxn00328	0	0	0	0	0	0	0	0	0	0	0	0	0	0	0	0
rxn05336	0	0	0	0	0	0	0	0	0	0	0	0	0	0	0	0
rxn02287	0	0	0	0	0	0	0	0	0	0	0	0	0	0	0	0
rxn02475	1.51351e-06	4.16595e-19	1.18919e-06	7.90485e-19	1.2973e-06	4.19809e-19	1.62162e-06	3.01208e-19	1.04247e-06	3.76838e-18	9.72972e-07	7.4648e-19	6.25482e-07	3.13166e-19	5.55984e-07	4.69247e-19
rxn01304	0	0	0	0	0	0	0	0	0	0	0	0	0	0	0	0
rxn08295	0	0	0	0	0	0	0	0	0	0	0	0	0	0	0	0
PIt	0.00625418	0.00372946	-0.00337991	0.0124814	-0.002099	0.0108817	-0.00120449	0.0135525	0.00697526	1.9037e-14	-0.00270611	0.00894016	-0.0186109	0.0212233	-0.0287204	0.0309716
rxn05671	-0.000638122	0.000769193	-0.00121746	0.00117965	-0.00197865	0.00207529	-0.00170026	0.00214949	-0.00129299	0.00122103	-0.00176788	0.00217137	-0.00555092	0.00488231	-0.0059964	0.00575483
rxn02774	0	0	0	0	0	0	0	0	0	0	0	0	0	0	0	0
rxn05172	0	0	0	0	0	0	0	0	0	0	0	0	0	0	0	0
rxn10303	0	0	0	0	0	0	0	0	0	0	0	0	0	0	0	0
rxn03408	0	0	0	0	0	0	0	0	0	0	0	0	0	0	0	0
rxn09203	0	0	0	0	0	0	0	0	0	0	0	0	0	0	0	0
rxn01485	-0.00139732	4.23696e-16	-0.0010979	9.41121e-16	-0.00119771	6.25323e-16	-0.00149713	4.45855e-16	-0.000962443	1.16023e-15	-0.00089828	7.21522e-16	-0.000577466	4.37057e-16	-0.000513303	1.77418e-16
rxn10184	0	0	0	0	0	0	0	0	0	0	0	0	0	0	0	0
rxn00245	0	0	0	0	0	0	0	0	0	0	0	0	0	0	0	0
rxn01291	0	0	0	0	0	0	0	0	0	0	0	0	0	0	0	0
rxn05571	0	0	0	0	0	0	0	0	0	0	0	0	0	0	0	0
rxn05540	0	0	0	0	0	0	0	0	0	0	0	0	0	0	0	0
rxn01201	0	0	0	0	0	0	0	0	0	0	0	0	0	0	0	0
rxn01629	0	0	0	0	0	0	0	0	0	0	0	0	0	0	0	0
rxn10204	0	0	0	0	0	0	0	0	0	0	0	0	0	0	0	0
rxn05669	0	0	0	0	0	0	0	0	0	0	0	0	0	0	0	0
rxn08086	0	0	0	0	0	0	0	0	0	0	0	0	0	0	0	0
rxn06874	0	0	0	0	0	0	0	0	0	0	0	0	0	0	0	0
rxn01548	0	0	0	0	0	0	0	0	0	0	0	0	0	0	0	0
TKT2	0.00305886	0.000640344	0.00667298	0.0014124	0.0075278	0.00172219	0.00731739	0.00190749	0.00228675	0.000606329	0.00411103	0.00114467	0.00825879	0.00269555	0.0127334	0.00372862
rxn03084	0.00126017	2.54396e-15	0.00099013	3.77439e-15	0.00108014	3.91228e-15	0.00135018	3.06687e-15	0.000867971	5.50475e-15	0.000810106	4.59695e-15	0.000520725	5.1309e-08	0.000462866	5.25086e-08
rxn00011	0.00101676	4.85999e-16	0.000798881	5.06395e-16	0.000871507	2.33213e-16	0.00108938	7.59212e-16	0.000700318	8.34799e-16	0.00065363	5.84701e-16	0.000420191	1.37033e-16	0.000373503	8.45391e-17
rxn00292	0	0	0	0	0	0	0	0	0	0	0	0	0	0	0	0
rxn05252	0	0	0	0	0	0	0	0	0	0	0	0	0	0	0	0
NH3t	0.0461715	0.00363708	0.0579498	0.0117896	0.0707292	0.0119216	0.0801828	0.01387	0.032361	0.00511781	0.0398046	0.00911035	0.0541195	0.0194905	0.0655965	0.0255736
EX_NH3_e	-0.0461715	0.00363708	-0.0579498	0.0117896	-0.0707292	0.0119216	-0.0801828	0.01387	-0.032361	0.00511781	-0.0398046	0.00911035	-0.0541195	0.0194905	-0.0655965	0.0255736
rxn01513	0.000173213	6.97837e-17	0.000136096	1.72838e-16	0.000148468	1.44559e-16	0.000185585	1.694e-16	0.000119305	2.00605e-16	0.000111351	2.31776e-16	7.15829e-05	2.65018e-15	6.36293e-05	2.38683e-16
rxn02476	0.00143855	0.000470406	0.00266856	0.00100795	0.00322563	0.0013659	0.00304099	0.00147799	0.000566264	8.18282e-16	0.000528513	4.55419e-16	0.000339758	3.87875e-14	0.000302007	1.83288e-16
BTDDx	-0.000733892	0.000746711	-0.00201095	0.00189774	-0.00547081	0.00504513	-0.00417585	0.00455109	-0.00794175	0.00779589	-0.00930482	0.00918283	-0.0187469	0.0171988	-0.0216971	0.0193162
rxn01870	0	0	0	0	0	0	0	0	0	0	0	0	0	0	0	0
rxn04954	0	0	0	0	0	0	0	0	0	0	0	0	0	0	0	0
rxn01575	-0.00101676	4.85999e-16	-0.000798881	5.06395e-16	-0.000871507	2.33213e-16	-0.00108938	7.59212e-16	-0.000700318	8.34799e-16	-0.00065363	5.84701e-16	-0.000420191	1.37033e-16	-0.000373503	8.45391e-17
rxn09206	0	0	0	0	0	0	0	0	0	0	0	0	0	0	0	0
GAPD	-0.0230536	0.00256634	-0.0316454	0.00474014	-0.0376882	0.00676381	-0.0436127	0.00756757	-0.0214403	0.00408838	-0.0297198	0.00737333	-0.051976	0.0154433	-0.072753	0.0201861
rxn00973	0	0	0	0	0	0	0	0	0	0	0	0	0	0	0	0
rxn01985	3.79082e-05	3.74416e-05	3.33608e-05	2.98247e-05	3.73773e-05	3.69072e-05	0	0	0	0	4.73017e-05	3.91721e-05	9.20003e-05	5.72073e-05	4.93693e-05	3.20953e-05
rxn00775	0	0	0	0	0	0	0	0	0	0	0	0	0	0	0	0
rxn00364	0.00466682	6.46739e-08	0.00366677	6.15655e-08	0.00400011	6.96241e-08	0.00500014	7.90856e-08	0.00321442	4.79489e-08	0.0030001	6.37852e-08	0.00192864	3.31596e-08	0.00171434	3.28503e-08
rxn01025	0	0	0	0	0	0	0	0	0	0	0	0	0	0	0	0
rxn02011	0	0	0	0	0	0	0	0	0	0	0	0	0	0	0	0
rxn10227	0	0	0	0	0	0	0	0	0	0	0	0	0	0	0	0
rxn00917	0.0012479	0.000521599	0.00270713	0.00153562	0.00260515	0.00144054	0.00322305	0.00200042	0.000526394	9.72045e-16	0.00202763	0.00106754	0.00226858	0.00191233	0.00555949	0.00375895
rxn09113	0	0	0	0	0	0	0	0	0	0	0	0	0	0	0	0
rxn03536	0	0	0	0	0	0	0	0	0	0	0	0	0	0	0	0
rxn01044	-0.000638122	0.000769193	-0.00121746	0.00117965	-0.00197865	0.00207529	-0.00170026	0.00214949	-0.00129299	0.00122103	-0.00176788	0.00217137	-0.00555092	0.00488231	-0.0059964	0.00575483
rxn12846	0	0	0	0	0	0	0	0	0	0	0	0	0	0	0	0
rxn01297	-0.000318371	0.00048393	-0.0010023	0.00112865	-0.000911252	0.00102582	-0.0010927	0.0016224	0	0	-0.000755929	0.000765001	3.96968e-06	3.88753e-06	-0.00258642	0.00254237
rxn08547	0	0	0	0	0	0	0	0	0	0	0	0	0	0	0	0
rxn10283	0	0	0	0	0	0	0	0	0	0	0	0	0	0	0	0
rxn05201	0	0	0	0	0	0	0	0	0	0	0	0	0	0	0	0
rxn10233	0	0	0	0	0	0	0	0	0	0	0	0	0	0	0	0
rxn02789	0.00122885	3.37314e-16	0.000965527	2.03984e-15	0.0010533	1.04865e-15	0.00131663	2.29915e-16	0.000846403	6.00816e-16	0.000789977	2.48132e-16	0.000507842	2.18936e-16	0.000451415	3.02387e-16
rxn08180	0	0	0	0	0	0	0	0	0	0	0	0	0	0	0	0
rxn01331	0	0	0	0	0	0	0	0	0	0	0	0	0	0	0	0
ATPS4r	1.34801	0.0117395	1.46086	0.0268293	1.60238	0.0288239	1.90109	0.0309759	1.66888	0.0326871	1.83823	0.0404943	1.92995	0.0707855	2.23508	0.0794666
rxn00800	0.000871641	0.000259401	0.00169599	0.000790657	0.00181811	0.000911806	0.00202233	0.00122717	0.000785084	0.00035027	0.00149569	0.000675081	0.00292637	0.00178623	0.00378397	0.00239308
rxn01343	0.0026711	0.00270981	0.00816392	0.00806171	0.00784309	0.0079967	0.00880154	0.0086587	0	0	0.00662331	0.00640681	0.0168121	0.0164598	0.0235941	0.0282204
rxn01520	0.000173213	6.97837e-17	0.000136096	1.72838e-16	0.000148468	1.44559e-16	0.000185585	1.694e-16	0.000119305	2.00605e-16	0.000111351	2.31776e-16	7.15829e-05	2.65018e-15	6.36293e-05	2.38683e-16
rxn05234	0.00111847	0.00103527	0.00369745	0.00227584	0.00347667	0.0021018	0.00415348	0.00289406	4.98069e-05	2.90111e-17	0.00280338	0.0016017	0.00523093	0.00360301	0.00954921	0.00564471
rxn08783	0	0	0	0	0	0	0.00409611	0.00355025	0.00160499	0.00151754	0.00223902	0.00222297	0.00647524	0.00596375	0.0079436	0.00778455
rxn10286	0	0	0	0	0	0	0	0	0	0	0	0	0	0	0	0
rxn00322	0	0	0	0	0	0	0	0	0	0	0	0	0	0	0	0
rxn10342	0	0	0	0	0	0	0	0	0	0	0	0	0	0	0	0
rxn05426	0	0	0	0	0	0	0	0	0	0	0	0	0	0	0	0
rxn02314	0	0	0	0	0	0	0	0	0	0	0	0	0	0	0	0
rxn00179	0.00329552	0.00254994	0.00747574	0.0077866	0.00936183	0.00946103	0.0102866	0.0157042	0.00112826	0.000526532	0.00545222	0.00563303	0.0132266	0.01326	0.0179249	0.0175853
rxn05307	-0.000543662	0.000748509	-0.0013734	0.00132119	-0.00179563	0.00178021	-0.00174034	0.00233252	0	0	-0.00155976	0.00151437	-0.00371997	0.00370364	-0.00509252	0.00503998
rxn01465	-0.00141082	3.55369e-16	-0.0011085	1.0901e-15	-0.00120928	4.99135e-16	-0.00151159	7.60786e-16	-0.000971739	1.72193e-15	-0.000906956	4.68804e-16	-0.000582986	5.1309e-08	-0.000518209	5.25086e-08
rxn05364	0	0	0	0	0	0	0	0	0	0	0	0	0	0	0	0
rxn00863	0.000339124	0.000257682	0.00121436	0.00078958	0.00129658	0.000907411	0.00147102	0.00122714	0.00044441	0.00035027	0.00106218	0.000669664	0.00262605	0.00178592	0.00348582	0.00239135
rxn10279	0	0	0	0	0	0	0	0	0	0	0	0	0	0	0	0
rxn00223	0	0	0	0	0	0	0	0	0	0	0	0	0	0	0	0
rxn03150	0	0	0	0	0	0	0	0	0	0	0	0	0	0	0	0
rxn01800	0	0	0	0	0	0	0	0	0	0	0	0	0	0	0	0
rxn10217	0	0	0	0	0	0	0	0	0	0	0	0	0	0	0	0
rxn09449	0	0	0	0	0	0	0	0	0	0	0	0	0	0	0	0
Kabc	0.00301407	0.00543282	0.00794026	0.0104232	0.00790909	0.00840702	0.00903178	0.0132271	0	0	0.00685494	0.00738554	0.0163373	0.0158966	0.0225907	0.02191
EX_K_e	-0.00112407	7.0736e-16	-0.000883201	7.37122e-16	-0.000963492	5.24404e-16	-0.00120436	4.68811e-16	-0.000774234	4.95783e-16	-0.000722619	1.86725e-16	-0.000464541	4.26513e-16	-0.000412925	1.14797e-16
rxn03436	0.00101676	4.85999e-16	0.000798881	5.06395e-16	0.000871507	2.33213e-16	0.00108938	7.59212e-16	0.000700318	8.34799e-16	0.00065363	5.84701e-16	0.000420191	1.37033e-16	0.000373503	8.45391e-17
rxn08756	0	0	0	0	0	0	0	0	0	0	0	0	-1.34373e-13	2.71933e-13	0	0
rxn00423	0.00432989	0.000746795	0.00579665	0.00227021	0.00580112	0.0019878	0.00661396	0.00316008	0.00207244	0.000137642	0.00376142	0.0014833	0.00503478	0.00334472	0.00619572	0.00461469
rxn05430	0	0	0	0	0	0	0	0	0	0	0	0	0	0	0	0
rxn10272	0	0	0	0	0	0	0	0	0	0	0	0	0	0	0	0
rxn03248	0	0	0	0	0	0	0	0	0	0	0	0	0	0	0	0
rxn08307	0	0	0	0	0	0	0	0	0	0	0	0	0	0	0	0
rxn02201	0.00131438	0.00133526	0.00413804	0.00408906	0.00391951	0.00397913	0.00431057	0.00498206	0	0	0.00318916	0.00332812	0.00852033	0.00846136	0.011856	0.0116094
rxn05555	8.12057e-05	3.1023e-17	6.38045e-05	8.34447e-17	6.96049e-05	5.39618e-17	8.70062e-05	1.57113e-17	5.59325e-05	4.17229e-17	5.22037e-05	2.11631e-17	3.35595e-05	8.27575e-17	2.98307e-05	3.2151e-17
EX_FE2_e	-8.12057e-05	3.1023e-17	-6.38045e-05	8.34447e-17	-6.96049e-05	5.39618e-17	-8.70062e-05	1.57113e-17	-5.59325e-05	4.17229e-17	-5.22037e-05	2.11631e-17	-3.35595e-05	8.27575e-17	-2.98307e-05	3.2151e-17
rxn00742	0.000856019	0.000142296	0.000655796	0.00012022	0.000681554	0.000164182	0.000915366	0.000154792	0.000530864	0.000137642	0.000465424	0.000120858	0.00021466	0.000117458	0.000149919	9.78381e-05
rxn02159	0.000339124	0.000257682	0.00121436	0.00078958	0.00129658	0.000907411	0.00147102	0.00122714	0.00044441	0.00035027	0.00106218	0.000669664	0.00262605	0.00178592	0.00348582	0.00239135
rxn00727	0	0	0.000459114	0.000395402	0.000532563	0.000492499	7.86436e-06	7.97478e-06	0	0	1.14291e-05	1.00695e-05	2.89402e-05	1.55828e-05	2.72708e-05	1.44091e-05
rxn03891	0	0	0	0	0	0	0	0	0	0	0	0	-1.91961e-14	3.88476e-14	0	0
rxn05413	0	0	0	0	0	0	0	0	0	0	0	0	0	0	0	0
rxn04385	0	0	0	0	0	0	0	0	0	0	0	0	0	0	0	0
rxn05348	0	0	0	0	0	0	0	0	0	0	0	0	0	0	0	0
rxn10299	0	0	0	0	0	0	0	0	0	0	0	0	0	0	0	0
rxn01300	0.0119659	0.00182184	0.0203313	0.00536376	0.0220794	0.00586586	0.0244652	0.00654826	0.00505251	0.000137642	0.0148028	0.00415599	0.0264837	0.0100871	0.0344979	0.0135579
rxn10264	0	0	0	0	0	0	0	0	0	0	0	0	0	0	0	0
rxn10208	0	0	0	0	0	0	0	0	0	0	0	0	0	0	0	0
rxn00715	-2.82906e-08	3.3111e-08	-3.11141e-08	3.73196e-08	-2.2e-08	3.55866e-08	-2.91259e-08	4.40685e-08	-1.20757e-08	3.23928e-08	-2.01187e-08	2.57457e-08	0	0	0	0
rxn01647	0	0	0	0	0	0	0	0	0	0	0	0	0	0	0	0
rxn12642	0	0	0	0	0	0	0	0	0	0	0	0	0	0	0	0
rxn05198	0	0	0	0	0	0	0	0	0	0	0	0	0	0	0	0
rxn05247	0	0	0	0	0	0	0	0	0	0	0	0	0	0	0	0
rxn07845	0	0	0	0	0	0	0	0	0	0	0	0	0	0	0	0
rxn09688	0	0	0	0	0	0	0	0	0	0	0	0	0	0	0	0
rxn05594	0	0	0	0	0	0	0	0	0	0	0	0	0	0	0	0
rxn02504	5.23908e-06	4.06228e-17	4.11642e-06	6.56936e-17	4.49064e-06	1.35615e-16	5.6133e-06	1.39762e-16	3.60855e-06	3.36691e-16	3.36798e-06	1.66949e-16	2.16513e-06	1.25175e-16	1.92456e-06	1.53467e-16
rxn01748	0	0	0	0	0	0	0	0	0	0	0	0	0	0	0	0
AKGt	0	0	0	0	0	0	0	0	0	0	0	0	0	0	0	0
akg_ext_b	0	0	0	0	0	0	0	0	0	0	0	0	0	0	0	0
rxn10473	2.99792e-05	2.52454e-17	2.35551e-05	2.23205e-17	2.56964e-05	1.19499e-17	3.21205e-05	1.1774e-17	2.06489e-05	2.84441e-17	1.92723e-05	1.62451e-17	1.23894e-05	4.68589e-18	1.10128e-05	6.7772e-18
cl_ext_b	-2.99792e-05	2.52454e-17	-2.35551e-05	2.23205e-17	-2.56964e-05	1.19499e-17	-3.21205e-05	1.1774e-17	-2.06489e-05	2.84441e-17	-1.92723e-05	1.62451e-17	-1.23894e-05	4.68589e-18	-1.10128e-05	6.7772e-18
rxn05223	0	0	0	0	0	0	0	0	0	0	0	0	0	0	0	0
rxn05534	0	0	0	0	0	0	0	0	0	0	0	0	0	0	0	0
rxn05618	4.07484e-06	1.09508e-18	3.20166e-06	1.87745e-18	3.49272e-06	1.10683e-18	4.3659e-06	1.38544e-18	2.80665e-06	4.6515e-18	2.61954e-06	2.64737e-18	1.68399e-06	1.24598e-18	1.49688e-06	2.68508e-19
mn2_ext_b	-4.07484e-06	1.09508e-18	-3.20166e-06	1.87745e-18	-3.49272e-06	1.10683e-18	-4.3659e-06	1.38544e-18	-2.80665e-06	4.6515e-18	-2.61954e-06	2.64737e-18	-1.68399e-06	1.24598e-18	-1.49688e-06	2.68508e-19
rxn01358	0	0	0	0	0	0	0	0	0	0	0	0	0	0	0	0
rxn00692	0.00766704	0.00131209	0.0117754	0.00342105	0.0123612	0.00352203	0.0135606	0.00473016	0.00333925	1.94325e-15	0.00830492	0.00273226	0.0136449	0.00629919	0.0177041	0.00872538
rxn09108	0	0	0	0	0	0	0	0	0	0	0	0	0	0	0	0
rxn03068	-0.00238404	1.76485e-15	-0.00187318	1.77717e-15	-0.00204347	2.22628e-15	-0.00255433	1.1687e-15	-0.00164207	1.73219e-15	-0.0015326	1.41375e-15	-0.000985185	5.1309e-08	-0.000875719	5.25086e-08
rxn00566	0.000526773	0.000510393	0.00182813	0.00178569	0.00168991	0.00166314	0.00207739	0.00295586	0	0	0.00141277	0.00142702	0.00346872	0.00334144	0.00472466	0.00460676
rxn08299	0	0	0	0	0	0	0	0	0	0	0	0	0	0	0	0
rxn00002	0	0	0	0	0	0	0	0	0	0	0	0	0	0	0	0
rxn00654	2.03742e-07	4.92325e-17	1.60083e-07	1.12395e-16	1.74636e-07	1.49487e-16	2.18295e-07	2.06752e-16	1.40332e-07	1.66238e-16	1.30977e-07	1.47298e-16	2.656e-08	5.1309e-08	2.30776e-08	5.25086e-08
rxn09988	0	0	0	0	0	0	0	0	0	0	0	0	0	0	0	0
ICDHyr	0.00141069	0.00145141	0.00436089	0.00421119	0.00470172	0.00545893	0.00576601	0.0056782	0.00241884	0.00234217	0.00343703	0.00325218	0.0083036	0.00812993	0.0116103	0.0115569
rxn12634	0	0	0	0	0	0	0	0	0	0	0	0	0	0	0	0
rxn10261	0	0	0	0	0	0	0	0	0	0	0	0	2.88197e-08	2.56545e-08	2.58832e-08	2.62543e-08
rxn10232	0	0	0	0	0	0	0	0	0	0	0	0	0	0	0	0
rxn00300	1.51351e-06	4.16595e-19	1.18919e-06	7.90485e-19	1.2973e-06	4.19809e-19	1.62162e-06	3.01208e-19	1.04247e-06	3.76838e-18	9.72972e-07	7.4648e-19	6.25482e-07	3.13166e-19	5.55984e-07	4.69247e-19
MTHFO	-1.1497	0.00435408	-1.37312	0.00762998	-1.58053	0.0231098	-2.00978	0.0173911	-1.3445	0.0364171	-1.36601	0.0432936	-1.2704	0.0635089	-1.32505	0.0603016
rxn05619	2.61988	1.63922	4.92002	2.58376	5.35198	2.63178	4.38587	2.50028	5.4951	2.64436	4.76981	2.78699	4.97758	2.88436	4.79222	2.85027
rxn05410	0	0	0	0	0	0	0	0	0	0	0	0	0	0	0	0
rxn01269	0	0	0	0	0	0	0	0	0	0	0	0	0	0	0	0
rxn04048	0	0	0	0	0	0	0	0	0	0	0	0	0	0	0	0
rxn06673	0.00885245	1.39816e-14	0.0069555	3.7818e-15	0.00758782	2.13703e-15	0.00948477	1.82609e-15	0.00609735	5.46278e-15	0.00569086	3.76537e-15	0.00365841	4.65609e-15	0.00325192	6.72283e-16
rxn00790	0.00126017	2.54396e-15	0.00099013	3.77439e-15	0.00108014	3.91228e-15	0.00135018	3.06687e-15	0.000867971	5.50475e-15	0.000810106	4.59695e-15	0.000520725	5.1309e-08	0.000462866	5.25086e-08
rxn08296	0	0	0	0	0	0	0	0	0	0	0	0	0	0	0	0
rxn05569	0	0	0	0	0	0	0	0	0	0	0	0	0	0	0	0
rxn05574	0	0	0	0	0	0	0	0	0	0	0	0	0	0	0	0
rxn00060	0	0	0	0	0	0	0	0	0	0	0	0	0	0	0	0
rxn09202	0	0	0	0	0	0	0	0	0	0	0	0	0	0	0	0
rxn02473	0.000339124	0.000257682	0.00121436	0.00078958	0.00129658	0.000907411	0.00147102	0.00122714	0.00044441	0.00035027	0.00106218	0.000669664	0.00262605	0.00178592	0.00348582	0.00239135
rxn00834	0.00108262	0.00048393	0.00160278	0.00112865	0.00156632	0.00102582	0.00191154	0.0016224	0.000526394	9.72045e-16	0.00124723	0.000765001	0.000311867	3.88753e-06	0.00286716	0.00254237
rxn05293	0	0	0	0	0	0	0	0	0	0	0	0	-1.53569e-13	3.10781e-13	0	0
rxn12639	0	0	0	0	0	0	0	0	0	0	0	0	0	0	0	0
rxn00926	0	0	5.96531e-05	4.87535e-05	6.01994e-05	6.30812e-05	2.1367e-05	1.85001e-05	0	0	6.82517e-05	5.61654e-05	3.96968e-06	3.88753e-06	6.71362e-05	4.2969e-05
rxn03080	3.02702e-06	8.3319e-19	2.37838e-06	1.58097e-18	2.59459e-06	8.39617e-19	3.24324e-06	6.02416e-19	2.08494e-06	7.53677e-18	1.94594e-06	1.49296e-18	1.25096e-06	6.26332e-19	1.11197e-06	9.38493e-19
rxn05150	1.9501e-06	1.44612e-18	1.53222e-06	1.89444e-18	1.67152e-06	3.18723e-19	2.0894e-06	4.00759e-19	1.34318e-06	9.58853e-19	1.25364e-06	1.6701e-18	8.0591e-07	1.49135e-19	7.16364e-07	5.2683e-19
zn2_ext_b	-1.9501e-06	1.44612e-18	-1.53222e-06	1.89444e-18	-1.67152e-06	3.18723e-19	-2.0894e-06	4.00759e-19	-1.34318e-06	9.58853e-19	-1.25364e-06	1.6701e-18	-8.0591e-07	1.49135e-19	-7.16364e-07	5.2683e-19
rxn01761	0	0	0	0	0	0	0	0	0	0	0	0	0	0	0	0
rxn05199	0	0	0	0	0	0	0	0	0	0	0	0	0	0	0	0
rxn01639	0.00284912	0.00301297	0.00756043	0.0108487	0.00805844	0.00754446	0.00870669	0.00901855	0.00499451	0.00505122	0.00722185	0.00836011	0.0181198	0.0171166	0.0243322	0.0221772
rxn05040	3.02702e-06	8.3319e-19	2.37838e-06	1.58097e-18	2.59459e-06	8.39617e-19	3.24324e-06	6.02416e-19	2.08494e-06	7.53677e-18	1.94594e-06	1.49296e-18	1.25096e-06	6.26332e-19	1.11197e-06	9.38493e-19
rxn01204	0	0	0	0	0	0	0	0	0	0	0	0	0	0	0	0
rxn00350	0	0	0	0	0	0	0	0	0	0	0	0	0	0	0	0
rxn10300	0	0	0	0	0	0	0	0	0	0	0	0	0	0	0	0
rxn09562	0	0	0	0	0	0	0	0	0	0	0	0	0	0	0	0
rxn05612	0	0	0	0	0	0	0	0	0	0	0	0	0	0	0	0
FUM	-0.0144594	0.0126112	-0.0367771	0.03626	-0.0337708	0.0355629	-0.038238	0.0424311	-0.0175556	0.02136	-0.0256963	0.0342179	-0.0613558	0.0676406	-0.0850058	0.0886332
rxn00313	0.00195156	1.69533e-15	0.00153337	8.30177e-16	0.00167277	5.76103e-16	0.00209096	1.21667e-15	0.00134419	1.0856e-15	0.00125458	9.74021e-16	0.000806513	2.93863e-16	0.0007169	1.8063e-16
rxn09197	0	0	0	0	0	0	0	0	0	0	0	0	0	0	0	0
rxn02791	0	0	0	0	0	0	0	0	0	0	0	0	0	0	0	0
rxn01972	0.00534612	0.00372858	0.0101922	0.00852499	0.00999505	0.0124686	0.0112558	0.00884135	0.00179652	2.04157e-15	0.00857335	0.00895677	0.0179849	0.0165137	0.0241092	0.0220746
rxn11268	0	0	0	0	0	0	0	0	0	0	0	0	0	0	0	0
rxn05344	0	0	0	0	0	0	0	0	0	0	0	0	0	0	0	0
rxn00676	0	0	0	0	0	0	0	0	0	0	0	0	0	0	0	0
rxn01281	-0.0122704	0.0211728	-0.0343068	0.0504197	-0.0319713	0.0445475	-0.0351114	0.0403394	0	0	-0.0258789	0.0252873	-0.0659166	0.067088	-0.092887	0.0883707
rxn10339	0	0	0	0	0	0	0	0	0	0	0	0	0	0	0	0
rxn10226	0	0	0	0	0	0	0	0	0	0	0	0	0	0	0	0
rxn10237	0	0	0	0	0	0	0	0	0	0	0	0	0	0	0	0
rxn05248	0	0	0	0	0	0	0	0	0	0	0	0	0	0	0	0
rxn10223	0	0	0	0	0	0	0	0	0	0	0	0	0	0	0	0
rxn10210	0	0	0	0	0	0	0	0	0	0	0	0	0	0	0	0
rxn02503	0.00131438	0.00133526	0.00413804	0.00408906	0.00391951	0.00397913	0.00431057	0.00498206	0	0	0.00318916	0.00332812	0.00852033	0.00846136	0.011856	0.0116094
rxn05349	0.00124858	7.36647e-16	0.000981029	1.66265e-15	0.00107021	3.44373e-16	0.00133777	3.15779e-16	0.000859993	6.98657e-16	0.00080266	6.28234e-16	0.000515996	2.51592e-16	0.000458663	1.69751e-16
rxn10275	0	0	0	0	0	0	0	0	0	0	0	0	0	0	0	0
rxn08655	0	0	0	0	0	0	-0.00475946	0.00356632	-0.00160499	0.00151754	0	0	-346.31	167.771	0	0
rxn01989	0	0	0	0	0	0	0	0	0	0	0	0	0	0	0	0
rxn04794	0	0	0	0	0	0	0	0	0	0	0	0	0	0	0	0
rxn10307	0	0	0	0	0	0	0	0	0	0	0	0	0	0	0	0
rxn01334	0.0026711	0.00270981	0.00816392	0.00806171	0.00784309	0.0079967	0.00880154	0.0086587	0	0	0.00662331	0.00640681	0.0168121	0.0164598	0.0235941	0.0282204
rxn01028	0	0	0	0	0	0	0	0	0	0	0	0	0	0	0	0
rxn08087	0	0	0	0	0	0	0	0	0	0	0	0	0	0	0	0
rxn03188	0	0	0	0	0	0	0	0	0	0	0	0	0	0	0	0
rxn05200	0	0	0	0	0	0	0	0	0	0	0	0	0	0	0	0
rxn00770	0.00488186	0.00106512	0.00960197	0.00266614	0.00986026	0.00268505	0.00992636	0.00320316	0.00276724	0.00035027	0.00705784	0.0020622	0.00922068	0.00396254	0.0179407	0.0070055
rxn00192	0.00269092	0.00356544	0.00836171	0.0119445	0.00868498	0.00824912	0.00897426	0.00933379	0	0	0.00650636	0.00702999	0.0170267	0.0166869	0.0239925	0.0250237
rxn05938	-0.0888235	0.0390319	-0.146589	0.060786	-0.178661	0.0613203	-0.203895	0.0844224	-0.136822	0.0503539	-0.173832	0.0646533	-0.321561	0.126871	-0.378551	0.161288
GLPDx	0.00793936	0.0126775	0.0309345	0.0346542	0.0283393	0.031737	0.0302011	0.0345745	-0.00222372	0.000846384	0.0234509	0.026528	0.06295	0.0630767	0.0898431	0.0910455
rxn00289	0	0	0	0	0	0	0	0	0	0	0	0	0	0	0	0
rxn05388	0	0	0	0	0	0	0	0	0	0	0	0	0	0	0	0
rxn02085	-0.000221204	0.000257682	-0.000626092	0.000615131	-0.000627446	0.000720563	-0.000786017	0.00109693	0	0	-0.000511147	0.000496422	-0.00134523	0.00133533	-0.00174601	0.00174436
rxn05429	0	0	0	0	0	0	0	0	0	0	0	0	0	0	0	0
rxn01739	0.00143855	0.000470406	0.00266856	0.00100795	0.00322563	0.0013659	0.00304099	0.00147799	0.000566264	8.18282e-16	0.000528513	4.55419e-16	0.000339758	3.87875e-14	0.000302007	1.83288e-16
rxn00543_c0	0.00389664	0.000132708	0.00391941	0.000138305	0.00857164	0.0003801	0.121236	0.00583955	0.00559681	0.000267969	0.00792439	0.00040014	0.0153976	0.000775099	0.0317305	0.00164202
ASPT	0.0122229	0.012606	0.0336435	0.0361062	0.0334756	0.0347928	0.0385595	0.0420739	0.0206784	0.0206323	0.0269764	0.0333575	0.0739294	0.0662207	0.0894377	0.0865114
rxn10052	0.00104616	0.00103527	0.00364063	0.00227584	0.00341469	0.0021018	0.00407601	0.00289406	0	0	0.00275689	0.0016017	0.00520104	0.00360301	0.00952265	0.00564471
rxn05206	-0.00189	0.00543282	-0.00705706	0.0104232	-0.00694559	0.00840702	-0.00782742	0.0132271	0.000774234	4.95783e-16	-0.00613232	0.00738554	-0.0158728	0.0158966	-0.0221778	0.02191
rxn05552	0	0	0	0	0	0	0	0	0	0	0	0	0	0	0	0
rxn05235	8.22494e-05	4.82055e-17	6.46246e-05	7.57743e-17	7.04995e-05	8.74164e-17	8.81244e-05	2.02781e-17	5.66514e-05	5.61666e-17	5.28746e-05	2.76e-17	3.39908e-05	1.41851e-17	3.02141e-05	3.78066e-17
rxn01521	0.00057092	0.000958021	0.00427761	0.00249772	0.00409762	0.00258295	0.00326805	0.00292443	0.000903459	0.000893897	0.0023709	0.00172995	0.00475008	0.00342296	0.0122378	0.00691629
rxn00097	0.0398143	0.00532823	0.0551583	0.0166859	0.0630799	0.0191617	0.0702148	0.022372	0.0285409	0.00723809	0.0422138	0.0129298	0.0704388	0.0268033	0.100241	0.0380974
rxn06591	0	0	0	0	0	0	0	0	0	0	0	0	0	0	0	0
rxn00126	0.000563923	2.79951e-16	0.000443082	1.97745e-16	0.000483362	1.61967e-16	0.000604203	1.02672e-16	0.000388416	1.8152e-16	0.000362522	1.37191e-16	0.00023305	3.65721e-14	0.000207155	6.98259e-17
rxn00414	0.00213263	0.000452435	0.00702242	0.00480134	0.00753588	0.00466631	0.00915705	0.00510294	0.00115792	6.48079e-16	0.00427894	0.00304165	0.00901192	0.00814402	0.0120298	0.0111645
rxn05547	0	0	0	0	0	0	0	0	0	0	0	0	0	0	0	0
rxn06937	0	0	0	0	0	0	0	0	0	0	0	0	0	0	0	0
rxn00980	0	0	0	0	0	0	0	0	0	0	0	0	0	0	0	0
rxn05244	0	0	0	0	0	0	0	0	0	0	0	0	0	0	0	0
rxn10285	0	0	0	0	0	0	0	0	0	0	0	0	0	0	0	0
rxn10312	0	0	0	0	0	0	0	0	0	0	0	0	0	0	0	0
ME1	0	0	0.00823714	0.00824896	0.00742904	0.00851009	0.00891992	0.00888957	0	0	0.00628669	0.00606479	0.0172306	0.0167678	0.0240357	0.0243859
rxn05546	0	0	0	0	0	0	0	0	0	0	0	0	0	0	0	0
rxn02508	0.000257782	0.000175565	0.000965229	0.000592333	0.00118812	0.000905907	0.000909187	0.0010033	9.20209e-05	6.14737e-17	8.58861e-05	4.53966e-17	5.52125e-05	3.1351e-17	4.90778e-05	1.41995e-17
rxn02190	0	0	0	0	0	0	0	0	0	0	0	0	0	0	0	0
rxn00127	0	0	0	0	0	0	0	0	0	0	0	0	0	0	0	0
rxn00394	0	0	0	0	0	0	0	0	0	0	0	0	0	0	0	0
rxn05251	0	0	0	0	0	0	0	0	0	0	0	0	0	0	0	0
rxn05516	0	0	0	0	0	0	0	0	0	0	0	0	0	0	0	0
rxn05608	0	0	0	0	0	0	0	0	0	0	0	0	0	0	0	0
rxn02938	0	0	0.0081701	0.00809739	0.00815973	0.00950585	0.00929152	0.010383	0	0	0.00640865	0.0067083	0.0165543	0.0161775	0.023138	0.0226789
rxn05339	0	0	0	0	0	0	0	0	0	0	0	0	0	0	0	0
rxn05644	0	0	0.00397704	0.00418394	0.00379051	0.00386848	0.00432548	0.00444567	0	0	0	0	0.00828305	0.0083114	0.0113609	0.0113528
rxn00569	0	0	0	0	0	0	0	0	0	0	0	0	0	0	0	0
rxn00139	0.000524705	3.74416e-05	0.000349039	6.20137e-05	0.000384663	8.29384e-05	0.000581433	1.85001e-05	0.000387514	2.98814e-16	0.000246126	7.51887e-05	0.000136538	5.72196e-05	9.01687e-05	5.04498e-05
rxn05736	0	0	0	0	0	0	0	0	0	0	0	0	0	0	0	0
rxn05527	0	0	0	0	0	0	0	0	0	0	0	0	0	0	0	0
rxn10253	0	0	0	0	0	0	0	0	0	0	0	0	0	0	0	0
rxn00931	-0.0114019	0.0135258	-0.0332498	0.0343664	-0.031964	0.0318096	-0.0366998	0.0457577	0	0	-0.0260352	0.0254883	-0.0646255	0.0640656	-0.0937157	0.0916679
rxn03904	0	0	0	0	0	0	0	0	0	0	0	0	0	0	0	0
rxn02465	0.00342238	0.00271291	0.00866067	0.00899514	0.0106433	0.00892019	0.0115102	0.0092179	0.00417202	0.00378262	0.0054303	0.00572922	0.0130225	0.0127102	0.0183289	0.0184359
rxn08335	0	0	0.0011085	1.09532e-15	0.00120928	4.99135e-16	0.000663351	0.000372191	0.000971739	1.71305e-15	0.000464809	0.00026409	0.000268124	0.000169866	0.000253384	0.00014884
rxn09205	0	0	0	0	0	0	0	0	0	0	0	0	0	0	0	0
rxn05957	0	0	0	0	0	0	0	0	0	0	0	0	0	0	0	0
FBP	0.0126864	0.00364556	0.0278267	0.0105066	0.0289568	0.0110338	0.0312408	0.0143858	0.00604935	0.00121266	0.0213544	0.00849909	0.0478924	0.0210731	0.0685412	0.0336536
rxn03030	0.00534612	0.00372858	0.0101922	0.00852499	0.00999505	0.0124686	0.0112558	0.00884135	0.00179652	2.04157e-15	0.00857335	0.00895677	0.0179849	0.0165137	0.0241092	0.0220746
rxn01257	5.23908e-06	4.06228e-17	4.11642e-06	6.56936e-17	4.49064e-06	1.35615e-16	5.6133e-06	1.39762e-16	3.60855e-06	3.36691e-16	3.36798e-06	1.66949e-16	2.16513e-06	1.25175e-16	1.92456e-06	1.53467e-16
rxn05029	0	0	0	0	0	0	0	0	0	0	0	0	0	0	0	0
rxn05401	0	0	0	0	0	0	0	0	0	0	0	0	0	0	0	0
rxn05613	0	0	0	0	0	0	0	0	0	0	0	0	0	0	0	0
rxn01265	0	0	0	0	0	0	0	0	0	0	0	0	0	0	0	0
rxn03535	0	0	0	0	0	0	0	0	0	0	0	0	0	0	0	0
rxn01740	-0.00143855	0.000470406	-0.00266856	0.00100795	-0.00322563	0.0013659	-0.00304099	0.00147799	-0.000566264	8.18282e-16	-0.000528513	4.55419e-16	-0.000339758	3.87875e-14	-0.000302007	1.83288e-16
rxn01217	0	0	0	0	0	0	0	0	0	0	0	0	0	0	0	0
rxn08548	0	0	0	0	0	0	0	0	0	0	0	0	0	0	0	0
rxn08546	0	0	0	0	0	0	0	0	0	0	0	0	0	0	0	0
rxn12847	0	0	0	0	0	0	0	0	0	0	0	0	0	0	0	0
rxn05371	0	0	0	0	0	0	0	0	0	0	0	0	0	0	0	0
rxn05347	0	0	0	0	0	0	0	0	0	0	0	0	0	0	0	0
rxn05338	0	0	0	0	0	0	0	0	0	0	0	0	0	0	0	0
rxn00416	0.000484691	1.73804e-16	0.00168491	0.001321	0.00198904	0.00157053	0.00208917	0.00155207	0.000333843	3.13091e-16	0.00168672	0.00134458	0.003812	0.00352147	0.00491774	0.00462652
rxn00165	0.000744805	0.000826265	0.00224978	0.0022688	0.00209347	0.0022946	0.00238011	0.00263856	0	0	0.00183143	0.00180137	0.00423388	0.00408637	0.0058734	0.0057619
rxn09112	0	0	0	0	0	0	0	0	0	0	0	0	0	0	0	0
rxn00903	-0.00249529	0.000452287	-0.00156073	0.000393694	-0.00207588	0.000463178	-0.00272595	0.000522413	-0.00235935	3.71052e-15	-0.00126261	0.000364372	-0.000740079	0.000186908	-0.000644098	0.000168447
rxn00947	0	0	0	0	0	0	0	0	0	0	0	0	0	0	0	0
rxn05400	0	0	0	0	0	0	0	0	0	0	0	0	0	0	0	0
rxn05599	0	0	0	0	0	0	0	0	0	0	0	0	0	0	0	0
rxn08088	0	0	0	0	0	0	0	0	0	0	0	0	0	0	0	0
rxn10343	0	0	0	0	0	0	0	0	0	0	0	0	0	0	0	0
rxn10310	0	0	0	0	0	0	0	0	0	0	0	0	0	0	0	0
rxn05512	0	0	0	0	0	0	0	0	0	0	0	0	0	0	0	0
rxn00838	0.000871641	0.000259401	0.00169599	0.000790657	0.00181811	0.000911806	0.00202233	0.00122717	0.000785084	0.00035027	0.00149569	0.000675081	0.00292637	0.00178623	0.00378397	0.00239308
rxn00297	0	0	0	0	0	0	0	0	0	0	0	0	0	0	0	0
rxn00065	0	0	0	0	0	0	0	0	0	0	0	0	0	0	0	0
rxn01454	0	0	0	0	0	0	0	0	0	0	0	0	0	0	0	0
rxn05651	0.00469759	0.000588166	0.0049791	0.00163092	0.00595423	0.0027868	0.00666436	0.00166828	0.00278483	3.53507e-15	0.00259917	1.21468e-15	0.00167084	5.1309e-08	0.00148519	5.25086e-08
rxn05425	0	0	0	0	0	0	0	0	0	0	0	0	0	0	0	0
rxn10234	0	0	0	0	0	0	0	0	0	0	0	0	0	0	0	0
rxn01859	-3.79082e-05	3.74416e-05	-3.33608e-05	2.98247e-05	-3.73773e-05	3.69072e-05	0	0	0	0	-4.73017e-05	3.91721e-05	-9.20003e-05	5.72073e-05	-4.93693e-05	3.20953e-05
rxn10202	0	0	0	0	0	0	0	0	0	0	0	0	0	0	0	0
ASPK	0.0160344	0.00186908	0.0241053	0.00539703	0.0266256	0.00620829	0.0297659	0.00662532	0.00754417	1.31424e-14	0.0170983	0.00414842	0.0278749	0.0100869	0.0356936	0.0135582
rxn01452	0	0	0	0	0	0	0	0	0	0	0	0	0	0	0	0
rxn05673	0	0	0	0	0	0	0	0	0	0	0	0	0	0	0	0
RPI	-0.00326966	0.00104705	-0.00819598	0.00238373	-0.00798855	0.00262131	-0.00831501	0.00307581	-0.00156257	0.00085948	-0.00441361	0.00186197	-0.0058192	0.0039336	-0.0138469	0.00659244
LACt2r	-0.00196849	0.00198774	-0.0037637	0.00335182	-0.0115653	0.0102449	-0.0083078	0.00820119	-0.0348626	0.032302	-0.0405778	0.0354836	-0.0635521	0.0510172	-0.058267	0.0455394
EX_LAC_L_e	0.00196849	0.00198774	0.0037637	0.00335182	0.0115653	0.0102449	0.0083078	0.00820119	0.0348626	0.032302	0.0405778	0.0354836	0.0635521	0.0510172	0.058267	0.0455394
rxn01366	-0.000570749	0.00095802	-0.0030405	0.00220905	-0.00291271	0.0022553	-0.00326787	0.00292443	-0.000903324	0.000893897	-0.0013	0.00124372	-0.00475005	0.00342296	-0.00854429	0.00597904
rxn01466	0	0	0	0	0	0	0	0	0	0	0	0	-1.91961e-14	3.88476e-14	0	0
LDH	-0.00196849	0.00198774	-0.0037637	0.00335182	-0.0115653	0.0102449	-0.0083078	0.00820119	-0.0348626	0.032302	-0.0405778	0.0354836	-0.0635521	0.0510172	-0.058267	0.0455394
PGM	0.0229514	0.00257395	0.0315288	0.00473946	0.037579	0.00676724	0.0434324	0.00756312	0.0214403	0.00408838	0.0295763	0.00737358	0.0518432	0.0154427	0.0726522	0.0201845
rxn02527	0	0	0	0	0	0	0	0	0	0	0	0	0	0	0	0
rxn00784	0.00161708	0.00137771	0.00791825	0.00328397	0.00751231	0.00328695	0.00734406	0.00404456	0.000903459	0.000893897	0.00512779	0.00229759	0.00995113	0.00488253	0.0217604	0.00864439
rxn02804	0	0	0	0	0	0	0	0	0	0	0	0	0	0	0	0
rxn00293	0.00139732	4.23696e-16	0.0010979	9.41121e-16	0.00119771	6.25323e-16	0.00149713	4.45855e-16	0.000962443	1.16023e-15	0.00089828	7.21522e-16	0.000577466	4.37057e-16	0.000513303	1.77418e-16
rxn05542	0	0	0	0	0	0	0	0	0	0	0	0	0	0	0	0
rxn03538	0	0	0	0	0	0	0	0	0	0	0	0	0	0	0	0
rxn05620	0	0	0	0	0	0	0	0	0	0	0	0	0	0	0	0
ACONTa	0.00141069	0.00145141	0.00436089	0.00421119	0.00470172	0.00545893	0.00576601	0.0056782	0.00241884	0.00234217	0.00343703	0.00325218	0.0083036	0.00812993	0.0116103	0.0115569
rxn05485	0	0	0	0	0	0	0	0	0	0	0	0	0	0	0	0
rxn01646	0	0	0	0	0	0	0	0	0	0	0	0	0	0	0	0
rxn09685	0	0	0	0	0	0	0	0	0	0	0	0	0	0	0	0
rxn05162	0	0	0	0	0	0	0	0	0	0	0	0	0	0	0	0
rxn03004	0.00126017	2.54396e-15	0.00099013	3.77439e-15	0.00108014	3.91228e-15	0.00135018	3.06687e-15	0.000867971	5.50475e-15	0.000810106	4.59695e-15	0.000520725	5.1309e-08	0.000462866	5.25086e-08
rxn00202	0	0	0	0	0	0	0	0	0	0	0	0	0	0	0	0
rxn10147	0	0	0	0	0	0	0	0	0	0	0	0	0	0	0	0
rxn09657	0	0	0	0	0	0	0	0	0	0	0	0	0	0	0	0
rxn12638	0	0	0	0	0	0	0	0	0	0	0	0	0	0	0	0
rxn12643	0	0	0	0	0	0	0	0	0	0	0	0	0	0	0	0
rxn10207	0	0	0	0	0	0	0	0	0	0	0	0	2.88197e-08	2.56545e-08	2.58832e-08	2.62543e-08
rxn05663	-0.000124181	0.000175565	-0.000860258	0.000592333	-0.0010736	0.000905907	-0.000766043	0.0010033	0	0	0	0	0	0	0	0
rxn02264	0	0	0	0	0	0	0	0	0	0	0	0	0	0	0	0
rxn01225	0.000483651	0.000521599	0.00210665	0.00153562	0.00195008	0.00144054	0.00240421	0.00200042	0	0	0.00153633	0.00106754	0.00195274	0.00191233	0.00527874	0.00375895
rxn03903	0	0	0	0	0	0	0	0	0	0	0	0	0	0	0	0
rxn00985	0	0	0	0	0	0	0	0	0	0	0	0	0	0	0	0
PPS	0.0258922	0.00509711	0.029808	0.0155099	0.0363022	0.0183194	0.0411261	0.021141	0.0207823	0.00719219	0.0235605	0.0120183	0.0388103	0.0242075	0.0538005	0.0339773
rxn00440	0	0	0	0	0	0	0	0	0	0	0	0	0	0	0	0
rxn05627	-0.00379819	0.00568355	-0.0111544	0.01103	-0.0105243	0.0106775	-0.0126353	0.0241962	-0.00645717	0.00622853	-0.00878755	0.00864055	-0.0221729	0.0218747	-0.0299846	0.0299953
rxn08352	0	0	0	0	0	0	0	0	0	0	0	0	-2.74467e-14	3.68038e-14	0	0
rxn05209	-4.04719	2.09743	-3.4965	2.26029	-4.08233	2.38027	-3.84507	2.31563	-3.60068	2.29878	-3.91698	2.39448	-3.54472	2.38126	-3.51433	2.47191
rxn08306	0	0	0	0	0	0	0	0	0	0	0	0	0	0	0	0
rxn00709	0.000570784	0.00095802	0.00151147	0.00150569	0.0014773	0.00174639	0.00165078	0.00244587	0.000903337	0.000893897	0.00129999	0.00124372	0.00310974	0.00313952	0.00422788	0.00422438
rxn05535	0	0	0	0	0	0	0	0	0	0	0	0	0	0	0	0
rxn05360	0	0	0	0	0	0	0	0	0	0	0	0	0	0	0	0
rxn00214	0.00104502	2.15783e-15	0.000821089	1.97058e-15	0.000895733	2.41161e-16	0.00111967	3.90593e-16	0.000719785	4.33658e-16	0.0006718	6.63958e-16	0.000431871	1.45592e-16	0.000383886	2.24777e-16
rxn00874	0	0	0	0	0	0	0	0	0	0	0	0	0	0	0	0
rxn05197	0	0	0	0	0	0	0	0	0	0	0	0	0	0	0	0
rxn06600	0.00100739	0.00101977	0.0030087	0.00367479	0.00276823	0.00305606	0.00339564	0.00356659	0	0	0.0022601	0.00225733	0.00584715	0.00571743	0.00795647	0.00797378
rxn08085	0	0	0	0	0	0	0	0	0	0	0	0	0	0	0	0
rxn09109	0	0	0	0	0	0	0	0	0	0	0	0	0	0	0	0
rxn01352	0.00104616	0.00103527	0.00364063	0.00227584	0.00341469	0.0021018	0.00407601	0.00289406	0	0	0.00275689	0.0016017	0.00520104	0.00360301	0.00952265	0.00564471
rxn10258	0	0	0	0	0	0	0	0	0	0	0	0	0	0	0	0
rxn05289	0.00678558	0.00145677	0.0132673	0.00357274	0.0138702	0.00415026	0.014513	0.00430438	0.00401264	0.000893897	0.00802969	0.00229759	0.0118166	0.00488253	0.0234186	0.0086444
rxn02000	0	0	0	0	0	0	0	0	0	0	0	0	0	0	0	0
rxn10228	0	0	0	0	0	0	0	0	0	0	0	0	0	0	0	0
rxn01977	0	0	0	0	0	0	0	0	-88.2863	432.112	0	0	0	0	0	0
rxn00368	0	0	-1.78047e-08	2.26692e-08	-2.20055e-08	3.54403e-08	-1.44593e-08	2.32984e-08	0	0	-7.22785e-09	1.48978e-08	0	0	0	0
rxn09448	0	0	0	0	0	0	0	0	0	0	0	0	0	0	0	0
rxn03421	1.86991e-06	1.18736e-06	2.07708e-06	1.13239e-06	2.50732e-06	1.16756e-06	2.91074e-06	1.42934e-06	2.08176e-06	9.35835e-07	1.72421e-06	9.44491e-07	1.03301e-06	5.89963e-07	8.01637e-07	5.55019e-07
rxn00867	0.000221204	0.000257682	0.000626092	0.000615131	0.000627446	0.000720563	0.000786017	0.00109693	0	0	0.000511147	0.000496422	0.00134523	0.00133533	0.00174601	0.00174436
rxn12635	0	0	0	0	0	0	0	0	0	0	0	0	0	0	0	0
rxn00213	0.00156753	5.03662e-16	0.00123163	1.3218e-15	0.0013436	8.08975e-16	0.0016795	2.52967e-16	0.00107968	6.18306e-16	0.0010077	5.42907e-16	0.000647807	2.86812e-16	0.000575828	5.68524e-16
rxn05409	0	0	0	0	0	0	0	0	0	0	0	0	0	0	0	0
rxn10314	0	0	0	0	0	0	0	0	0	0	0	0	0	0	0	0
rxn10282	0	0	0	0	0	0	0	0	0	0	0	0	0	0	0	0
rxn00493	-0.000659615	0.000234022	-0.000886182	0.000558883	-0.00111392	0.000791629	-0.00117446	0.000927557	-0.000301886	2.97266e-16	-0.00028176	5.50911e-16	-0.000181132	1.05703e-16	-0.000161006	1.03408e-16
PTA	1.03915	0.0119535	1.20856	0.0253295	1.37943	0.0340656	1.79229	0.0371666	1.21752	0.013025	1.18524	0.0267398	0.948634	0.0527869	0.932627	0.0802385
rxn08528	0	0	0	0	0	0	0.00409611	0.00355025	0.00160499	0.00151754	0	0	178.373	141.304	0	0
rxn01509	0	0	0	0	0	0	0	0	0	0	0	0	0	0	0	0
rxn05414	0	0	0	0	0	0	0	0	0	0	0	0	0	0	0	0
rxn00789	0.000339124	0.000257682	0.00121436	0.00078958	0.00129658	0.000907411	0.00147102	0.00122714	0.00044441	0.00035027	0.00106218	0.000669664	0.00262605	0.00178592	0.00348582	0.00239135
rxn10481	4.07484e-06	1.09508e-18	0.00425166	0.00424973	0.00377377	0.00375228	0.00455966	0.00453454	2.80665e-06	4.6515e-18	2.61954e-06	2.64737e-18	1.68399e-06	1.24598e-18	0.0113942	0.0114545
cu2_ext_b	-4.07484e-06	1.09508e-18	-3.20166e-06	1.86134e-18	-3.49272e-06	1.09163e-18	-4.3659e-06	1.35772e-18	-2.80665e-06	4.6515e-18	-2.61954e-06	2.64737e-18	-1.68399e-06	1.24598e-18	-1.49688e-06	8.42316e-19
rxn02895	0.00126017	2.54396e-15	0.00099013	3.77439e-15	0.00108014	3.91228e-15	0.00135018	3.06687e-15	0.000867971	5.50475e-15	0.000810106	4.59695e-15	0.000520725	5.1309e-08	0.000462866	5.25086e-08
rxn10216	0	0	0	0	0	0	0	0	0	0	0	0	2.88197e-08	2.56545e-08	2.58832e-08	2.62543e-08
rxn09211	0	0	0	0	0	0	0	0	0	0	0	0	0	0	0	0
rxn01115	0	0	0	0	0	0	0	0	0	0	0	0	0	0	0	0
rxn02312	0	0	0	0	0	0	0	0	0	0	0	0	0	0	0	0
rxn05405	0	0	0	0	0	0	0	0	0	0	0	0	0	0	0	0
rxn03951	0	0	0	0	0	0	0	0	0	0	0	0	0	0	0	0
rxn10276	0	0	0	0	0	0	0	0	0	0	0	0	0	0	0	0
rxn10344	0	0	0	0	0	0	0	0	0	0	0	0	0	0	0	0
rxn00365	0	0	-6.95973e-09	8.56185e-09	5.0501e-09	8.24819e-09	-1.33107e-09	4.86106e-09	0	0	0	0	0	0	0	0
rxn05318	0	0	0	0	0	0	0	0	0	0	0	0	0	0	0	0
rxn10474	-1.4553e-07	7.83833e-20	-1.14345e-07	1.27712e-19	-1.2474e-07	9.38816e-20	-1.55925e-07	2.35724e-20	-1.00237e-07	6.48588e-20	-9.3555e-08	3.09824e-20	-6.01425e-08	5.9347e-20	-5.346e-08	3.08663e-20
cobalt2_ext_b	-1.4553e-07	7.83833e-20	-1.14345e-07	1.27712e-19	-1.2474e-07	9.38816e-20	-1.55925e-07	2.35724e-20	-1.00237e-07	6.48588e-20	-9.3555e-08	3.09824e-20	-6.01425e-08	5.9347e-20	-5.346e-08	3.08663e-20
rxn05404	0	0	0	0	0	0	0	0	0	0	0	0	0	0	0	0
rxn08550	0	0	0	0	0	0	0	0	0	0	0	0	0	0	0	0
rxn10336	0	0	0	0	0	0	0	0	0	0	0	0	0	0	0	0
ASAD	0.0160344	0.00186908	0.0241053	0.00539703	0.0266256	0.00620829	0.0297659	0.00662532	0.00754417	1.31424e-14	0.0170983	0.00414842	0.0278749	0.0100869	0.0356936	0.0135582
rxn01275	0	0	0	0	0	0	0	0	0	0	0	0	0	0	0	0
rxn10257	0	0	0	0	0	0	0	0	0	0	0	0	0	0	0	0
rxn09209	0	0	0	0	0	0	0	0	0	0	0	0	0	0	0	0
rxn02005	0	0	0	0	0	0	0	0	0	0	0	0	0	0	0	0
rxn01653	0	0	0	0	0	0	0	0	0	0	0	0	0	0	0	0
rxn08656	0	0	0	0	0	0	0.000663351	0.000372191	0	0	0	0	167.938	133.169	0	0
rxn01029	0	0	0	0	0	0	0	0	0	0	0	0	0	0	0	0
rxn09198	0	0	0	0	0	0	0	0	0	0	0	0	0	0	0	0
rxn01362	0.00141082	3.55369e-16	0.0011085	1.0901e-15	0.00120928	4.99135e-16	0.00151159	7.60786e-16	0.000971739	1.72193e-15	0.000906956	4.68804e-16	0.000582986	5.1309e-08	0.000518209	5.25086e-08
rxn06493	0.00100739	0.00101977	0.0030087	0.00367479	0.00276823	0.00305606	0.00339564	0.00356659	0	0	0.0022601	0.00225733	0.00584715	0.00571743	0.00795647	0.00797378
rxn02402	5.20997e-06	1.89429e-15	4.09355e-06	2.19815e-15	4.46569e-06	2.2809e-15	5.58212e-06	2.2072e-15	3.5885e-06	3.30865e-15	3.34927e-06	2.8009e-15	2.1531e-06	1.02096e-14	1.91387e-06	5.25202e-15
rxn03243	0	0	0	0	0	0	0	0	0	0	0	0	0	0	0	0
rxn05375	0	0	0	0	0	0	0	0	0	0	0	0	0	0	0	0
rxn10224	0	0	0	0	0	0	0	0	0	0	0	0	0	0	0	0
rxn10231	0	0	0	0	0	0	0	0	0	0	0	0	0	0	0	0
rxn02811	-0.00122885	3.37314e-16	-0.000965527	2.03984e-15	-0.0010533	1.04865e-15	-0.00131663	2.29915e-16	-0.000846403	6.00816e-16	-0.000789977	2.48132e-16	-0.000507842	2.18936e-16	-0.000451415	3.02387e-16
rxn10262	0	0	0	0	0	0	0	0	0	0	0	0	0	0	0	0
rxn05610	0	0	0	0	0	0	0	0	0	0	0	0	0	0	0	0
rxn01019	0.00072181	0.000452435	0.00171256	0.0013743	0.00226687	0.00191209	0.00319146	0.00251921	0.000186184	2.35129e-16	0.000173772	1.78819e-16	0.00011171	1.13374e-16	9.92981e-05	3.11395e-17
rxn00412	0	0	3.85029e-05	3.44008e-05	0	0	3.60186e-05	3.65243e-05	0	0	5.23448e-05	4.61181e-05	6.08918e-05	4.22536e-05	0.000124899	6.59931e-05
rxn03167	5.23908e-06	4.06228e-17	4.11642e-06	6.56936e-17	4.49064e-06	1.35615e-16	5.6133e-06	1.39762e-16	3.60855e-06	3.36691e-16	3.36798e-06	1.66949e-16	2.16513e-06	1.25175e-16	1.92456e-06	1.53467e-16
rxn08310	0	0	0	0	0	0	0	0	0	0	0	0	0	0	0	0
rxn03135	0.000339124	0.000257682	0.00121436	0.00078958	0.00129658	0.000907411	0.00147102	0.00122714	0.00044441	0.00035027	0.00106218	0.000669664	0.00262605	0.00178592	0.00348582	0.00239135
rxn00469	0.00269092	0.00356544	0.00836171	0.0119445	0.00868498	0.00824912	0.00897426	0.00933379	0	0	0.00650636	0.00702999	0.0170267	0.0166869	0.0239925	0.0250237
rxn05655	0	0	0	0	0	0	0	0	0	0	0	0	0	0	0	0
rxn12512	1.14371e-07	5.17726e-08	9.76922e-08	5.83444e-08	1.09104e-07	6.58795e-08	1.40198e-07	7.45361e-08	5.25793e-08	4.79489e-08	6.76824e-08	5.86087e-08	2.656e-08	5.1309e-08	3.24019e-08	4.12094e-08
rxn09272	0	0	-0.0011085	1.12977e-15	-0.00120928	4.24345e-16	0	0	-0.000971739	1.66561e-15	0	0	557.227	189.368	0	0
rxn00686	-0.000178452	1.28977e-16	-0.000140212	1.57999e-16	-0.000152959	1.98728e-16	-0.000191199	2.23804e-16	-0.000122913	5.03058e-16	-0.000114719	2.74579e-16	-7.37481e-05	2.65623e-15	-6.55538e-05	2.58579e-16
rxn00791	0.000257782	0.000175565	0.000965229	0.000592333	0.00118812	0.000905907	0.000909187	0.0010033	9.20209e-05	6.14737e-17	8.58861e-05	4.53966e-17	5.52125e-05	3.1351e-17	4.90778e-05	1.41995e-17
rxn09201	0	0	0	0	0	0	0	0	0	0	0	0	0	0	0	0
rxn05494	0	0	0	0	0	0	0	0	0	0	0	0	0	0	0	0
rxn08040	0	0	0	0	0	0	0	0	0	0	0	0	0	0	0	0
rxn08084	0	0	0	0	0	0	0	0	0	0	0	0	0	0	0	0
rxn10120	0	0	0	0	0	0	0	0	0	0	0.00270383	0.002231	210.924	159.668	0.00819699	0.00778679
rxn01636	0.000731462	0.00449115	0.000298952	0.0151769	0.00195833	0.0119845	0.00253592	0.0133297	0.00417202	0.00378262	-0.00107606	0.00920947	-0.00400416	0.0209951	-0.00566362	0.0312318
rxn05170	0	0	0	0	0	0	0	0	0	0	0	0	0	0	0	0
rxn12850	0	0	0	0	0	0	0	0	0	0	0	0	0	0	0	0
rxn03843	0	0	0	0	0	0	0	0	0	0	0	0	0	0	0	0
rxn03086	-0.00534612	0.00372858	-0.0101922	0.00852499	-0.00999505	0.0124686	-0.0112558	0.00884135	-0.00179652	2.04157e-15	-0.00857335	0.00895677	-0.0179849	0.0165137	-0.0241092	0.0220746
rxn00778	-8.11674e-06	0.000958021	-0.00259843	0.00220905	-0.00243045	0.0022553	-0.00266504	0.00292443	-0.00051581	0.000893897	-0.000938299	0.00124372	-0.00451755	0.00342296	-0.00833764	0.00597904
rxn10260	0	0	0	0	0	0	0	0	0	0	0	0	0	0	0	0
rxn06672	0.00885245	1.39816e-14	0.0069555	3.7818e-15	0.00758782	2.13703e-15	0.00948477	1.82609e-15	0.00609735	5.46269e-15	0.00569086	3.76529e-15	0.00365841	4.65609e-15	0.00325192	6.72283e-16
rxn01329	0	0	0	0	0	0	0	0	0	0	0	0	0	0	0	0
rxn00077	4.9326	2.34611	4.01457	2.41129	4.45805	2.44426	4.78727	2.49997	3.95268	2.4335	3.69861	2.3945	3.58276	2.31112	3.3298	2.34884
PPCK	0.00287027	0.00282828	0.0158115	0.0158091	0.0151514	0.0131983	0.0175423	0.0153365	0.00559524	0.00465868	0.0124101	0.00972443	0.0274318	0.0208919	0.0392757	0.028262
rxn05379	0	0	0	0	0	0	0	0	0	0	0	0	0	0	0	0
rxn05667	0	0	0	0	0	0	0	0	0	0	0	0	0	0	0	0
rxn09450	0	0	0	0	0	0	0	0	0	0	0	0	0	0	0	0
rxn10301	0	0	0	0	0	0	0	0	0	0	0	0	0	0	0	0
rxn01213	0	0	0	0	0	0	0	0	0	0	0	0	-1.91961e-14	3.88476e-14	0	0
rxn05384	0	0	0	0	0	0	0	0	0	0	0	0	0	0	0	0
rxn01917	0.00342238	0.00271291	0.00866067	0.00899514	0.0106433	0.00892019	0.0115102	0.0092179	0.00417202	0.00378262	0.0054303	0.00572922	0.0130225	0.0127102	0.0183289	0.0184359
PGK	-0.0230536	0.00256634	-0.0316454	0.00474014	-0.0376882	0.00676381	-0.0436127	0.00756757	-0.0214403	0.00408838	-0.0297198	0.00737333	-0.051976	0.0154433	-0.072753	0.0201861
rxn05389	0	0	0	0	0	0	0	0	0	0	0	0	0	0	0	0
rxn05163	0	0	0	0	0	0	0	0	0	0	0	0	0	0	0	0
rxn01603	5.23908e-06	4.06228e-17	4.11642e-06	6.56936e-17	4.49064e-06	1.35615e-16	5.6133e-06	1.39762e-16	3.60855e-06	3.36691e-16	3.36798e-06	1.66949e-16	2.16513e-06	1.25175e-16	1.92456e-06	1.53467e-16
rxn05515	0	0	0	0	0	0	0	0	0	0	0	0	0	0	0	0
rxn05607	0	0	0	0	0	0	0	0	0	0	0	0	0	0	0	0
rxn00178	0	0	0	0	0	0	0	0	0	0	0	0	0	0	0	0
rxn10254	0	0	0	0	0	0	0	0	0	0	0	0	0	0	0	0
rxn05545	0	0	0	0	0	0	0	0	0	0	0	0	0	0	0	0
rxn02339	0	0	0	0	0	0	0	0	0	0	0	0	0	0	0	0
rxn02175	2.03742e-07	4.92325e-17	1.60083e-07	1.12395e-16	1.74636e-07	1.49487e-16	2.18295e-07	2.06752e-16	1.40332e-07	1.66238e-16	1.30977e-07	1.47298e-16	2.656e-08	5.1309e-08	2.30776e-08	5.25086e-08
rxn01544	0.00016528	0.000196809	0.00110435	0.00104389	0.00103883	0.00104381	0.00131151	0.00117945	0	0	0.000780401	0.000759304	0.00195671	0.00191622	0.00269232	0.00276244
rxn00713	-2.27882e-08	3.87597e-08	0.00152905	0.00166295	0.00143542	0.00143861	0.0016171	0.00164918	-5.2359e-10	4.95065e-08	2.1742e-08	6.17657e-08	0.00164031	0.00143257	0.00431642	0.0043025
FRDx	0.000553206	0.00112272	-0.00229203	0.00313085	-0.00506965	0.00727481	-0.00245183	0.00646061	-0.00238439	0.00507867	-0.00355865	0.00700129	-0.0172438	0.0185213	-0.0105531	0.0194851
rxn05183	0	0	0	0	0	0	0	0	0	0	0	0	0	0	0	0
rxn01790	-2.03742e-07	4.92325e-17	-1.60083e-07	1.12395e-16	-1.74636e-07	1.49487e-16	-2.18295e-07	2.06752e-16	-1.40332e-07	1.66238e-16	-1.30977e-07	1.47298e-16	-2.656e-08	5.1309e-08	-2.30776e-08	5.25086e-08
rxn03075	0	0	0	0	0	0	0	0	0	0	0	0	0	0	0	0
rxn05528	0	0	0.00424846	0.00424973	0.00377027	0.00375228	0.00455529	0.00453454	0	0	0	0	0	0	0.0113927	0.0114545
TPI	0.0136905	0.00156603	0.0196527	0.00324519	0.0225652	0.00391528	0.0279755	0.00533498	0.0125377	0.00228217	0.0191218	0.00437668	0.0310959	0.00900359	0.0491042	0.0132218
rxn05538	0	0	0	0	0	0	0	0	0	0	0	0	0	0	0	0
rxn05682	0	0	0	0	0	0	0	0	0	0	0	0	0	0	0	0
rxn00707	2.82906e-08	3.3111e-08	3.11141e-08	3.73196e-08	2.2e-08	3.55866e-08	2.91259e-08	4.40685e-08	1.20757e-08	3.23928e-08	2.01187e-08	2.57457e-08	0	0	0	0
rxn02285	-0.000656716	1.67346e-16	-0.000515991	3.70246e-16	-0.000562899	3.76801e-16	-0.000703624	1.34303e-16	-0.00045233	2.70218e-16	-0.000422175	1.32296e-16	-0.000271398	9.74201e-17	-0.000241243	1.90594e-16
rxn03108	1.30977e-06	9.59721e-19	1.0291e-06	1.66778e-18	1.12266e-06	4.51941e-19	1.40333e-06	4.39973e-19	9.02138e-07	1.48822e-18	8.41995e-07	5.75148e-19	5.41282e-07	5.11323e-19	4.8114e-07	3.05952e-19
rxn03512	0	0	0	0	0	0	0	0	0	0	0	0	0	0	0	0
rxn10213	0	0	0	0	0	0	0	0	0	0	0	0	0	0	0	0
rxn01799	0.00057092	0.000958021	0.00427761	0.00249772	0.00409762	0.00258295	0.00326805	0.00292443	0.000903459	0.000893897	0.0023709	0.00172995	0.00475008	0.00342296	0.0122378	0.00691629
rxn05380	0	0	0	0	0	0	0	0	0	0	0	0	0	0	0	0
rxn00114	0	0	0.00420136	0.00460641	0.00405973	0.00429391	0.00445399	0.00449981	0	0	0.00319821	0.00304165	0.00831722	0.00814402	0.0114123	0.0111645
rxn00420	0	0	0	0	0	0	0	0	0	0	0	0	0	0	0	0
PPA	0.05438	0.00652964	0.0825705	0.0198382	0.0899145	0.0220164	0.101097	0.0261776	0.040991	0.00862329	0.0624779	0.0149604	0.106147	0.0319591	0.157377	0.0459725
rxn10313	0	0	0	0	0	0	0	0	0	0	0	0	0	0	0	0
rxn02003	0	0	0	0	0	0	0	0	0	0	0	0	0	0	0	0
rxn01268	0.000514601	0.000382043	0.000812005	0.000680674	0.000917983	0.000712755	0.000950327	0.000681476	0.000167846	1.06349e-16	0.000156656	5.88415e-17	0.000100708	3.97562e-17	8.95179e-05	5.39824e-17
rxn01621	0	0	0	0	0	0	0	0	0	0	0	0	0	0	0	0
rxn08336	0.00141082	3.46987e-16	0	0	0	0	0.000848243	0.000372191	0	0	0.000442147	0.00026409	0.000314862	0.000169858	0.000264825	0.000148841
rxn01210	0	0	0	0	0	0	0	0	0	0	0	0	0	0	0	0
rxn05501	0	0	0	0	0	0	0	0	0	0	0	0	0	0	0	0
rxn10220	0	0	0	0	0	0	0	0	0	0	0	0	0	0	0	0
rxn03907	0	0	0	0	0	0	0	0	0	0	0	0	-1.53569e-13	3.10781e-13	0	0
rxn04712	0	0	0	0	0	0	0	0	0	0	0	0	0	0	0	0
rxn00851	0	0	0	0	0	0	0	0	0	0	0	0	0	0	0	0
rxn00827	0	0	0	0	0	0	0	0	0	0	0	0	0	0	0	0
rxn05645	0	0	0	0	0	0	0	0	0	0	0	0	0	0	0	0
rxn05625	0	0	0	0	0	0	0	0	0	0	0	0	0	0	0	0
rxn00190	2.65254e-07	2.88129e-07	4.00015e-07	3.4524e-07	3.09793e-07	2.65659e-07	3.06683e-07	3.1099e-07	0	0	4.45695e-07	3.92677e-07	4.3828e-07	4.00351e-07	7.27588e-07	4.62795e-07
rxn02680	0	0	0	0	0	0	0	0	0	0	0	0	0	0	0	0
rxn05343	0	0	0	0	0	0	0	0	0	0	0	0	0	0	0	0
rxn05243	0	0	0	0	0	0	0	0	0	0	0	0	0	0	0	0
rxn05205	0	0	0	0	0	0	0	0	0	0	0	0	0	0	0	0
rxn10571	0	0	0.00824626	0.00816856	0.00788417	0.00794001	0.00853932	0.00860445	0	0	0.00656431	0.0063087	0.0164297	0.0157496	0.0222091	0.0219244
rxn05195	0	0	0	0	0	0	0	0	0	0	0	0	0	0	0	0
cpd10516_ext_b	0	0	0	0	0	0	0	0	0	0	0	0	0	0	0	0
atpm	0.843583	0.00655677	0.668986	0.0105105	0.728373	0.0087286	0.909508	0.0141447	1.26503	0.00474007	1.18297	0.00961905	0.772568	0.0164756	0.694935	0.023164
rxn01208	0.00122885	3.37314e-16	0.000965527	2.03984e-15	0.0010533	1.04865e-15	0.00131663	2.29915e-16	0.000846403	6.00816e-16	0.000789977	2.48132e-16	0.000507842	2.18936e-16	0.000451415	3.02387e-16
rxn04132	0	0	0	0	0	0	0	0	0	0	0	0	0	0	0	0
rxn04133	0	0	0	0	0	0	0	0	0	0	0	0	0	0	0	0
H2Ot	2.29396	0.00987424	1.80884	0.0203223	1.31822	0.0610145	0.31793	0.0380949	3.51396	0.107006	3.43625	0.124104	3.51995	0.185044	3.36888	0.16799
EX_H2O_e	-2.29396	0.00987424	-1.80884	0.0203223	-1.31822	0.0610145	-0.31793	0.0380949	-3.51396	0.107006	-3.43625	0.124104	-3.51995	0.185044	-3.36888	0.16799
CO2t	-2.41294	0.00853145	-1.92132	0.0161077	-1.39313	0.0548299	-0.576364	0.0318899	-2.83011	0.109937	-2.90229	0.126528	-2.80961	0.189914	-2.97332	0.170029
EX_CO2_e	2.41294	0.00853145	1.92132	0.0161077	1.39313	0.0548299	0.576364	0.0318899	2.83011	0.109937	2.90229	0.126528	2.80961	0.189914	2.97332	0.170029
rxn02374	0.00164072	0.00116609	0.00270142	0.00231247	0.00689749	0.00605939	0.00598666	0.00658565	0.000307805	7.96889e-16	0.000287284	2.07482e-16	0.000184683	6.68852e-17	0.000164163	1.35847e-16
rxn05116	0	0	0	0	0	0	0	0	0	0	0	0	0	0	0	0
rxn03012	0	0	0	0	0	0	0	0	0	0	0	0	0	0	0	0
rxn05064	0	0	0	0	0	0	0	0	0	0	0	0	0	0	0	0
rxn02666	0	0	0	0	0	0	0	0	0	0	0	0	0	0	0	0
rxn04457	0	0	0	0	0	0	0	0	0	0	0	0	0	0	0	0
rxn04456	0	0	0	0	0	0	0	0	0	0	0	0	0	0	0	0
rxn01664	0	0	0	0	0	0	0	0	0	0	0	0	0	0	0	0
rxn02916	0	0	0	0	0	0	0	0	0	0	0	0	0	0	0	0
rxn05361	0	0	0	0	0	0	0	0	0	0	0	0	0	0	0	0
rxn05398	0	0	0	0	0	0	0	0	0	0	0	0	0	0	0	0
rxn02898	0	0	0	0	0	0	0	0	0	0	0	0	-1.91961e-14	3.88476e-14	0	0
rxn05386	0	0	0	0	0	0	0	0	0	0	0	0	0	0	0	0
rxn02929	0.00260828	1.8269e-15	0.00204936	1.55502e-15	0.00223567	9.01829e-16	0.00279458	7.91761e-16	0.00179652	2.04157e-15	0.00167675	4.72129e-16	0.00107791	1.79061e-15	0.000958143	3.16297e-16
rxn08131	1.30977e-06	9.59721e-19	1.0291e-06	1.66778e-18	1.12266e-06	4.51941e-19	1.40333e-06	4.39973e-19	9.02138e-07	1.48822e-18	8.41995e-07	5.75148e-19	5.41282e-07	5.11323e-19	4.8114e-07	3.05952e-19
rxn10265	0	0	0	0	0	0	0	0	0	0	0	0	0	0	0	0
rxn09106	0	0	0	0	0	0	0	0	0	0	0	0	0	0	0	0
rxn02831	0	0	0	0	0	0	0	0	0	0	0	0	-1.91961e-14	3.88476e-14	0	0
rxn05442	0	0	0	0	0	0	0	0	0	0	0	0	0	0	0	0
rxn10195	0	0	0	0	0	0	0	0	0	0	0	0	0	0	0	0
rxn05373	0	0	0	0	0	0	0	0	0	0	0	0	0	0	0	0
rxn05390	0	0	0	0	0	0	0	0	0	0	0	0	0	0	0	0
rxn00010	0.000102161	9.58879e-05	0.000116642	0.000100921	0.000109212	9.46458e-05	0.000180317	0.000149108	0	0	0.00014341	0.000109027	0.000132841	9.17542e-05	0.00010076	7.70541e-05
rxn04675	0	0	0	0	0	0	0	0	0	0	0	0	-1.91961e-14	3.88476e-14	0	0
rxn00966	0	0	0	0	0	0	0	0	0	0	0	0	0	0	0	0
rxn05437	0	0	0	0	0	0	0	0	0	0	0	0	0	0	0	0
rxn05434	0	0	0	0	0	0	0	0	0	0	0	0	0	0	0	0
rxn00224	0	0	0	0	0	0	0	0	0	0	0	0	0	0	0	0
rxn03397	0	0	0	0	0	0	0	0	0	0	0	0	0	0	0	0
rxn10196	0	0	0	0	0	0	0	0	0	0	0	0	0	0	0	0
rxn00438	1.30977e-06	9.59721e-19	1.0291e-06	1.66778e-18	1.12266e-06	4.51941e-19	1.40333e-06	4.39973e-19	9.02138e-07	1.48822e-18	8.41995e-07	5.75148e-19	5.41282e-07	5.11323e-19	4.8114e-07	3.05952e-19
rxn01256	0.00117422	0.000443125	0.00169819	0.000865059	0.0020319	0.00106024	0.00212479	0.00112991	0.000469732	5.89467e-16	0.000438417	2.73009e-16	0.000281839	7.46235e-16	0.000250524	3.25615e-16
rxn03893	0	0	0	0	0	0	0	0	0	0	0	0	0	0	0	0
rxn05454	0	0	0	0	0	0	0	0	0	0	0	0	0	0	0	0
rxn05381	0	0	0	0	0	0	0	0	0	0	0	0	0	0	0	0
rxn02269	0	0	0	0	0	0	0	0	0	0	0	0	0	0	0	0
rxn01102	0.000102161	9.58879e-05	0.000116642	0.000100921	0.000109212	9.46458e-05	0.000180317	0.000149108	0	0	0.00014341	0.000109027	0.000132841	9.17542e-05	0.00010076	7.70541e-05
rxn03395	0	0	0	0	0	0	0	0	0	0	0	0	0	0	0	0
rxn03164	0	0	0	0	0	0	0	0	0	0	0	0	0	0	0	0
rxn12376	1.30977e-06	9.59721e-19	1.0291e-06	1.66778e-18	1.12266e-06	4.51941e-19	1.40333e-06	4.39973e-19	9.02138e-07	1.48822e-18	8.41995e-07	5.75148e-19	5.41282e-07	5.11323e-19	4.8114e-07	3.05952e-19
4hba_ext_b	1.30977e-06	9.59721e-19	1.0291e-06	1.66778e-18	1.12266e-06	4.51941e-19	1.40333e-06	4.39973e-19	9.02138e-07	1.48822e-18	8.41995e-07	5.75148e-19	5.41282e-07	5.11323e-19	4.8114e-07	3.05952e-19
rxn09429	0	0	0	0	0	0	0	0	0	0	0	0	0	0	0	0
rxn05438	0	0	0	0	0	0	0	0	0	0	0	0	0	0	0	0
rxn05383	0	0	0	0	0	0	0	0	0	0	0	0	0	0	0	0
rxn00912	2.03742e-07	4.92325e-17	1.60083e-07	1.12395e-16	1.74636e-07	1.49487e-16	2.18295e-07	2.06752e-16	1.40332e-07	1.66238e-16	1.30977e-07	1.47298e-16	2.656e-08	5.1309e-08	2.30776e-08	5.25086e-08
rxn05441	0	0	0	0	0	0	0	0	0	0	0	0	0	0	0	0
rxn00137	0	0	0	0	0	0	0	0	0	0	0	0	0	0	0	0
rxn05439	0	0	0	0	0	0	0	0	0	0	0	0	0	0	0	0
rxn11946	0	0	0	0	0	0	0	0	0	0	0	0	0	0	0	0
rxn01258	0	0	0	0	0	0	0	0	0	0	0	0	-1.91961e-14	3.88476e-14	0	0
rxn10319	0	0	0	0	0	0	0	0	0	0	0	0	0	0	0	0
rxn10291	0	0	0	0	0	0	0	0	0	0	0	0	0	0	0	0
rxn05435	0	0	0	0	0	0	0	0	0	0	0	0	0	0	0	0
rxn05452	0	0	0	0	0	0	0	0	0	0	0	0	0	0	0	0
rxn01791	2.03742e-07	4.92325e-17	1.60083e-07	1.12395e-16	1.74636e-07	1.49487e-16	2.18295e-07	2.06752e-16	1.40332e-07	1.66238e-16	1.30977e-07	1.47298e-16	2.656e-08	5.1309e-08	2.30776e-08	5.25086e-08
rxn05433	0	0	0	0	0	0	0	0	0	0	0	0	0	0	0	0
rxn02832	0	0	0	0	0	0	0	0	0	0	0	0	-1.91961e-14	3.88476e-14	0	0
rxn05440	0	0	0	0	0	0	0	0	0	0	0	0	0	0	0	0
rxn00621	0	0	0	0	0	0	0	0	0	0	0	0	0	0	0	0
rxn05514	2.99792e-05	2.52454e-17	2.35551e-05	2.23205e-17	2.56964e-05	1.19499e-17	3.21205e-05	1.1774e-17	2.06489e-05	2.84441e-17	1.92723e-05	1.62451e-17	1.23894e-05	4.68589e-18	1.10128e-05	6.7772e-18
ca2_ext_b	-2.99792e-05	2.52454e-17	-2.35551e-05	2.23205e-17	-2.56964e-05	1.19499e-17	-3.21205e-05	1.1774e-17	-2.06489e-05	2.84441e-17	-1.92723e-05	1.62451e-17	-1.23894e-05	4.68589e-18	-1.10128e-05	6.7772e-18
rxn08333	0	0	0	0	0	0	0	0	0	0	0	0	-1.91961e-14	3.88476e-14	0	0
rxn10094	0	0	0	0	0	0	0	0	0	0	0	0	-1.91961e-14	3.88476e-14	0	0
rxn10191	0	0	0	0	0	0	0	0	0	0	0	0	0	0	0	0
rxn00623	0.00418282	0.000746951	0.00327671	0.00169428	0.00388499	0.00307275	0.00476573	0.0021827	0.00201853	0.000614119	0.00195838	0.000514427	0.00116624	0.000391633	0.00101368	0.000361233
rxn05443	0	0	0	0	0	0	0	0	0	0	0	0	0	0	0	0
rxn05402	0	0	0	0	0	0	0	0	0	0	0	0	0	0	0	0
rxn10318	0	0	0	0	0	0	0	0	0	0	0	0	0	0	0	0
rxn05394	0	0	0	0	0	0	0	0	0	0	0	0	0	0	0	0
rxn05365	0	0	0	0	0	0	0	0	0	0	0	0	0	0	0	0
rxn01207	0	0	0	0	0	0	0	0	0	0	0	0	0	0	0	0
rxn10954	0	0	0	0	0	0	0	0	0	0	0	0	0	0	0	0
rxn10293	0	0	0	0	0	0	0	0	0	0	0	0	0	0	0	0
rxn00704	-0.00156753	5.03662e-16	-0.00123163	1.3218e-15	-0.0013436	8.08975e-16	-0.0016795	2.52967e-16	-0.00107968	6.18306e-16	-0.0010077	5.42907e-16	-0.000647807	2.86812e-16	-0.000575828	5.68524e-16
rxn05039	1.51351e-06	4.16595e-19	1.18919e-06	7.90485e-19	1.2973e-06	4.19809e-19	1.62162e-06	3.01208e-19	1.04247e-06	3.76838e-18	9.72972e-07	7.4648e-19	6.25482e-07	3.13166e-19	5.55984e-07	4.69247e-19
rxn03393	0	0	0	0	0	0	0	0	0	0	0	0	0	0	0	0
rxn10197	0	0	0	0	0	0	0	0	0	0	0	0	0	0	0	0
rxn10266	0	0	0	0	0	0	0	0	0	0	0	0	0	0	0	0
rxn09680	5.23908e-06	4.06228e-17	4.11642e-06	6.56936e-17	4.49064e-06	1.35615e-16	5.6133e-06	1.39762e-16	3.60855e-06	3.36691e-16	3.36798e-06	1.66949e-16	2.16513e-06	1.25175e-16	1.92456e-06	1.53467e-16
gcald_ext_b	5.23908e-06	4.06228e-17	4.11642e-06	6.56936e-17	4.49064e-06	1.35615e-16	5.6133e-06	1.39762e-16	3.60855e-06	3.36691e-16	3.36798e-06	1.66949e-16	2.16513e-06	1.25175e-16	1.92456e-06	1.53467e-16
rxn00125	0	0	0	0	0	0	0	0	0	0	0	0	0	0	0	0
rxn00141	0.000562613	1.73422e-16	0.000442053	1.33218e-16	0.00048224	4.65469e-16	0.0006028	2.56048e-16	0.000387514	2.98814e-16	0.00036168	1.36271e-16	0.000232508	3.66377e-14	0.000206674	1.37816e-16
rxn10192	0	0	0	0	0	0	0	0	0	0	0	0	0	0	0	0
rxn05436	0	0	0	0	0	0	0	0	0	0	0	0	0	0	0	0
rxn10292	0	0	0	0	0	0	0	0	0	0	0	0	0	0	0	0
rxn10194	0	0	0	0	0	0	0	0	0	0	0	0	0	0	0	0
rxn05358	0	0	0	0	0	0	0	0	0	0	0	0	0	0	0	0
rxn05444	0	0	0	0	0	0	0	0	0	0	0	0	0	0	0	0
rxn02056	0	0	0	0	0	0	0	0	0	0	0	0	0	0	0	0
rxn05369	0	0	0	0	0	0	0	0	0	0	0	0	0	0	0	0
rxn02288	0	0	0	0	0	0	0	0	0	0	0	0	0	0	0	0
rxn00378	0	0	0	0	0	0	0	0	0	0	0	0	0	0	0	0
rxn01644	0.00260828	1.8269e-15	0.00204936	1.55502e-15	0.00223567	9.01829e-16	0.00279458	7.91761e-16	0.00179652	2.04157e-15	0.00167675	4.72129e-16	0.00107791	1.79061e-15	0.000958143	3.16297e-16
rxn05291	0	0	0	0	0	0	0	0	0	0	0	0	0	0	0	0
rxn10320	0	0	0	0	0	0	0	0	0	0	0	0	0	0	0	0
rxn05406	0	0	0	0	0	0	0	0	0	0	0	0	0	0	0	0
rxn05377	0	0	0	0	0	0	0	0	0	0	0	0	0	0	0	0
rxn01434	0.000963684	0.00102864	0.00384909	0.00390621	0.00367696	0.0037239	0.00436695	0.00487926	0.000186164	1.24979e-16	0.00311955	0.00286453	0.00828184	0.0080091	0.0103366	0.0103051
MDH	0.0102972	0.0146504	0.0176267	0.0390341	0.0157201	0.0384045	0.0172331	0.0455341	0.0106009	0.0226946	0.0105959	0.0360394	0.0217416	0.0730463	0.0299008	0.097737
rxn00119	0.00263826	0.000958021	0.00590196	0.00249772	0.00586962	0.00258295	0.00548306	0.00292443	0.00232739	0.000893897	0.00369991	0.00172995	0.00560443	0.00342296	0.0129972	0.00691629
PYK	0.00280965	0.00336855	0.00943178	0.0141356	0.00878259	0.0124486	0.0102502	0.0142234	0.00491261	0.0047849	0.00701445	0.00676032	0.0186716	0.01774	0.0260487	0.0247439
rxn05559_c0	-0.0152331	0.0160767	-0.0286346	0.0284437	-0.109975	0.103606	-0.0565679	0.0603103	-0.786422	0.211062	-0.640418	0.243307	-0.825144	0.357452	-0.532269	0.320385
rxn00250	0.0284328	0.00788836	0.0706241	0.0213156	0.075074	0.0212699	0.087061	0.0237981	0.0295146	0.00955624	0.0582984	0.0161603	0.132554	0.0382452	0.166707	0.051598
rxn05465	0.00885245	1.39816e-14	0.0069555	3.7818e-15	0.00758782	2.13703e-15	0.00948477	1.82609e-15	0.00609735	5.46278e-15	0.00569086	3.76537e-15	0.00365841	4.65609e-15	0.00325192	6.72283e-16
COt	4.8	2.83521e-12	4.8	5.50351e-12	4.8	1.79432e-12	4.8	1.37519e-12	6.4	3.51619e-12	6.4	2.44835e-12	6.4	2.57651e-12	6.4	1.44822e-12
EX_CO_e	-4.8	2.83521e-12	-4.8	5.50351e-12	-4.8	1.79432e-12	-4.8	1.37519e-12	-6.4	3.51619e-12	-6.4	2.44835e-12	-6.4	2.57651e-12	-6.4	1.44822e-12
rxn07189_c0	3.6583	0.004605	3.4373	0.00780941	3.23132	0.0232274	2.80277	0.0177668	5.05951	0.0364171	5.04067	0.0432139	5.13781	0.0637072	5.08506	0.060089
rxn00103_c0	0.437383	0.0963742	0.397496	0.165807	0.290018	0.202003	0.425919	0.250148	0.532971	0.303113	0.497197	0.290226	0.489236	0.294818	0.413795	0.261227
CODH_ACS	1.1417	0.004605	1.3627	0.00780941	1.56868	0.0232274	1.99723	0.0177668	1.34049	0.0364171	1.35933	0.0432139	1.26219	0.0637072	1.31494	0.060089
METR	1.1417	0.004605	1.3627	0.00780941	1.56868	0.0232274	1.99723	0.0177668	1.34049	0.0364171	1.35933	0.0432139	1.26219	0.0637072	1.31494	0.060089
H2t	0	0	0.96	1.0428e-12	1.96	1.12784e-12	3.87	1.32725e-12	0	0	0	0	0	0	0	0
EX_H2_e	0	0	-0.96	1.0428e-12	-1.96	1.12784e-12	-3.87	1.32725e-12	0	0	0	0	0	0	0	0
HCO3E	-0.0406768	0.00789108	-0.0937612	0.022714	-0.0994365	0.0230697	-0.116343	0.026165	-0.0376369	0.00955624	-0.0754861	0.0173721	-0.162298	0.0415547	-0.205589	0.0562493
ETOHt	0.00389664	0.000132708	0.00391941	0.000138305	0.00857164	0.0003801	0.121236	0.00583955	0.00559681	0.000267969	0.00792439	0.00040014	0.0153976	0.000775099	0.0317305	0.00164202
EX_ETOH_e	0.00389664	0.000132708	0.00391941	0.000138305	0.00857164	0.0003801	0.121236	0.00583955	0.00559681	0.000267969	0.00792439	0.00040014	0.0153976	0.000775099	0.0317305	0.00164202
RNF	3.21308	0.0227481	3.56062	0.0501956	3.94895	0.0617607	4.74849	0.0579196	3.97771	0.0830397	3.98412	0.0997495	3.76888	0.165084	3.83208	0.172486
ACtr	1.06807	0.00689594	1.28281	0.0103615	1.44462	0.0244795	1.75562	0.0316129	1.23157	0.00888031	1.90749	0.0177691	2.44023	0.0278782	3.60629	0.0410477
EX_AC_e	1.06807	0.00689594	1.28281	0.0103615	1.44462	0.0244795	1.75562	0.0316129	1.23157	0.00888031	1.90749	0.0177691	2.44023	0.0278782	3.60629	0.0410477
EX_AC_c	0	0	0	0	0	0	0	0	0	0	-0.67	2.83284e-13	-1.37	1.76064e-12	-2.5	0
CS	-0.00565377	0.0057846	-0.0157592	0.012107	-0.0158332	0.0154752	-0.0179735	0.0161816	-0.00241884	0.00234217	-0.0122602	0.00951653	-0.030937	0.0238888	-0.0450906	0.0339457
rxn00237	-0.0102441	0.00309153	-0.0211972	0.00951023	-0.0214382	0.0100383	-0.0249767	0.0129785	-0.00941775	0.00515818	-0.0139123	0.00676933	-0.0285756	0.0167088	-0.0419222	0.0229859
rxn01303	0.0014602	0.000509576	0.00172463	0.000961753	0.00231058	0.0026405	0.0025062	0.00133716	0.000695145	0.000137642	0.000618753	0.000120858	0.000313229	0.000117458	0.000237536	9.78381e-05
rxn00117	0.00486251	0.000958021	0.00764956	0.00249772	0.0077761	0.00258295	0.00786617	0.00292443	0.0038594	0.000893897	0.00512978	0.00172995	0.00652364	0.00342296	0.0138143	0.00691629
rxn01512	-4.93243	2.34611	-4.01443	2.41129	-4.4579	2.44426	-4.78708	2.49997	-3.95256	2.4335	-3.6985	2.3945	-3.58269	2.31112	-3.32974	2.34884
rxn00409	0.00466682	6.46739e-08	0.00366677	6.15655e-08	0.00400011	6.96241e-08	0.00500014	7.90856e-08	0.00321442	4.79489e-08	0.0030001	6.37852e-08	0.00192864	3.31596e-08	0.00171434	3.28503e-08
ACLS	0.00311794	0.000746711	0.00388412	0.00189774	0.00751428	0.00504513	0.00673019	0.00455109	0.00958382	0.00779589	0.0108374	0.00918283	0.019732	0.0171988	0.0225729	0.0193162
rxn00506	0	0	0	0	0	0	0	0	0	0	0	0	0	0	0	0
leq000001	-0.135503	0.0953912	0.202043	0.164775	0.448891	0.211484	1.36196	0.251665	-0.516176	0.304105	-0.484079	0.283582	-0.508623	0.30368	-0.449424	0.261281
rxn10175	0	0	0	0	0	0	0	0	0	0	0	0	0	0	0	0
SUCCt2_2	-0.000857615	0.00112272	-0.00340053	0.00313085	-0.00627893	0.00727481	-0.00805954	0.0057592	-0.00496112	0.00479364	-0.00670463	0.00659234	-0.0243021	0.0172218	-0.0190149	0.0177322
succ_ext_b	0.000857615	0.00112272	0.00340053	0.00313085	0.00627893	0.00727481	0.00805954	0.0057592	0.00496112	0.00479364	0.00670463	0.00659234	0.0243021	0.0172218	0.0190149	0.0177322
BDOHt	0.000733892	0.000746711	0.00201095	0.00189774	0.00547081	0.00504513	0.00417585	0.00455109	0.00794175	0.00779589	0.00930482	0.00918283	0.0187469	0.0171988	0.0216971	0.0193162
EX_BDOH_e	0.000733892	0.000746711	0.00201095	0.00189774	0.00547081	0.00504513	0.00417585	0.00455109	0.00794175	0.00779589	0.00930482	0.00918283	0.0187469	0.0171988	0.0216971	0.0193162
FRNDPR	0.940226	0.0205057	0.932927	0.0453331	0.861539	0.0436902	0.708629	0.0503407	1.24476	0.0320431	1.2823	0.0449925	1.36135	0.0912123	1.39898	0.117177
BIOt	0.00588	1.6333e-15	0.00462	2.60887e-15	0.00504	2.22792e-15	0.0063	2.79933e-15	0.00405	3.99424e-15	0.00378	5.30198e-15	0.00243	2.82443e-15	0.00216	1.24848e-15
EX_biomass	0.00588	1.6333e-15	0.00462	2.60887e-15	0.00504	2.22792e-15	0.0063	2.79933e-15	0.00405	3.99424e-15	0.00378	5.30198e-15	0.00243	2.82443e-15	0.00216	1.24848e-15
leq000003	0.000489735	0.000484451	0.00168272	0.00168847	0.00204778	0.00166209	0.00187181	0.0016336	0.000749062	0.000614119	0.000624707	0.000514427	0.000494259	0.000391644	0.000462319	0.000361253
rxn10604	0	0	0	0	0	0	0	0	0	0	0	0	0	0	0	0
so3_ext_b	0	0	0	0	0	0	0	0	0	0	0	0	0	0	0	0
rxn05119	5.20997e-06	1.89429e-15	4.09355e-06	2.19815e-15	4.46569e-06	2.2809e-15	5.58212e-06	2.2072e-15	3.5885e-06	3.30865e-15	3.34927e-06	2.8009e-15	2.1531e-06	1.02096e-14	1.91387e-06	5.25202e-15
rxn08518_c0	0.271006	0.190782	0.555914	0.329549	1.06222	0.422968	1.14609	0.503331	1.03235	0.60821	0.968158	0.567163	1.01725	0.60736	0.898847	0.522562
rxn00779	0	0	0	0	0	0	0	0	0	0	0	0	0	0	0	0
rxn00779_mod	0	0	0	0	0	0	0	0	0	0	0	0	0	0	0	0
ACAFDOR	-0.0153131	0.00891069	-0.0391301	0.0172342	-0.0343029	0.0168229	0.0716013	0.020828	-0.010131	0.010034	-0.0228811	0.0167885	-0.0507942	0.0344181	-0.0739234	0.0558255
asp__L_ext_b	0	0	0	0	0	0	0	0	0	0	0	0	0	0	0	0
gln__L_ext_b	0	0	0	0	0	0	0	0	0	0	0	0	0	0	0	0
his__L_ext_b	0	0	0.000495616	0.000508503	0.000568058	0.000565506	0.000558663	0.000559252	0.000363189	0.00035027	0.000475225	0.000463507	0.00123209	0.00120006	0.00169649	0.00167026
thr_ext_b	0	0	0.00145621	0.00149496	0.0024076	0.00319911	0.0022082	0.00237977	0	0	0.00232185	0.00239885	0.00559428	0.00578252	0.00758893	0.0074055
cpd00156_ext_b	0	0	0	0	0	0	0	0	0	0	0	0	0	0	0	0
tyr_ext_b	0.000270914	0.000382043	0.000620536	0.000680674	0.000709108	0.000712755	0.000689233	0.000681476	0	0	0	0	0	0	0	0
ala__L_ext_b	0	0	0	0	0	0	0	0	0	0	0	0	0	0	0	0
cpd00132_ext_b	0	0	0.00130408	0.001321	0.00157359	0.00157053	0.00156986	0.00155207	0	0	0.00137514	0.00134458	0.00361169	0.00352147	0.00473969	0.00462652
cys__L_ext_b	0.000288756	0.000311259	0.000920892	0.00134002	0.00106407	0.00104446	0.000997116	0.00102867	0	0	0	0	0	0	0	0
orn_ext_b	0	0	0	0	0	0	0	0	0	0	0	0	0	0	0	0
EX_H2S_e	0	0	0	0	0	0	0	0	0	0	0	0	0	0	0	0
cpd03662_ext_b	0	0	0	0	0	0	0	0	0	0	0	0	0	0	0	0
cpd04533_ext_b	0	0	0	0	0	0	0	0	0	0	0	0	0	0	0	0
cpd04534_ext_b	0	0	0	0	0	0	0	0	0	0	0	0	0	0	0	0
cpd00396	0	0	0	0	0	0	0	0	0	0	0	0	0	0	0	0
cpd00396_ext_b	0	0	0	0	0	0	0	0	0	0	0	0	0	0	0	0
cpd00224	0.000767065	0.000948282	0.00126055	0.00117077	0.00185906	0.00209857	0.00157387	0.00157812	0.00114868	0.00112985	0.00150928	0.0015993	0.00480592	0.00439352	0.0053199	0.00510583
cpd00224_ext_b	0.000767065	0.000948282	0.00126055	0.00117077	0.00185906	0.00209857	0.00157387	0.00157812	0.00114868	0.00112985	0.00150928	0.0015993	0.00480592	0.00439352	0.0053199	0.00510583
cpd00434	0	0	0	0	0	0	0	0	0	0	0	0	0	0	0	0
RlacTrans	0.000689247	0.000925756	0.00166072	0.0018093	0.00213628	0.00213399	0.00213976	0.00213424	0	0	0.00208214	0.00205078	0	0	0.00666422	0.00649062
lac_D_ext_b	0.000689247	0.000925756	0.00166072	0.0018093	0.00213628	0.00213399	0.00213976	0.00213424	0	0	0.00208214	0.00205078	0	0	0.00666422	0.00649062
cpd00378_ext_b	0.00284912	0.00301297	0.00756043	0.0108487	0.00805844	0.00754446	0.00870669	0.00901855	0.00499451	0.00505122	0.00722185	0.00836011	0.0181198	0.0171166	0.0243322	0.0221772
cpd00971_ext_b	0	0	0	0	0	0	0	0	0	0	0	0	0	0	0	0
citr__L_ext_b	0.000451498	0.000452435	0.00150017	0.0013743	0.00203517	0.00191209	0.00290184	0.00251921	0	0	0	0	0	0	0	0
EX_FOR_e	0.0152331	0.0160767	0.0286346	0.0284437	0.109975	0.103606	0.0565679	0.0603103	0.786422	0.211062	0.640418	0.243307	0.825144	0.357452	0.532269	0.320385
rxn09240	0.00467256	0.000588166	0.00495943	0.00163092	0.00593277	0.0027868	0.00663754	0.00166828	0.00276759	3.87013e-15	0.00258308	3.28033e-15	0.00166049	5.1309e-08	0.00147599	5.25086e-08
rxn05256	0.00467256	0.000588166	0.00495943	0.00163092	0.00593277	0.0027868	0.00663754	0.00166828	0.00276759	3.87013e-15	0.00258308	3.28033e-15	0.00166049	5.1309e-08	0.00147599	5.25086e-08
phe__L_ext_b	0.000221321	0.000234022	0.000541808	0.000558883	0.000738237	0.000791629	0.000704861	0.000927557	0	0	0	0	0	0	0	0
Growth	0.00588	1.6333e-15	0.00462	2.60887e-15	0.00504	2.22792e-15	0.0063	2.79933e-15	0.00405	3.99424e-15	0.00378	5.30198e-15	0.00243	2.82443e-15	0.00216	1.24848e-15
DNA	0.00015288	1.74778e-16	0.00012012	1.29407e-16	0.00013104	1.56336e-16	0.0001638	2.95421e-17	0.0001053	9.36882e-17	9.828e-05	3.30376e-17	6.318e-05	9.38305e-17	5.616e-05	4.42187e-17
RNA	0.00038514	1.33465e-16	0.00030261	5.38437e-16	0.00033012	1.73582e-16	0.00041265	9.98796e-17	0.000265275	1.1883e-15	0.00024759	2.51818e-16	0.000159165	2.42997e-16	0.00014148	7.97285e-17
PHOSPHO	0.00044688	1.67171e-16	0.00035112	6.28042e-16	0.00038304	8.5104e-17	0.0004788	1.56262e-16	0.0003078	5.27999e-16	0.00028728	1.27931e-16	0.00018468	7.08935e-17	0.00016416	7.83233e-17
AGAT2	0.000624291	3.68323e-16	0.000490515	8.31323e-16	0.000535107	1.72186e-16	0.000668884	1.51627e-16	0.000429997	3.49446e-16	0.00040133	3.14117e-16	0.000257998	1.25796e-16	0.000229332	8.47803e-17
GAT1_CB	0.000624291	3.68323e-16	0.000490515	8.31323e-16	0.000535107	1.72186e-16	0.000668884	1.51627e-16	0.000429997	3.49446e-16	0.00040133	3.14117e-16	0.000257998	1.25796e-16	0.000229332	8.47803e-17
c17	0.00014983	1.48984e-17	0.000117724	1.04901e-16	0.000128426	1.36917e-16	0.000160532	7.07533e-17	0.000103199	8.70597e-17	9.63192e-05	3.03154e-17	6.19195e-05	2.74493e-16	5.50396e-05	1.99939e-17
c19	6.24291e-05	2.14461e-17	4.90515e-05	3.96979e-17	5.35107e-05	1.46876e-17	6.68884e-05	1.34228e-17	4.29997e-05	7.19355e-17	4.0133e-05	5.42217e-17	2.57998e-05	1.24698e-17	2.29332e-05	9.00863e-18
c161	0.000387061	1.32007e-16	0.000304119	1.76654e-16	0.000331766	1.57608e-16	0.000414708	8.84961e-17	0.000266598	6.86033e-16	0.000248825	2.7362e-16	0.000159959	8.66534e-17	0.000142186	1.3274e-16
c14	3.74575e-05	3.7246e-18	2.94309e-05	2.62252e-17	3.21064e-05	3.42293e-17	4.0133e-05	1.76883e-17	2.57998e-05	2.17649e-17	2.40798e-05	7.57884e-18	1.54799e-05	6.86232e-17	1.37599e-05	4.99848e-18
c181	0.000112372	1.98194e-17	8.82926e-05	5.61129e-17	9.63192e-05	2.97163e-17	0.000120399	3.62891e-17	7.73994e-05	5.37768e-17	7.22394e-05	6.05797e-17	4.64396e-05	1.74256e-17	4.12797e-05	1.69649e-17
c160	0.000674235	3.33308e-16	0.000529756	3.42701e-16	0.000577915	3.37976e-16	0.000722394	3.04975e-16	0.000464396	9.56652e-16	0.000433437	3.09153e-16	0.000278638	1.05775e-16	0.000247678	5.99223e-16
c180	3.74575e-05	3.7246e-18	2.94309e-05	2.62252e-17	3.21064e-05	3.42293e-17	4.0133e-05	1.76883e-17	2.57998e-05	2.17649e-17	2.40798e-05	7.57884e-18	1.54799e-05	6.86232e-17	1.37599e-05	4.99848e-18
cds	0.00466673	1.25816e-15	0.00366672	1.68566e-15	0.00400005	4.77428e-15	0.00500007	1.09063e-15	0.00321433	2.15206e-15	0.00300004	1.03607e-15	0.0019286	1.91522e-15	0.00171431	3.05693e-16
cds1	0.000471458	2.79876e-16	0.000370432	7.40534e-16	0.000404107	9.97195e-17	0.000505134	8.23894e-17	0.000324729	4.67126e-16	0.00030308	1.51026e-16	0.000194837	7.30158e-17	0.000173189	7.20303e-17
PSD	0.000471458	2.79876e-16	0.000370432	7.40534e-16	0.000404107	9.97195e-17	0.000505134	8.23894e-17	0.000324729	4.67126e-16	0.00030308	1.51026e-16	0.000194837	7.30158e-17	0.000173189	7.20303e-17
PETOHM	0.000350354	2.10137e-16	0.000275278	2.54137e-16	0.000300303	1.63673e-16	0.000375379	7.65705e-17	0.000241315	4.2687e-16	0.000225228	2.01089e-16	0.000144789	1.25028e-16	0.000128701	2.82515e-17
PGSA	0.00419527	2.19014e-15	0.00329628	1.53108e-15	0.00359595	1.33908e-15	0.00449493	3.34586e-15	0.0028896	3.00697e-15	0.00269696	2.20154e-15	0.00173376	7.52703e-16	0.00154112	6.27754e-16
PGPP	0.00419527	2.19014e-15	0.00329628	1.53108e-15	0.00359595	1.33908e-15	0.00449493	3.34586e-15	0.0028896	3.00697e-15	0.00269696	2.20154e-15	0.00173376	7.52703e-16	0.00154112	6.27754e-16
PROTEIN	0.00310699	6.8502e-16	0.00244121	2.0268e-15	0.00266314	1.33762e-15	0.00332892	9.20872e-16	0.00214002	1.07053e-15	0.00199735	4.26097e-15	0.00128401	4.22745e-16	0.00114134	4.02848e-16
PEPTIDO	0.000592704	2.40654e-16	0.000465696	4.82067e-16	0.000508032	2.81456e-16	0.00063504	1.12055e-16	0.00040824	2.36141e-16	0.000381024	1.16411e-16	0.000244944	6.00397e-16	0.000217728	5.29626e-17
CARBO	0.000254016	1.61591e-16	0.000199584	1.90742e-16	0.000217728	5.38435e-17	0.00027216	7.1355e-17	0.00017496	8.33014e-17	0.000163296	5.84969e-17	0.000104976	2.09354e-17	9.3312e-05	4.89544e-17
TEICH	0.000650328	5.97904e-16	0.000510972	4.66187e-16	0.000557424	1.80099e-16	0.00069678	2.29197e-16	0.00044793	5.03377e-16	0.000418068	2.16681e-16	0.000268758	5.78009e-16	0.000238896	3.15994e-16
POLYGP	0.00033687	2.35456e-16	0.000264683	3.37999e-16	0.000288746	1.05238e-16	0.000360932	1.16146e-16	0.000232028	4.14039e-16	0.000216559	1.48486e-16	0.000139217	2.00663e-16	0.000123748	5.91433e-17
DGK	0.00702463	0.00433304	0.0116872	0.00854684	0.0114597	0.00783202	0.0132339	0.00866419	0.00768794	0.00470494	0.00937849	0.00840049	0.0177467	0.0157726	0.0241998	0.0222006
12DGR	0.0029822	0.00433304	0.00851099	0.00854684	0.00799473	0.00783202	0.00890269	0.00866419	0.00490361	0.00470494	0.00677978	0.00840049	0.0160761	0.0157726	0.0227148	0.0222006
SOLUTE	0.00029106	3.86076e-16	0.00022869	2.986e-16	0.00024948	1.26976e-16	0.00031185	1.41333e-16	0.000200475	1.63762e-16	0.00018711	1.1302e-16	0.000120285	1.86929e-16	0.00010692	2.94047e-17
cpd11574_ext_b	-2.9106e-08	1.00871e-16	-2.2869e-08	2.27523e-16	-2.4948e-08	1.99718e-16	-3.1185e-08	1.32312e-16	-2.00475e-08	9.0325e-17	-1.8711e-08	2.15729e-16	-1.20285e-08	3.67749e-16	-1.0692e-08	5.73444e-17
rxnmolyb	-2.61988	1.63922	-4.92002	2.58376	-5.35198	2.63178	-4.38587	2.50028	-5.4951	2.64436	-4.76981	2.78699	-4.97758	2.88436	-4.79222	2.85027
rxn05174	0	0	0.00694432	0.00950687	0.00629722	0.00618644	0.00708344	0.00748037	0	0	0.00526367	0.00533809	0.0129188	0.0132222	0.0179548	0.0179261
rxn13730	-1.86278e-06	1.46093e-18	0.00694286	0.00950687	0.00629562	0.00618644	0.00708144	0.00748037	-1.28304e-06	1.67617e-18	0.00526247	0.00533809	0.012918	0.0132222	0.0179541	0.0179261
EX_NI2_e	-1.86278e-06	1.46093e-18	-1.46362e-06	1.30419e-18	-1.59667e-06	4.49916e-19	-1.99584e-06	9.424e-19	-1.28304e-06	1.67617e-18	-1.1975e-06	7.1856e-19	-7.69824e-07	3.58362e-19	-6.84288e-07	6.84849e-19
glu__L_ext_b	0	0	0	0	0	0	0	0	0	0	0	0	0	0	0	0
cpd00054_ext_b	0.000543662	0.000748509	0.0013734	0.00132119	0.00179563	0.00178021	0.00174034	0.00233252	0	0	0.00155976	0.00151437	0.00371997	0.00370364	0.00509252	0.00503998
lys__L_ext_b	0	0	0	0	0	0	0	0	0	0	0	0	0	0	0	0
met__L_ext_b	0.000365674	0.000494811	0.000881436	0.000952439	0.00142459	0.00262898	0.00133529	0.00132458	0	0	0	0	0	0	0	0
cpd00033_ext_b	0.000685068	0.000733534	0.00195351	0.00194442	0.00221278	0.00226981	0.00236457	0.00239226	0	0	0	0	0	0	0	0
cpd00129_ext_b	0.00119384	0.00116609	0.0023503	0.00231247	0.00651444	0.00605939	0.00550785	0.00658565	0	0	0	0	0	0	0	0
EX_arg_L_e	0	0	0	0	0	0	0	0	0	0	0	0	0	0	0	0
cpd00322_ext_b	0	0	0	0	0	0	0	0	0	0	0	0	0	0	0	0
cpd00065_ext_b	0.000124181	0.000175565	0.000860258	0.000592333	0.0010736	0.000905907	0.000766043	0.0010033	0	0	0	0	0	0	0	0
ala__D_ext_b	0	0	0	0	0	0	0	0	0	0	0	0	0	0	0	0
cpd00107_ext_b	0	0	0	0	0	0	0	0	0	0	0	0	0	0	0	0
xylu__D_ext_b	0.000638122	0.000769193	0.00121746	0.00117965	0.00197865	0.00207529	0.00170026	0.00214949	0.00129299	0.00122103	0.00176788	0.00217137	0.00555092	0.00488231	0.0059964	0.00575483
so4_ext_b	-0.00469759	0.000588166	-0.0049791	0.00163092	-0.00595423	0.0027868	-0.00666436	0.00166828	-0.00278483	3.53507e-15	-0.00259917	1.21468e-15	-0.00167084	5.1309e-08	-0.00148519	5.25086e-08
rxn00195	0.00446252	0.00191559	0.00235919	0.00488112	0.00703394	0.00815337	0.00662453	0.0088751	0.000645576	0.00234217	-0.00108806	0.00326751	-0.00781018	0.0081968	-0.0117219	0.0116434
rxn02625	-0.00446252	0.00191559	-0.00235919	0.00488112	-0.00703394	0.00815337	-0.00662453	0.0088751	-0.000645576	0.00234217	0.00108806	0.00326751	0.00781018	0.0081968	0.0117219	0.0116434
rxn02622	0.00446252	0.00191559	0.00235919	0.00488112	0.00703394	0.00815337	0.00662453	0.0088751	0.000645576	0.00234217	-0.00108806	0.00326751	-0.00781018	0.0081968	-0.0117219	0.0116434
rxn00234	-0.00446252	0.00191559	-0.00235919	0.00488112	-0.00703394	0.00815337	-0.00662453	0.0088751	-0.000645576	0.00234217	0.00108806	0.00326751	0.00781018	0.0081968	0.0117219	0.0116434
rxn00904	0.0013403	0.000452287	0.00065324	0.000393694	0.00108589	0.000463178	0.00148846	0.000522413	0.00156383	2.77113e-15	0.000520113	0.000364372	0.000262763	0.000186908	0.000219817	0.000168447
rxn01068	0	0	0	0	0	0	0	0	0	0	0	0	0	0	0	0
rxn04937	0	0	0	0	0	0	0	0	0	0	0	0	0	0	0	0
rxn08659	0.000689247	0.000925756	0.00166072	0.0018093	0.00213628	0.00213399	0.00623587	0.00411592	0.00160499	0.00151754	0.00432117	0.00300414	0.00647524	0.00596375	0.0146078	0.0100251
rxn00467	0.00270057	0.00272347	0.00694811	0.00896356	0.00837644	0.00898977	0.00831871	0.00929957	0.00398584	0.00378262	0.00525653	0.00572922	0.0129108	0.0127102	0.0182296	0.0184359
rxn00183	0.0031952	0.00298517	0.0108109	0.0110961	0.00984636	0.0103517	0.0113756	0.0163731	0.0040072	0.00377279	0.00967564	0.00791231	0.0254732	0.0180879	0.0355642	0.0251445
rxn00279	0.000135057	0.000146733	0.000163666	0.000139632	0.000152767	0.000138869	0.000178291	0.000172845	0	0	0.000268322	0.000238244	0.000191056	0.000152388	0.000180106	0.000135899
rxn07292	0.000590764	0.000413444	0.000733731	0.000427356	0.000489013	0.000372273	0.000405233	0.000330665	0	0	0.000384318	0.000301086	0.000218796	0.000181558	0.000232599	0.000169222
rxn08153	0	0	0	0	0	0	0	0	0	0	0	0	0	0	0	0
CitTrans	-0.000451498	0.000452435	-0.00150017	0.0013743	-0.00203517	0.00191209	-0.00290184	0.00251921	0	0	0	0	0	0	0	0
ArgABC	0	0	0	0	0	0	0	0	0	0	0	0	0	0	0	0
GluABC	0.00357412	0.00365401	0.0110627	0.0117864	0.0106649	0.01065	0.0118381	0.0164958	0	0	0.00886895	0.00867389	0.0226568	0.0222108	0.029625	0.0286957
GluTrans	-0.00357412	0.00365401	-0.0110627	0.0117864	-0.0106649	0.01065	-0.0118381	0.0164958	0	0	-0.00886895	0.00867389	-0.0226568	0.0222108	-0.029625	0.0286957
AspABC	0	0	0.00576893	0.00585215	0.00519589	0.00545928	0.00579236	0.00601361	0	0	0.00414108	0.00420465	0.0112146	0.0113495	0.0151779	0.0146311
AspTrans	0	0	0.00576893	0.00585215	0.00519589	0.00545928	0.00579236	0.00601361	0	0	0.00414108	0.00420465	0.0112146	0.0113495	0.0151779	0.0146311
CysABC	0.00372821	0.00384171	0.0112687	0.0117839	0.0105203	0.0108587	0.0118207	0.0118854	0	0	0.0086996	0.0087393	0.022428	0.0220451	0.0301938	0.0291353
CysTrans	-0.00401697	0.00385198	-0.0121896	0.011834	-0.0115844	0.0109082	-0.0128178	0.0119202	0	0	-0.0086996	0.0087393	-0.022428	0.0220451	-0.0301938	0.0291353
H2STrans	-171.772	176.532	0	0	0	0	-408.96	251.556	0	0	-305.99	271.078	0	0	0	0
AlaTrans	0	0	0	0	0	0	0	0	0	0	0	0	0	0	0	0
ThrTrans	0	0	-0.00145621	0.00149496	-0.0024076	0.00319911	-0.0022082	0.00237977	0	0	-0.00232185	0.00239885	-0.00559428	0.00578252	-0.00758893	0.0074055
HisTrans	0	0	-0.000495616	0.000508503	-0.000568058	0.000565506	-0.000558663	0.000559252	-0.000363189	0.00035027	-0.000475225	0.000463507	-0.00123209	0.00120006	-0.00169649	0.00167026
FormTrans	-0.00284912	0.00301297	-0.00756043	0.0108487	-0.00805844	0.00754446	-0.00870669	0.00901855	-0.00499451	0.00505122	-0.00722185	0.00836011	-0.0181198	0.0171166	-0.0243322	0.0221772
GlnABC	0	0	0	0	0	0	0	0	0	0	0	0	0	0	0	0
GlnTrans	0	0	0	0	0	0	0	0	0	0	0	0	0	0	0	0
ProTrans	-4.04839	2.09746	-3.49885	2.26032	-4.08884	2.38014	-3.85057	2.3156	-3.60068	2.29878	-3.91698	2.39448	-3.54472	2.38126	-3.51433	2.47191
IsoButTrans	0	0	0	0	0	0	0	0	0	0	0	0	0	0	0	0
3MBTrans	0	0	0	0	0	0	0	0	0	0	0	0	0	0	0	0
NaDiffusion	0	0	0	0	0	0	0	0	0	0	0	0	0	0	0	0
PheTrans	-0.000221321	0.000234022	-0.000541808	0.000558883	-0.000738237	0.000791629	-0.000704861	0.000927557	0	0	0	0	0	0	0	0
AsnTrans	0	0	-0.00130408	0.001321	-0.00157359	0.00157053	-0.00156986	0.00155207	0	0	-0.00137514	0.00134458	-0.00361169	0.00352147	-0.00473969	0.00462652
TyrTrans	-0.000270914	0.000382043	-0.000620536	0.000680674	-0.000709108	0.000712755	-0.000689233	0.000681476	0	0	0	0	0	0	0	0
MetTrans	-0.000365674	0.000494811	-0.0120568	0.0129071	-0.011791	0.0102235	-0.0131798	0.0120918	0	0	-0.00894212	0.00903793	-0.0219485	0.0209677	-0.0301172	0.0293961
rxn05469	0	0	0	0	0	0	0	0	0	0	0	0	0	0	0	0
EX_PYR_e	0	0	0	0	0	0	0	0	0	0	0	0	0	0	0	0

## Sheet: Multi-species chemostat simulat
	H2=0		H2=0.96		H2=1.96		H2=3.87		H2=5.33		AC=0		AC=0.67		AC=1.38		AC=2.5
Ractions	mean	stdev	mean	stdev	mean	stdev	mean	stdev	mean	stdev	mean	stdev	mean	stdev	mean	stdev	mean	stdev
12DGR	0.00469058	0.00559185	0.00954268	0.0259655	0.0122526	0.0241246	0.0109378	0.0296758	0.015836	0.056559	0.008184	0.00763284	0.0133545	0.0223806	0.0152301	0.031052	0.0373531	0.127264
3MBTranc0	0	0	0	0	0	0	0	0	0	0	0	0	0	0	0	0	0	0
ABAL_c0	0	0	0	0	0	0	0	0	0	0	0	0	0	0	0	0	0	0
ACACT1x	0.067235	0.0030991	0.0930764	0.0130903	0.0967882	0.00901718	0.137451	0.0369418	0.301092	0.0689541	0.155175	0.00868967	0.230856	0.0669914	0.298615	0.0811159	0.426077	0.130962
ACKr	0.00027895	0.000325119	0.0018994	0.00701893	0.00136358	0.00225141	0.00228105	0.00710083	0.0151345	0.0435736	7.05371e-05	6.74927e-05	0.010412	0.0323983	0.01134	0.0441648	0.0239122	0.0703144
ACN	0.00169753	0.000403141	0.00211918	0.00139758	0.00221406	0.00106813	0.00250515	0.00214321	0.00539946	0.0140722	0.00307645	0.00159764	0.00362793	0.00540585	0.00402071	0.00848692	0.00449352	0.0121375
ADH	0.178542	0.00791056	0.239988	0.0181042	0.250428	0.0138399	0.295173	0.0254315	0.621064	0.0755897	0.264694	0.0102488	0.48555	0.0661983	0.623041	0.0773119	0.789897	0.132912
AGAT2	0.000156073	3.34016e-17	0.000156073	4.12961e-17	0.000160532	4.52307e-17	0.000160532	3.90295e-17	0.000160532	2.65618e-17	0.000118087	2.19279e-07	0.00013884	3.4795e-07	0.000130023	3.43724e-07	0.000129901	3.7931e-07
AlaTranc0	0	0	0	0	0	0	0	0	0	0	0	0	0	0	0	0	0	0
ARAB_c0	0	0	0	0	0	0	0	0	0	0	0	0	0	0	0	0	0	0
ArgABC_c0	0	0	0	0	0	0	0	0	0	0	0	0	0	0	0	0	0	0
AsnTranc0	0	0	0	0	0	0	0	0	0	0	0	0	0	0	0	0	0	0
AspABC_c0	0.00695175	0.0153188	0.0073281	0.00811483	0.0112776	0.0116239	0.0126908	0.0216668	0.0199055	0.0697256	0.0431366	0.0529397	0.0209437	0.0458445	0.0188303	0.0240238	0.0379442	0.103088
AspTranc0	-0.00695175	0.0153188	-0.0073281	0.00811483	-0.0112776	0.0116239	-0.0126908	0.0216668	-0.0199055	0.0697256	-0.0431366	0.0529397	-0.0209437	0.0458445	-0.0188303	0.0240238	-0.0379442	0.103088
ATPM	0.0675	4.31013e-15	0.0685304	0.00249154	0.0685702	0.00114228	0.0691783	0.00416769	0.073715	0.0246058	0.04005	1.43601e-14	0.0543312	0.0282447	0.0506258	0.0275348	0.0581837	0.0730689
ATPS4r	0.388449	0.0121806	0.474706	0.0370534	0.514229	0.0274795	0.549878	0.0694906	0.97234	0.182827	0.344464	0.0210833	0.68541	0.128822	0.919089	0.168488	1.03037	0.281185
bio2	0.00147	4.93775e-17	0.00147	1.31181e-16	0.001512	1.27844e-16	0.001512	1.02823e-16	0.001512	8.52215e-17	0.00111222	2.06532e-06	0.00130769	3.27723e-06	0.00122464	3.23742e-06	0.0012235	3.5726e-06
c14_c0	9.36437e-06	6.89813e-20	9.36437e-06	9.07933e-20	9.63192e-06	2.78049e-18	9.63192e-06	2.45297e-18	9.63192e-06	1.53108e-18	7.08521e-06	1.31568e-08	8.3304e-06	2.0877e-08	7.80135e-06	2.06234e-08	7.79409e-06	2.27586e-08
c160_c0	0.000168559	2.09955e-17	0.000168559	2.60639e-17	0.000173375	1.69445e-17	0.000173375	1.42797e-17	0.000173375	1.10652e-17	0.000127534	2.36822e-07	0.000149947	3.75786e-07	0.000140424	3.71222e-07	0.000140294	4.09655e-07
c161_c0	9.67652e-05	3.0051e-18	9.67652e-05	3.1715e-18	9.95299e-05	8.49589e-18	9.95299e-05	7.23387e-18	9.95299e-05	4.72837e-18	7.32138e-05	1.35953e-07	8.60808e-05	2.15729e-07	8.0614e-05	2.13109e-07	8.05389e-05	2.35172e-07
c17_c0	3.74575e-05	2.75925e-19	3.74575e-05	3.63173e-19	3.85277e-05	1.1122e-17	3.85277e-05	9.81188e-18	3.85277e-05	6.1243e-18	2.83408e-05	5.2627e-08	3.33216e-05	8.35079e-08	3.12054e-05	8.24937e-08	3.11763e-05	9.10344e-08
c180_c0	9.36437e-06	6.89813e-20	9.36437e-06	9.07933e-20	9.63192e-06	2.78049e-18	9.63192e-06	2.45297e-18	9.63192e-06	1.53108e-18	7.08521e-06	1.31568e-08	8.3304e-06	2.0877e-08	7.80135e-06	2.06234e-08	7.79409e-06	2.27586e-08
c181_c0	2.80931e-05	1.83014e-18	2.80931e-05	1.53036e-18	2.88958e-05	5.7298e-18	2.88958e-05	4.69548e-18	2.88958e-05	2.9513e-18	2.12556e-05	3.94703e-08	2.49912e-05	6.26309e-08	2.34041e-05	6.18703e-08	2.33823e-05	6.82758e-08
c19_c0	1.56073e-05	1.8908e-18	1.56073e-05	2.21199e-18	1.60532e-05	4.22875e-18	1.60532e-05	3.73208e-18	1.60532e-05	2.78915e-18	1.18087e-05	2.19279e-08	1.3884e-05	3.4795e-08	1.30023e-05	3.43724e-08	1.29901e-05	3.7931e-08
Ca2t	-8.82e-06	1.46681e-18	-8.82e-06	2.50913e-18	-9.2316e-06	7.82682e-19	-9.2316e-06	7.88136e-19	-9.2316e-06	5.79851e-19	-6.91446e-06	6.28715e-09	-7.97373e-06	7.20553e-09	-7.45093e-06	8.59734e-09	-7.45051e-06	1.10701e-08
CARBO	6.3504e-05	1.20266e-17	6.3504e-05	1.60108e-17	6.53184e-05	4.14908e-18	6.53184e-05	3.73877e-18	6.53184e-05	2.82061e-18	4.8048e-05	8.92219e-08	5.64922e-05	1.41576e-07	5.29045e-05	1.39857e-07	5.28552e-05	1.54336e-07
cdc0	0.00116668	6.97388e-17	0.00116668	9.24555e-17	0.00120002	1.96754e-16	0.00120002	1.88336e-16	0.00120002	1.14015e-16	0.000882728	1.63917e-06	0.00103786	2.60101e-06	0.00097195	2.56942e-06	0.000971045	2.83544e-06
cds1_c0	0.000117865	2.68658e-17	0.000117865	3.20246e-17	0.000121232	2.4624e-17	0.000121232	2.44146e-17	0.000121232	1.52277e-17	8.91779e-05	1.65597e-07	0.000104851	2.62768e-07	9.81917e-05	2.59577e-07	9.81002e-05	2.86451e-07
CitTranc0	0	0	0	0	0	0	0	0	0	0	0	0	0	0	0	0	0	0
CO2t	0.008058	0.00452492	0.0143244	0.00889177	0.0118654	0.00650964	0.0186934	0.01196	0.0664823	0.0398473	0.0323267	0.00441815	0.0418396	0.0251573	0.062588	0.0355363	0.0820981	0.0625136
COt	0	0	0	0	0	0	0	0	0	0	0	0	0	0	0	0	0	0
CRT	0.0358372	0.0166544	0.0365757	0.0238149	0.0311893	0.0215863	0.0678603	0.0475727	0.259729	0.0848182	0.0734047	0.0342605	0.181286	0.0576531	0.23832	0.0650383	0.337762	0.117189
CS	0.00169753	0.000403141	0.00211918	0.00139758	0.00221406	0.00106813	0.00250515	0.00214321	0.00539946	0.0140722	0.00307645	0.00159764	0.00362793	0.00540585	0.00402071	0.00848692	0.00449352	0.0121375
CysABC_c0	0.00740101	0.0232956	0.00972994	0.0313553	0.0107142	0.0178648	0.0146796	0.0477042	0.0895131	0.166406	0	0	0.026557	0.112002	0.0189067	0.0636393	0.0160378	0.0359446
CysTranc0	-0.00647486	0.0232937	-0.00889461	0.0313505	-0.00987452	0.0178645	-0.0137032	0.0477044	-0.0884962	0.166403	0.000759943	1.40847e-06	-0.0257376	0.112001	-0.0181408	0.0636389	-0.0152603	0.0359623
DGK	0.00570119	0.00559185	0.0105533	0.0259655	0.0132921	0.0241246	0.0119773	0.0296758	0.0168754	0.056559	0.00894864	0.00763286	0.0142535	0.0223805	0.0160721	0.0310522	0.0381943	0.127264
DNA	3.822e-05	1.13945e-17	3.822e-05	1.98156e-17	3.9312e-05	3.82682e-18	3.9312e-05	3.65723e-18	3.9312e-05	2.39721e-18	2.89178e-05	5.36983e-08	3.39999e-05	8.52079e-08	3.18407e-05	8.4173e-08	3.1811e-05	9.28876e-08
ENO	0.024707	0.00478738	0.0240101	0.00946536	0.0266354	0.00633656	0.028124	0.0141978	0.0224804	0.0561359	0.00918315	0.00463764	0.0177845	0.0281397	0.0178652	0.043068	0.0227781	0.0707685
EX_3METBUTAL_e	0	0	0	0	0	0	0	0	0	0	0	0	0	0	0	0	0	0
EX_3METBUTOL_e	0	0	0	0	0	0	0	0	0	0	0	0	0	0	0	0	0	0
EX_4HBA_e	2.64088e-07	3.67891e-08	2.56485e-07	4.07391e-08	2.80673e-07	3.91268e-08	2.86722e-07	3.46972e-08	2.8998e-07	3.01446e-08	1.7149e-07	3.15732e-08	2.36978e-07	3.14915e-08	2.17377e-07	3.32368e-08	2.08039e-07	2.68245e-08
EX_4HBUT_e	0.000106129	0.000142212	0.000594541	0.000626447	0.000887253	0.000918302	0.000638057	0.00110617	0.00074611	0.00162329	0	0	0.00424438	0.00906343	0.00484782	0.00892052	0.00666091	0.0241271
EX_AC_e	0.669769	0.00519025	0.761983	0.0122392	0.965063	0.0152681	1.37293	0.00554987	0.904747	0.012805	0.589513	0.00321041	0.988436	0.0327486	1.18443	0.0345972	1.98518	0.0848367
EX_AC_c	0	0	0	0	0	0	0	0	0	0	0	0	-0.73	4.21445e-14	-1.375	0	-2.5	0
EX_ACAL_e	0	0	0	0	0	0	0	0	0	0	0	0	0	0	0	0	0	0
EX_AD_e	0	0	0	0	0	0	0	0	0	0	0	0	0	0	0	0	0	0
EX_AKG_e	0	0	0	0	0	0	0	0	0	0	0	0	0	0	0	0	0	0
EX_ALA_e	0	0	0	0	0	0	0	0	0	0	0	0	0	0	0	0	0	0
EX_ARAB_e	0	0	0	0	0	0	0	0	0	0	0	0	0	0	0	0	0	0
EX_ARG_e	0	0	0	0	0	0	0	0	0	0	0	0	0	0	0	0	0	0
EX_ASN_e	0	0	0	0	0	0	0	0	0	0	0	0	0	0	0	0	0	0
EX_ASP_e	0	0	0	0	0	0	0	0	0	0	0	0	0	0	0	0	0	0
EX_BDOH_e	0.000459798	0.000812757	0.00230067	0.00242047	0.00288882	0.0029576	0.000694432	0.000802352	0.000943937	0.0013708	0	0	0.0145441	0.0176685	0.0446759	0.0354937	0.0224957	0.0283354
EX_BIOMASS1_e	0.00147	4.93775e-17	0.00147	1.31181e-16	0.001512	1.27844e-16	0.001512	1.02823e-16	0.001512	8.52215e-17	0.00111222	2.06532e-06	0.00130769	3.27723e-06	0.00122464	3.23742e-06	0.0012235	3.5726e-06
EX_BIOMASS2_e	0.00315	4.51359e-16	0.00315	5.3024e-16	0.003297	3.08277e-16	0.003297	3.15815e-16	0.003297	2.08494e-16	0.00246945	2.24541e-06	0.00284776	2.57341e-06	0.00266105	3.07048e-06	0.0026609	3.95362e-06
EX_BT_e	0	0	0	0	0	0	0	0	0	0	0	0	0	0	0	0	0	0
EX_BUAC_e	0.125449	0.000982074	0.156061	0.00338417	0.168626	0.00136571	0.220379	0.00642358	0.248008	0.00662786	0.149549	0.00181577	0.231347	0.00542824	0.305364	0.00524183	0.420658	0.0119077
EX_BUOL_e	0.000873875	0.000132029	0.000909705	0.000119943	0.000957905	4.76394e-05	0.00061749	0.000225083	0.0755895	0.00127271	3.90921e-05	4.80817e-05	0.000914393	0.000125024	0.000908766	0.000106196	0.000910687	0.000146891
EX_HEOL_e	0.000941452	0.000107962	0.000948478	8.32109e-05	0.000921365	5.98753e-05	0.000847286	0.000156247	0.00661986	0.00235005	0.000934681	3.30314e-05	0.000919706	0.000110862	0.00088906	0.000129007	0.000903174	0.000158557
EX_BUTSUL_e	0	0	0	0	0	0	0	0	0	0	0	0	0	0	0	0	0	0
EX_CA_e	-1.63148e-05	8.21525e-19	-1.63148e-05	1.14e-18	-1.69405e-05	3.31135e-18	-1.69405e-05	2.89465e-18	-1.69405e-05	1.88605e-18	-1.25851e-05	1.16976e-08	-1.4641e-05	1.90276e-08	-1.36948e-05	1.75963e-08	-1.36885e-05	2.07872e-08
EX_CHL_e	-7.43352e-06	1.55242e-07	-7.14454e-06	5.73982e-07	-7.34959e-06	3.88085e-07	-7.2906e-06	1.01234e-06	-6.55232e-06	2.6654e-06	-5.56922e-06	1.17819e-07	-5.54954e-06	3.3376e-06	-4.96911e-06	2.69198e-06	-4.51498e-06	6.9513e-06
EX_CIT_e	0	0	0	0	0	0	0	0	0	0	0	0	0	0	0	0	0	0
EX_CITR_e	0	0	0	0	0	0	0	0	0	0	0	0	0	0	0	0	0	0
EX_CO_e	-4.83	1.29525e-12	-4.83	2.33674e-12	-4.83	1.30546e-12	-4.83	1.15446e-12	-4.83	7.22336e-13	-4.84	1.25213e-12	-6.458	2.00582e-13	-6.458	3.79547e-13	-6.458	1.47365e-13
EX_CO2_e	2.53296	0.0106049	2.08467	0.0226477	1.58678	0.0224283	0.6541	0.0230377	0.284752	0.0439887	2.56704	0.00559601	3.31177	0.154928	3.34436	0.266479	3.39899	0.327045
EX_CO2_c	0	0	0	0	0	0	0	0	0	0	0	0	0	0	0	0	0	0
EX_Co2_e	-3.63825e-08	4.62754e-21	-3.63825e-08	8.14716e-21	-3.7422e-08	4.64518e-21	-3.7422e-08	4.27361e-21	-3.7422e-08	1.97519e-18	-2.75275e-08	5.11167e-11	-3.23653e-08	8.11113e-11	-3.03099e-08	8.01262e-11	-3.02816e-08	8.84219e-11
EX_COA_e	0	0	0	0	0	0	0	0	0	0	0	0	0	0	0	0	0	0
EX_COBCE_e	0	0	0	0	0	0	0	0	0	0	0	0	0	0	0	0	0	0
EX_CRO_e	0	0	0	0	0	0	0	0	0	0	0	0	0	0	0	0	0	0
EX_CU_e	-1.01871e-06	1.87668e-19	-1.01871e-06	4.4409e-19	-1.04782e-06	5.60166e-19	-1.04782e-06	1.03338e-18	-1.04782e-06	1.15328e-18	-7.7077e-07	1.43127e-09	-9.06229e-07	2.27112e-09	-8.48676e-07	2.24353e-09	-8.47885e-07	2.47581e-09
EX_CYS_e	-0.000926142	8.91033e-05	-0.000835332	0.000139451	-0.000839733	0.00012077	-0.000976405	7.64416e-05	-0.00101686	4.27173e-05	-0.000759943	1.40847e-06	-0.000819447	9.45065e-05	-0.000765898	9.43714e-05	-0.000777481	0.00012999
EX_DALA_e	0	0	0	0	0	0	0	0	0	0	0	0	0	0	0	0	0	0
EX_GAL_e	0	0	0	0	0	0	0	0	0	0	0	0	0	0	0	0	0	0
EX_DMET_e	0	0	0	0	0	0	0	0	0	0	0	0	0	0	0	0	0	0
EX_DRIB_e	0	0	0	0	0	0	0	0	0	0	0	0	0	0	0	0	0	0
EX_DSER_e	0	0	0	0	0	0	0	0	0	0	0	0	0	0	0	0	0	0
EX_ETHAM_e	0	0	0.000225971	0.00112666	0.000260738	0.000718611	0.000241426	0.000303001	0.000676194	0.000828211	0	0	0.000713896	0.00235342	0.00144975	0.00690234	0.00158178	0.00946759
EX_ETOH_e	0.000686118	0.000208986	0.00106724	0.000322286	0.000641141	0.000134705	0.000660454	0.000226921	0.100357	0.000417136	0.0005	3.35417e-16	0.00239362	0.000419364	0.00247767	0.000362148	0.00214228	0.000583681
EX_ETOH_ck	0	0	0	0	0	0	0	0	0	0	0	0	0	0	0	0	0	0
EX_ETSUL_e	0	0	0	0	0	0	0	0	0	0	0	0	0	0	0	0	0	0
EX_FAD_e	0	0	0	0	0	0	0	0	0	0	0	0	1.9674e-15	5.52619e-15	0	0	-1.29964e-09	2.25076e-09
EX_FE2_e	-2.03014e-05	1.49981e-18	-2.03014e-05	2.22408e-18	-2.08815e-05	2.16832e-18	-2.08815e-05	1.78355e-18	-2.08815e-05	1.43696e-18	-1.53603e-05	2.85231e-08	-1.80599e-05	4.52601e-08	-1.69129e-05	4.47104e-08	-1.68971e-05	4.93394e-08
EX_FE3_e	-9.4815e-06	5.27939e-19	-9.4815e-06	6.59982e-19	-9.92397e-06	7.60221e-19	-9.92397e-06	8.00588e-19	-9.92397e-06	4.93396e-19	-7.43304e-06	6.75869e-09	-8.57176e-06	7.74595e-09	-8.00975e-06	9.24214e-09	-8.0093e-06	1.19004e-08
EX_FMN_e	0	0	-3.08619e-09	4.37854e-09	0	0	0	0	-6.24994e-09	6.67559e-09	0	0	0	0	0	0	0	0
EX_FOL_e	0	0	5.5921e-05	6.27278e-05	8.88282e-05	0.000202567	0.00010426	0.000225959	0.000249466	0.00100097	0	0	0.000229953	0.00077783	0.000221932	0.000242758	0.00027396	0.00171055
EX_FOR_e	0.00908156	0.0159541	0.021862	0.0384209	0.0373066	0.0399968	0.0140287	0.0335752	0.027708	0.0668022	0.00887405	0.00558194	0.448763	0.282642	0.636986	0.451562	0.595191	0.595172
EX_FRMD_e	0	0	0	0	0	0	0	0	0	0	0	0	0	0	0	0	0	0
EX_FRU_e	0	0	0	0	0	0	0	0	0	0	0	0	0	0	0	0	0	0
EX_FUM_e	0	0	0	0	0	0	0	0	0	0	0	0	0	0	0	0	0	0
EX_GABA_e	2.34032e-05	4.7001e-05	0.000484628	0.000545061	0.000769526	0.0015674	0.000517625	0.000811179	0.0013533	0.0042183	0	0	0.00361008	0.00484127	0.00554257	0.00736069	0.00474468	0.0156801
EX_GL_e	0	0	0	0	0	0	0	0	0	0	0	0	0	0	0	0	0	0
EX_GL3P_e	0	0	0	0	0	0	0	0	0	0	0	0	0	0	0	0	0	0
EX_GLAL_e	1.30977e-06	1.05648e-16	1.30977e-06	6.89267e-17	1.34719e-06	1.23053e-16	1.34719e-06	8.86203e-17	1.34719e-06	1.14566e-17	9.90989e-07	1.8402e-09	1.16515e-06	2.92001e-09	1.09115e-06	2.88454e-09	1.09014e-06	3.18319e-09
EX_GLC_e	0	0	0	0	0	0	0	0	0	0	0	0	0	0	0	0	0	0
EX_GLN_e	0	0	0	0	0	0	0	0	0	0	0	0	0	0	0	0	0	0
EX_GLU_e	0	0	0	0	0	0	0	0	0	0	0	0	0	0	0	0	0	0
EX_GLY_e	0	0	0	0	0	0	0	0	0	0	0	0	0	0	0	0	0	0
EX_GLYAL_e	0	0	0	0	0	0	0	0	0	0	0	0	0	0	0	0	0	0
EX_GLYB_e	0	0	0	0	0	0	0	0	0	0	0	0	0	0	0	0	0	0
EX_H_e	1.41979	0.0276397	1.66123	0.042879	2.08654	0.0369383	2.89234	0.0911601	2.13666	0.154827	1.31643	0.0637397	1.36334	0.233159	0.782957	0.375974	0.273199	0.458752
EX_H2_e	0	0	-0.958	2.8192e-13	-1.958	4.1948e-13	-3.875	0	-5.33	6.17758e-13	0	0	0	0	0	0	0	0
EX_H2_ck	0.0103559	0.00440862	0.0137998	0.00978017	0.015296	0.00930336	0.0135856	0.00798212	0.0211416	0.0358982	0.008	5.36667e-15	0.0348414	0.0445813	0.0433823	0.0455248	0.0514511	0.123456
EX_H2O_e	-2.01737	0.0120914	-1.45205	0.0280137	-0.924043	0.030282	0.104535	0.032959	1.29748	0.0758478	-1.96816	0.00727313	-2.61996	0.174771	-2.49876	0.255561	-2.24023	0.364026
EX_H2S_e	0	0	0	0	0	0	0	0	0	0	0	0	0	0	0	0	0	0
EX_H2SO3_e	0	0	0	0	0	0	0	0	0	0	0	0	0	0	0	0	0	0
EX_HCO3_e	0	0	0	0	0	0	0	0	0	0	0	0	0	0	0	0	0	0
EX_HDBUT_e	0.000395993	0.000670961	0.00122753	0.00224669	0.00205507	0.00246266	0.000970859	0.00282421	0.00136016	0.00317216	0	0	0.0223165	0.0271425	0.0292077	0.0336021	0.0411808	0.0506336
EX_HEPT_e	0	0	0	0	0	0	0	0	0	0	0	0	0	0	0	0	0	0
EX_HEXA_e	0.0384179	0.000211963	0.0522606	0.000790329	0.0544177	0.000515753	0.0487417	0.00131659	0.151408	0.00626017	0.0546273	0.000210912	0.118427	0.00237523	0.149936	0.00349355	0.1654	0.00437784
EX_HEXSUL_e	0	0	0	0	0	0	0	0	0	0	0	0	0	0	0	0	0	0
EX_HG2_e	0	0	0	0	0	0	0	0	0	0	0	0	0	0	0	0	0	0
EX_HIS_e	0	0	0	0	0	0	0	0	0	0	0	0	0	0	0	0	0	0
EX_HNO2_e	0	0	0	0	0	0	0	0	0	0	0	0	0	0	0	0	0	0
EX_HYXN_e	0.000343357	0.000920758	0.000471108	0.00126305	0.000961178	0.00222444	0.00112348	0.00210248	0.00113554	0.00477277	0.000344296	0.000348442	0.00187706	0.00467666	0.000991069	0.00287838	0.00245913	0.00722564
EX_ILE_e	0	0	0	0	0	0	0	0	0	0	0	0	0	0	0	0	0	0
EX_K_e	-0.0022268	1.55149e-16	-0.0022268	1.97069e-16	-0.00232564	3.64606e-16	-0.00232564	3.12127e-16	-0.00232564	1.96925e-16	-0.00173803	1.40264e-06	-0.00200908	1.78194e-06	-0.00187787	1.91742e-06	-0.00187756	2.49938e-06
EX_LAC_D_e	0.000388607	0.000489289	0.0012471	0.00157845	0.00134713	0.0013341	0.000805629	0.00128771	0.0010826	0.00352261	0	0	0.00574196	0.0142652	0.00367513	0.00668953	0.00370765	0.00913552
EX_LAC_L_e	0.00102554	0.00172644	0.00345902	0.00624191	0.00379107	0.00338295	0.00198267	0.0052189	0.00200198	0.00703862	0	0	0.0115907	0.0115096	0.017207	0.0197985	0.0232188	0.0427044
EX_LACTOSE_e	0	0	0	0	0	0	0	0	0	0	0	0	0	0	0	0	0	0
EX_LEU_e	0	0	0	0	0	0	0	0	0	0	0	0	0	0	0	0	0	0
EX_LYS_e	0	0	0	0	0	0	0	0	0	0	0	0	0	0	0	0	0	0
EX_MAL_e	0	0	0	0	0	0	0	0	0	0	0	0	0	0	0	0	0	0
EX_MALN_e	0	0	0	0	0	0	0	0	0	0	0	0	0	0	0	0	0	0
EX_MAN_e	0	0	0	0	0	0	0	0	0	0	0	0	0	0	0	0	0	0
EX_MEOH_e	0	0	0	0	0	0	0	0	0	0	0	0	0	0	0	0	0	0
EX_MET_e	0	0	0	0	0	0	0	0	0	0	0	0	0	0	0	0	0	0
EX_METSA_e	0	0	0	0	0	0	0	0	0	0	0	0	0	0	0	0	0	0
EX_MG_e	-0.000292834	2.93563e-17	-0.000292834	3.45417e-17	-0.000306273	3.84087e-17	-0.000306273	3.27864e-17	-0.000306273	2.60467e-17	-0.000229226	1.98787e-07	-0.000264556	2.34233e-07	-0.000247233	2.71056e-07	-0.00024721	3.51471e-07
EX_MN_e	-1.01871e-06	7.98202e-20	-1.01871e-06	1.01005e-19	-1.04782e-06	2.11564e-19	-1.04782e-06	1.84197e-19	-1.04782e-06	1.17123e-19	-7.7077e-07	1.43127e-09	-9.06229e-07	2.27112e-09	-8.48676e-07	2.24353e-09	-8.47885e-07	2.47581e-09
EX_MOBD_e	-7.2765e-09	5.11014e-16	-7.2765e-09	5.12636e-16	-7.4844e-09	4.75236e-16	-7.4844e-09	6.11375e-16	-7.4844e-09	6.31059e-16	-5.5055e-09	1.02232e-11	-6.47306e-09	1.62224e-11	-6.06197e-09	1.60244e-11	-6.05632e-09	1.76833e-11
EX_N2_e	0	0	0	0	0	0	0	0	0	0	0	0	0	0	0	0	0	0
EX_NA_e	0	0	9.167e-22	1.30057e-21	0	0	0	0	0	0	0	0	0	0	0	0	0	0
EX_NH3_e	-0.0399195	0.00855005	-0.0425775	0.00931138	-0.048353	0.0115149	-0.0545013	0.0239719	-0.0647492	0.0430812	-0.0383318	0.00711554	-0.0625855	0.035586	-0.0633438	0.0472485	-0.0817884	0.0808401
EX_NI2_e	-4.65696e-07	5.34461e-19	-4.65696e-07	5.30951e-19	-4.79002e-07	1.22971e-18	-4.79002e-07	1.93862e-18	-4.79002e-07	7.92721e-19	-3.52352e-07	6.54294e-10	-4.14276e-07	1.03822e-09	-3.87966e-07	1.02562e-09	-3.87605e-07	1.1318e-09
EX_NICA_e	7.19292e-05	0.000251723	0.000327599	0.00086419	0.000350339	0.000421156	0.000386267	0.00109318	0.000889267	0.00265221	0	0	0.00145844	0.00423268	0.00198041	0.00409705	0.00226328	0.00977385
EX_NICD_e	0	0	0	0	0	0	0	0	0	0	0	0	0	0	0	0	0	0
EX_O2_e	0	0	2.90469e-09	3.44334e-09	3.37233e-09	3.42817e-09	-7.06684e-09	1.06154e-08	0	0	0	0	2.3583e-09	3.15858e-09	0	0	1.53573e-09	2.29505e-09
EX_OAA_e	0	0	0	0	0	0	0	0	0	0	0	0	0	0	0	0	0	0
EX_OCTA_e	0	0	0	0	0	0	0	0	0	0	0	0	0	0	0	0	0	0
EX_ORN_e	0	0	0	0	0	0	0	0	0	0	0	0	0	0	0	0	0	0
EX_PABA_e	-2.41046e-05	6.58264e-05	-0.000127391	0.000174833	-0.00017435	0.000271186	-0.000231238	0.000610009	-0.000756311	0.00235469	-1.48167e-06	1.34725e-09	-0.000469009	0.000813409	-0.000497175	0.000553885	-0.000522985	0.00174154
EX_PENT_e	0	0	0	0	0	0	0	0	0	0	0	0	0	0	0	0	0	0
EX_PHE_e	0	0	0	0	0	0	0	0	0	0	0	0	0	0	0	0	0	0
EX_PI_e	-0.00875197	3.10484e-05	-0.00880974	0.000114794	-0.00917359	7.76171e-05	-0.00918543	0.00020246	-0.00933308	0.000533079	-0.00680256	2.37166e-05	-0.00808806	0.000668601	-0.00760847	0.000538355	-0.00769585	0.0013903
EX_PNTO_e	0	0	0	0	0	0	0	0	0	0	0	0	0	0	0	0	0	0
EX_PPI_e	0	0	0	0	0	0	0	0	0	0	0	0	0	0	0	0	0	0
EX_PRDL_e	0	0	0	0	0	0	0	0	0	0	0	0	0	0	0	0	0	0
EX_PRO_e	0	0	0	0	0	0	0	0	0	0	0	0	0	0	0	0	0	0
EX_PROGLY_e	0	0	0	0	0	0	0	0	0	0	0	0	0	0	0	0	0	0
EX_PROL_e	0	0	0	0	0	0	0	0	0	0	0	0	0	0	0	0	0	0
EX_PROP_e	0.000160653	0.000447461	0.000966866	0.00279083	0.000817918	0.00198694	0.000578044	0.00166443	0.00146156	0.00376873	0	0	0.00190586	0.0053305	0.00385752	0.00923509	0.00380939	0.0158871
EX_PTRSC_e	0	0	0	0	0	0	0	0	0	0	0	0	0	0	0	0	0	0
EX_PYR_e	0	0	0	0	0	0	0	0	0	0	0	0	0	0	0	0	0	0
EX_RIB_e	0	0	0	0	0	0	0	0	0	0	0	0	0	0	0	0	0	0
EX_RIBFLAV_e	0.000120892	0.000280302	0.000224087	0.000388404	0.000435596	0.000757369	0.000321443	0.000894661	0.000619301	0.0016531	-2.3523e-08	2.47446e-08	0.000785319	0.00181612	0.000808245	0.0016796	0.000932981	0.00322611
EX_RMN_e	0	0	0	0	0	0	0	0	0	0	0	0	0	0	0	0	0	0
EX_SER_e	0	0	0	0	0	0	0	0	0	0	0	0	0	0	0	0	0	0
EX_SLF_e	-0.00292021	8.91033e-05	-0.00301101	0.000139453	-0.00316783	0.000120774	-0.00303117	7.64405e-05	-0.00299071	4.27174e-05	-0.00222773	2.02044e-06	-0.00264322	9.45834e-05	-0.00247157	9.49869e-05	-0.00245906	0.00013014
EX_SO3_e	0	0	0	0	0	0	0	0	0	0	0	0	0	0	0	0	0	0
EX_SPRMD_e	0	0	0	0	0	0	0	0	0	0	0	0	0	0	0	0	0	0
EX_SUC_e	0	0	0	0	0	0	0	0	0	0	0	0	0	0	0	0	0	0
EX_SUCC_e	0.00435409	0.00332922	0.00682434	0.00912376	0.00442245	0.00514238	0.00171981	0.00401421	0.00153582	0.00382855	0.00263899	0.00177521	0.021449	0.0321512	0.0274627	0.0366716	0.0474831	0.0747226
EX_SULA_e	0	0	0	0	0	0	0	0	0	0	0	0	0	0	0	0	0	0
EX_THDP_e	0	0	0	0	0	0	0	0	0	0	0	0	0	0	0	0	0	0
EX_THF_e	2.22146e-05	6.58264e-05	6.95802e-05	0.000165718	8.35431e-05	0.000188407	0.000125	0.000567586	0.000504868	0.00215528	0	0	0.000237347	0.00025443	0.000273646	0.000492154	0.000247428	0.000329928
EX_THJ_e	0	0	0	0	0	0	0	0	0	0	0	0	0	0	0	0	0	0
EX_THME_e	-3.62801e-08	3.41878e-08	-3.02029e-08	3.7696e-08	-1.95073e-08	3.61588e-08	-3.08057e-08	3.56745e-08	-4.04393e-08	3.12588e-08	-4.48747e-08	2.75658e-08	-3.93854e-08	3.0602e-08	-3.96172e-08	3.6538e-08	-5.48267e-08	2.37605e-08
EX_THR_e	0	0	0	0	0	0	0	0	0	0	0	0	0	0	0	0	0	0
EX_TRP_e	0	0	0	0	0	0	0	0	0	0	0	0	0	0	0	0	0	0
EX_TYR_e	0	0	0	0	0	0	0	0	0	0	0	0	0	0	0	0	0	0
EX_URA_e	0	0	0	0	0	0	0	0	0	0	0	0	0	0	0	0	0	0
EX_UREA_e	0.00144747	0.00386805	0.00148791	0.0034407	0.00191231	0.00321854	0.00490547	0.0111144	0.00696793	0.0183604	0.00492954	0.00323179	0.00594165	0.013524	0.00738991	0.0226305	0.0135508	0.035914
EX_VAC_e	0	0	0	0	0	0	0	0	0	0	0	0	0	0	0	0	0	0
EX_VAL_e	0	0	0	0	0	0	0	0	0	0	0	0	0	0	0	0	0	0
EX_XYL_e	0	0	0	0	0	0	0	0	0	0	0	0	0	0	0	0	0	0
EX_ZN_e	-4.87525e-07	1.16875e-19	-4.87525e-07	1.59787e-19	-5.01455e-07	8.41212e-20	-5.01455e-07	7.441e-20	-5.01455e-07	4.70533e-20	-3.68868e-07	6.84964e-10	-4.33695e-07	1.08689e-09	-4.06152e-07	1.07369e-09	-4.05774e-07	1.18485e-09
FBA	-0.0024091	0.000396619	-0.00400212	0.0028061	-0.00440286	0.00223637	-0.00549606	0.00506568	-0.0174763	0.0195118	-0.00362301	0.00102072	-0.0102159	0.0139728	-0.0127825	0.0161169	-0.0209948	0.031143
FBP	0.00267299	0.000828392	0.00484898	0.00295578	0.00558004	0.00260609	0.00690972	0.00543065	0.0212685	0.0220408	0.00362301	0.00102072	0.01352	0.0144741	0.0203393	0.0403974	0.0329134	0.0744274
Fe2t	0	0	0	0	0	0	0	0	0	0	0	0	0	0	0	0	0	0
Fe3t	9.4815e-06	5.27939e-19	9.4815e-06	6.59982e-19	9.92397e-06	7.60221e-19	9.92397e-06	8.00588e-19	9.92397e-06	4.93396e-19	7.43304e-06	6.75869e-09	8.57176e-06	7.74595e-09	8.00975e-06	9.24214e-09	8.0093e-06	1.19004e-08
FormTranc0	0	0	0	0	0	0	0	0	0	0	0	0	0	0	0	0	0	0
FUM	0.00117229	0.00141854	0.00541651	0.00914254	0.00577034	0.0037129	0.00904126	0.0192646	0.0351403	0.0887006	0.00326459	0.00253263	0.0175547	0.0236049	0.0317709	0.067635	0.0606306	0.200027
GAP	-0.0114537	0.0009775	-0.0146722	0.00414885	-0.0157705	0.00396248	-0.0180097	0.00819219	-0.0454033	0.0368565	-0.0153147	0.0024493	-0.0292248	0.0211998	-0.0341234	0.0300203	-0.051494	0.046928
GAT1_CB	0.000156073	3.34016e-17	0.000156073	4.12961e-17	0.000160532	4.52307e-17	0.000160532	3.90295e-17	0.000160532	2.65618e-17	0.000118087	2.19279e-07	0.00013884	3.4795e-07	0.000130023	3.43724e-07	0.000129901	3.7931e-07
GCV	5.47925e-05	0.000201995	0.000291131	0.000371089	0.000380323	0.00038483	0.000704694	0.00208683	0.00145057	0.00446503	0	0	0.00113646	0.00301461	0.00109512	0.00151837	0.00220181	0.0120793
GLC	1.37546e-08	1.32894e-08	1.14877e-08	1.74291e-08	6.45672e-08	4.96187e-08	4.09987e-08	4.36928e-08	3.10182e-08	3.56732e-08	1.23273e-08	1.54958e-08	3.26655e-08	3.83204e-08	4.39208e-08	4.54522e-08	3.59544e-08	3.57241e-08
GLK	0	0	0	0	0	0	0	0	0	0	0	0	0	0	0	0	0	0
GlnABC_c0	0.00517641	0.00615079	0.00614774	0.00749823	0.0102033	0.0103139	0.0125748	0.0254104	0.0280455	0.128856	0	0	0.0183372	0.0408014	0.0163076	0.0293584	0.0124267	0.0182236
GlnTranc0	-0.00517641	0.00615079	-0.00614774	0.00749823	-0.0102033	0.0103139	-0.0125748	0.0254104	-0.0280455	0.128856	0	0	-0.0183372	0.0408014	-0.0163076	0.0293584	-0.0124267	0.0182236
GluABC_c0	0.00725399	0.0179319	0.00999173	0.0326704	0.0113922	0.0116786	0.0134838	0.0346363	0.0192906	0.0472849	0	0	0.0226535	0.0800514	0.0155541	0.018722	0.0251126	0.131385
GluTranc0	-0.00725399	0.0179319	-0.00999173	0.0326704	-0.0113922	0.0116786	-0.0134838	0.0346363	-0.0192906	0.0472849	0	0	-0.0226535	0.0800514	-0.0155541	0.018722	-0.0251126	0.131385
H2Ot	0.31775	0.00589268	0.390952	0.0178974	0.417256	0.0124024	0.464914	0.0270441	0.87599	0.0787574	0.363329	0.0119741	0.64656	0.0628976	0.832489	0.0730443	1.01673	0.145887
H2STranc0	0	0	0	0	0	0	0	0	0	0	0	0	0	0	0	0	0	0
H2t	0.0230526	0.00753314	0.0373172	0.0253381	0.0333934	0.0197477	0.0581855	0.0570724	0.169242	0.109189	0.112025	0.0198728	0.136671	0.103789	0.138504	0.12326	0.241347	0.206721
HBD	0.066839	0.00322783	0.0918489	0.0131911	0.0947332	0.00934861	0.13648	0.0371821	0.299731	0.0691933	0.155175	0.00868967	0.20854	0.0488025	0.269407	0.0556582	0.384896	0.108284
HisTranc0	-0.000202725	1.42508e-05	-0.000205747	1.31e-05	-0.000210643	1.03837e-05	-0.000207827	2.44146e-05	-0.000161201	4.81521e-05	-7.03457e-05	7.10076e-06	-0.000142218	3.82304e-05	-0.0001434	3.29178e-05	-0.000130749	4.31495e-05
HPYRr	1.04429e-05	3.26542e-05	3.8378e-05	7.5731e-05	5.34499e-05	0.000119669	8.40978e-05	0.000303094	0.000269376	0.0011436	7.17432e-07	2.5354e-08	0.000154113	0.000397275	0.000153743	0.000253521	0.000190019	0.000861712
ICDHyr	0.00169753	0.000403141	0.00211918	0.00139758	0.00221406	0.00106813	0.00250515	0.00214321	0.00539946	0.0140722	0.00307645	0.00159764	0.00362793	0.00540585	0.00402071	0.00848692	0.00449352	0.0121375
IsoButTranc0	-0.000873875	0.000132029	-0.000909705	0.000119943	-0.000957905	4.76394e-05	-0.00061749	0.000225083	-0.0755895	0.00127271	-3.90921e-05	4.80817e-05	-0.000914393	0.000125024	-0.000908766	0.000106196	-0.000910687	0.000146891
Kt	0.000641303	0.00112466	0.00320874	0.00521841	0.00471291	0.00540711	0.0101367	0.0480628	0.0183226	0.0212417	0	0	0.0279904	0.121402	0.0270598	0.137432	0.0349797	0.201327
LDH	0	0	0	0	0	0	0	0	0	0	0	0	0	0	0	0	0	0
LDH_D	0.000192131	0.000504738	0.00053847	0.00128765	0.000654457	0.00132035	0.000929066	0.00353605	0.00359854	0.0168866	0	0	0.00199858	0.00486541	0.00224356	0.00339322	0.00191222	0.00264056
leq000001	0.00441307	0.00414527	0.236042	0.10969	0.549447	0.209797	0.785439	0.404737	1.75918	0.699901	0.0124309	0.0105532	0.0186506	0.0281444	0.0174233	0.0270193	0.017951	0.0387593
leq000002	0.791357	0.0722657	0.738621	0.077696	0.713803	0.0671647	0.616548	0.242764	0.304687	0.359293	1.04665	0.2328	1.08573	0.269159	1.03592	0.289798	0.947712	0.523185
leq000003	5.38677e-05	7.51426e-05	0.0001165	0.000111672	5.36384e-05	6.19002e-05	3.99409e-05	7.29918e-05	8.67916e-06	3.85891e-05	0	0	4.13536e-05	7.30129e-05	3.63653e-05	7.43457e-05	2.4832e-05	8.62679e-05
leq000004	0.127859	0.0535449	0.134748	0.0501909	0.128634	0.0460009	0.0234503	0.279756	0.58911	0.162953	0.104128	0.127007	0.330937	0.122289	0.501697	0.119036	0.656969	0.148664
HEXA_HEXAL	0.000941452	0.000107962	0.000948478	8.32109e-05	0.000921365	5.98753e-05	0.000847286	0.000156247	0.00661986	0.00235005	0.000934681	3.30314e-05	0.000919706	0.000110862	0.00088906	0.000129007	0.000903174	0.000158557
BUAC_BUAL	0.000873875	0.000132029	0.000909705	0.000119943	0.000957905	4.76394e-05	0.00061749	0.000225083	0.0755895	0.00127271	3.90921e-05	4.80817e-05	0.000914393	0.000125024	0.000908766	0.000106196	0.000910687	0.000146891
M002	3.13664	0.13071	3.60534	0.0987866	3.99287	0.0884562	4.92421	0.39342	5.24412	0.373722	2.83055	0.260536	3.95798	0.316077	3.71425	0.334759	3.67439	0.568719
MANa	0	0	0	0	0	0	0	0	0	0	0	0	0	0	0	0	0	0
MANb	0	0	0	0	0	0	0	0	0	0	0	0	0	0	0	0	0	0
ME2	0.000777813	0.00217683	0.00252508	0.00786299	0.00241355	0.00261731	0.00436436	0.0192331	0.0148441	0.0377054	0	0	0.0120933	0.0329899	0.0119734	0.0257521	0.0206589	0.0760259
MetTranc0	0	0	0	0	0	0	0	0	0	0	0	0	0	0	0	0	0	0
MGSa	0.000192131	0.000504738	0.00053847	0.00128765	0.000654457	0.00132035	0.000929066	0.00353605	0.00359854	0.0168866	0	0	0.00199858	0.00486541	0.00224356	0.00339322	0.00191222	0.00264056
N2t	0	0	0	0	0	0	0	0	0	0	0	0	0	0	0	0	0	0
NaDiffusion_c0	0	0	0	0	0	0	0	0	0	0	0	0	0	0	0	0	0	0
Nat	0	0	3.08619e-09	4.37854e-09	0	0	0	0	3.41968e-09	5.06492e-09	0	0	0	0	0	0	0	0
NH3t	0.0206956	0.00164636	0.0227194	0.00518627	0.0230494	0.00859783	0.0244226	0.0103057	0.0410024	0.030551	0.0250707	0.00517449	0.0326275	0.0294587	0.0399468	0.0356298	0.0523259	0.0687693
O2t	0	0	-2.90469e-09	3.44334e-09	-3.37233e-09	3.42817e-09	7.06684e-09	1.06154e-08	0	0	0	0	-2.3583e-09	3.15858e-09	0	0	-1.53573e-09	2.29505e-09
PEPTIDO	0.000148176	1.70184e-17	0.000148176	2.05289e-17	0.00015241	1.24175e-17	0.00015241	1.13511e-17	0.00015241	7.22231e-18	0.000112112	2.08184e-07	0.000131815	3.30344e-07	0.000123444	3.26332e-07	0.000123329	3.60118e-07
PETOHM	8.75885e-05	1.81816e-17	8.75885e-05	2.83196e-17	9.0091e-05	4.16433e-18	9.0091e-05	3.54249e-18	9.0091e-05	2.56098e-18	6.62706e-05	1.2306e-07	7.79174e-05	1.9527e-07	7.2969e-05	1.92899e-07	7.2901e-05	2.1287e-07
PFK	0.000263887	0.000728925	0.000846859	0.000984396	0.00117718	0.00137783	0.00141365	0.00194615	0.00379224	0.0110407	0	0	0.00330402	0.00439991	0.00755674	0.0375589	0.0119186	0.0688856
PFL	0.00418342	0.0022022	0.0049143	0.00532327	0.00480333	0.00310984	0.00876216	0.00854982	0.0257136	0.033945	0.00975019	0.00300253	0.0121772	0.0179407	0.0182962	0.0256315	0.0290412	0.0426086
PGI	-0.000799785	4.1224e-17	-0.000799785	5.60351e-17	-0.000837108	1.01158e-16	-0.000837108	8.70529e-17	-0.000837108	5.56063e-17	-0.000626993	5.7011e-07	-0.000723047	6.53388e-07	-0.00067564	7.79595e-07	-0.000675602	1.00382e-06
PGK	-0.0114537	0.0009775	-0.0146722	0.00414885	-0.0157705	0.00396248	-0.0180097	0.00819219	-0.0454033	0.0368565	-0.0153147	0.0024493	-0.0292248	0.0211998	-0.0341234	0.0300203	-0.051494	0.046928
PGM	0.000799785	4.1224e-17	0.000799785	5.60351e-17	0.000837108	1.01158e-16	0.000837108	8.70529e-17	0.000837108	5.56063e-17	0.000626993	5.7011e-07	0.000723047	6.53388e-07	0.00067564	7.79595e-07	0.000675602	1.00382e-06
GPM	-0.024707	0.00478738	-0.0240101	0.00946536	-0.0266354	0.00633656	-0.028124	0.0141978	-0.0224804	0.0561359	-0.00918315	0.00463764	-0.0177845	0.0281397	-0.0178652	0.043068	-0.0227781	0.0707685
PGPP	0.00104882	2.12919e-16	0.00104882	2.53228e-16	0.00107878	2.97746e-16	0.00107878	2.62735e-16	0.00107878	2.04535e-16	0.00079355	1.47357e-06	0.000933013	2.33824e-06	0.000873759	2.30984e-06	0.000872945	2.54898e-06
PGSA	0.00104882	2.12919e-16	0.00104882	2.53228e-16	0.00107878	2.97746e-16	0.00107878	2.62735e-16	0.00107878	2.04535e-16	0.00079355	1.47357e-06	0.000933013	2.33824e-06	0.000873759	2.30984e-06	0.000872945	2.54898e-06
PheTranc0	0	0	0	0	0	0	0	0	0	0	0	0	0	0	0	0	0	0
PHOSPHO	0.00011172	1.43701e-17	0.00011172	2.336e-17	0.000114912	2.18805e-17	0.000114912	1.6934e-17	0.000114912	1.24662e-17	8.45288e-05	1.56964e-07	9.93844e-05	2.49069e-07	9.30727e-05	2.46044e-07	9.2986e-05	2.71518e-07
POLYGP	8.42175e-05	1.64177e-17	8.42175e-05	2.82542e-17	8.66237e-05	8.07112e-18	8.66237e-05	7.1413e-18	8.66237e-05	4.64373e-18	6.37201e-05	1.18324e-07	7.49186e-05	1.87755e-07	7.01606e-05	1.85475e-07	7.00953e-05	2.04677e-07
PPC	0.00745832	0.0035528	0.00929754	0.00745101	0.0113236	0.00692975	0.0120466	0.0139861	0.0260107	0.0400299	0.00644989	0.00389164	0.013911	0.022893	0.0137523	0.0355248	0.0257291	0.0608232
PPCK	0	0	0.00138476	0.00220169	0.0015225	0.00287965	0.00231517	0.0096323	0.00681686	0.0111873	0.00277665	0.00154004	0.00496046	0.0135114	0.00976483	0.0305443	0.0111478	0.0405699
PPS	0	0	0.00113133	0.00346413	0.00109747	0.00142423	0.00219538	0.00677695	0.00768817	0.0110835	0.00364504	0.00163809	0.0065556	0.0200816	0.00742721	0.0274272	0.00855514	0.025614
PROTEIN	0.000776748	4.21713e-17	0.000776748	5.89813e-17	0.000798941	1.46683e-16	0.000798941	1.04366e-16	0.000798941	8.98141e-17	0.000587698	1.09132e-06	0.000690983	1.73169e-06	0.0006471	1.71065e-06	0.000646497	1.88776e-06
ProTranc0	0	0	0	0	0	0	0	0	0	0	0	0	0	0	0	0	0	0
PSD	0.000117865	2.68658e-17	0.000117865	3.20246e-17	0.000121232	2.4624e-17	0.000121232	2.44146e-17	0.000121232	1.52277e-17	8.91779e-05	1.65597e-07	0.000104851	2.62768e-07	9.81917e-05	2.59577e-07	9.81002e-05	2.86451e-07
PTA	0.000479005	0.000760734	0.00387432	0.00741775	0.00416315	0.00298299	0.0062178	0.0133031	0.0264158	0.0487165	7.05371e-05	6.74927e-05	0.0194805	0.0387161	0.0253416	0.0563142	0.0453005	0.098336
PYK	0.0129035	0.00468251	0.013984	0.00916706	0.0149715	0.00705631	0.0179044	0.0127157	0.0204749	0.0300908	0.00902735	0.00320116	0.0175464	0.0267492	0.0282621	0.0531228	0.0310614	0.0588926
Rckl013	0.172736	0.00783059	0.230578	0.0178317	0.24118	0.0126594	0.279973	0.0258244	0.582295	0.0700955	0.253745	0.0101765	0.463408	0.0648523	0.588126	0.0785818	0.741502	0.13353
Rckl014	0.00511727	0.00410473	0.0124275	0.0121608	0.0110917	0.00666967	0.017726	0.0215591	0.0499673	0.0545811	0.0127663	0.00345681	0.0419575	0.0459484	0.0701663	0.0792455	0.0851075	0.133102
Rckl019	-0.0989966	0.0031285	-0.119824	0.0132827	-0.132477	0.00956608	-0.13607	0.0358918	-0.186576	0.074302	-0.0481468	0.00849005	-0.152423	0.0488356	-0.201501	0.0574004	-0.218326	0.109547
Rckl021	0	0	0.000730318	0.000892568	0.000969189	0.00122678	0.00125621	0.00162811	0.00324082	0.0041635	0	0	0.00369948	0.0191337	0.0140968	0.0657749	0.017823	0.0883923
Rckl027	-7.34727e-05	0.000829825	-0.00128702	0.00514298	-0.00142889	0.00347876	-0.00215434	0.0079289	-0.0067146	0.0340147	-0.00205639	0.00212065	-0.0014108	0.0253113	-0.00739867	0.0273747	-0.00138472	0.058635
Rckl028	-0.000354383	0.000563481	-0.00210027	0.00414975	-0.00226945	0.00279997	-0.0037317	0.00727541	-0.0116425	0.0257802	-0.00107113	0.00110424	-0.0084869	0.0205548	-0.0107452	0.0209162	-0.0152815	0.0433439
Rckl029	0.000799785	4.1224e-17	0.000799785	5.6025e-17	0.000837108	1.01157e-16	0.000837108	8.70534e-17	0.000837108	5.56061e-17	0.000626993	5.7011e-07	0.000723047	6.53388e-07	0.00067564	7.79595e-07	0.000675602	1.00382e-06
Rckl030	0	0	0	0	0	0	0	0	0	0	0	0	0	0	0	0	0	0
Rckl033	0	0	0	0	0	0	0	0	0	0	0	0	0	0	0	0	0	0
Rckl034	0	0	0	0	0	0	0	0	0	0	0	0	0	0	0	0	0	0
Rckl035	0	0	0	0	0	0	0	0	0	0	0	0	0	0	0	0	0	0
Rckl036	0	0	0.00085753	0.00119118	0.00126417	0.00359991	0.0013573	0.00443532	0.00304474	0.00417307	0	0	0.00449043	0.0211693	0.0039574	0.00521465	0.00380268	0.0068759
Rckl037	0	0	0.00085753	0.00119118	0.00126417	0.00359991	0.0013573	0.00443532	0.00304474	0.00417307	0	0	0.00449043	0.0211693	0.0039574	0.00521465	0.00380268	0.0068759
Rckl038	0	0	0.00085753	0.00119118	0.00126417	0.00359991	0.0013573	0.00443532	0.00304474	0.00417307	0	0	0.00449043	0.0211693	0.0039574	0.00521465	0.00380268	0.0068759
Rckl039	0	0	0.00085753	0.00119118	0.00126417	0.00359991	0.0013573	0.00443532	0.00304474	0.00417307	0	0	0.00449043	0.0211693	0.0039574	0.00521465	0.00380268	0.0068759
Rckl040	0	0	0	0	0	0	0	0	0	0	0	0	0	0	0	0	0	0
Rckl041	0	0	0	0	0	0	0	0	0	0	0	0	0	0	0	0	0	0
Rckl042	0	0	0	0	0	0	0	0	0	0	0	0	0	0	0	0	0	0
Rckl043	0.00116329	2.5075e-16	0.00116329	4.00872e-16	0.00121758	1.8927e-16	0.00121758	1.83208e-16	0.00121758	1.14012e-16	0.000911967	8.2923e-07	0.00105168	9.50359e-07	0.000982725	1.13393e-06	0.00098267	1.46007e-06
Rckl044	0.00116329	2.5075e-16	0.00116329	4.00872e-16	0.00121758	1.8927e-16	0.00121758	1.83208e-16	0.00121758	1.14012e-16	0.000911967	8.2923e-07	0.00105168	9.50359e-07	0.000982725	1.13393e-06	0.00098267	1.46007e-06
Rckl045	0	0	0	0	0	0	0	0	0	0	0	0	0	0	0	0	0	0
Rckl046	9.0846e-05	8.58126e-18	9.0846e-05	1.05919e-17	9.50855e-05	1.06933e-17	9.50855e-05	8.98378e-18	9.50855e-05	5.651e-18	7.12189e-05	6.47577e-08	8.21294e-05	7.4217e-08	7.67446e-05	8.85526e-08	7.67403e-05	1.14022e-07
Rckl047	0	0	0	0	0	0	0	0	0	0	0	0	0	0	0	0	0	0
Rckl048	3.23416e-06	7.90547e-06	5.06636e-05	9.17505e-05	6.74714e-05	0.000136398	6.3055e-05	8.25673e-05	0.000217563	0.00062711	7.12662e-08	4.61516e-08	0.000160795	0.000191009	0.000189702	0.00023363	0.000142956	0.000227995
Rckl049	0	0	0	0	0	0	0	0	0	0	0	0	0	0	0	0	0	0
Rckl050	0	0	0	0	0	0	0	0	0	0	0	0	0	0	0	0	0	0
Rckl051	0	0	0	0	0	0	0	0	0	0	0	0	0	0	0	0	0	0
Rckl052	0.0361502	0.00496913	0.0386439	0.0100876	0.0423525	0.00718528	0.0460496	0.0154366	0.0676144	0.0571031	0.0244972	0.00494095	0.0468552	0.0342113	0.0518349	0.0506915	0.074082	0.0767521
Rckl053	0.00116329	2.5075e-16	0.00116329	4.00872e-16	0.00121758	1.8927e-16	0.00121758	1.83208e-16	0.00121758	1.14012e-16	0.000911967	8.2923e-07	0.00105168	9.50359e-07	0.000982725	1.13393e-06	0.00098267	1.46007e-06
Rckl054	6.70577e-05	0.000122927	0.000367064	0.000549627	0.000499512	0.00134909	0.000573571	0.00162448	0.0066837	0.0107305	0.00121534	0.000745145	0.00198609	0.00343284	0.00317384	0.00836496	0.00843844	0.0138205
Rckl057	0.000192131	0.000504738	0.00053847	0.00128765	0.000654457	0.00132035	0.000929066	0.00353605	0.00359854	0.0168866	0	0	0.00199858	0.00486541	0.00224356	0.00339322	0.00191222	0.00264056
Rckl058	0.000192131	0.000504738	0.00053847	0.00128765	0.000654457	0.00132035	0.000929066	0.00353605	0.00359854	0.0168866	0	0	0.00199858	0.00486541	0.00224356	0.00339322	0.00191222	0.00264056
Rckl062	0	0	0.00080054	0.00118396	0.00115835	0.00166827	0.00136106	0.00176939	0.00743459	0.0161296	0.00211604	0.00146712	0.00415962	0.00455773	0.00751065	0.0267176	0.00959822	0.0336319
Rckl064	0	0	0.000335512	0.000440062	0.000477908	0.000588453	0.000537679	0.000812284	0.0020217	0.0107159	0	0	0.00138857	0.00216441	0.00270138	0.0117304	0.00133952	0.00808152
Rckl068	-2.41063e-05	6.58264e-05	-0.000127408	0.000174834	-0.000174307	0.000271185	-0.00023121	0.000610008	-0.000756283	0.00235469	-1.4938e-06	1.2164e-08	-0.000468988	0.000813408	-0.000497143	0.000553881	-0.000522957	0.00174154
Rckl069	1.04429e-05	3.26542e-05	3.8378e-05	7.5731e-05	5.34499e-05	0.000119669	8.40978e-05	0.000303094	0.000269376	0.0011436	7.17432e-07	2.5354e-08	0.000154113	0.000397275	0.000153743	0.000253521	0.000190019	0.000861712
Rckl070	2.412e-05	6.58263e-05	0.00012742	0.000174834	0.000174371	0.000271185	0.000231251	0.000610009	0.000756314	0.00235469	1.50613e-06	1.95048e-08	0.00046902	0.00081341	0.000497187	0.000553887	0.000522993	0.00174154
Rckl078	0.168291	0.00111674	0.2122	0.00420416	0.226873	0.00213285	0.272354	0.00801006	0.478671	0.0223306	0.206122	0.00230376	0.349956	0.0136036	0.454213	0.0142817	0.58279	0.0324123
Rckl079	0.200803	0.00621425	0.25402	0.0164643	0.27684	0.0127607	0.319837	0.0279548	0.573011	0.0808694	0.224417	0.00932777	0.420113	0.0588129	0.562587	0.0947655	0.694202	0.127057
Rckl080	0.0393594	0.000251501	0.053209	0.000860719	0.0553391	0.000557077	0.049589	0.00144387	0.158028	0.008236	0.055562	0.000231994	0.119347	0.00247151	0.150825	0.00362101	0.166303	0.00452646
Rckl081	0.0393594	0.000251501	0.053209	0.000860719	0.0553391	0.000557077	0.049589	0.00144387	0.158028	0.008236	0.055562	0.000231994	0.119347	0.00247151	0.150825	0.00362101	0.166303	0.00452646
Rckl082	0.0393594	0.000251501	0.053209	0.000860719	0.0553391	0.000557077	0.049589	0.00144387	0.158028	0.008236	0.055562	0.000231994	0.119347	0.00247151	0.150825	0.00362101	0.166303	0.00452646
Rckl083	0.0393594	0.000251501	0.053209	0.000860719	0.0553391	0.000557077	0.049589	0.00144387	0.158028	0.008236	0.055562	0.000231994	0.119347	0.00247151	0.150825	0.00362101	0.166303	0.00452646
Rckl084	0	0	0	0	0	0	0	0	0	0	0	0	0	0	0	0	0	0
Rckl085	0.0481759	0.00740352	0.0644236	0.00920518	0.0667161	0.00940557	0.0684553	0.0211857	0.197468	0.06134	0.069716	0.00927278	0.144298	0.0359031	0.183118	0.0509093	0.19123	0.0349594
Rckl086	0	0	0.0010177	0.00292247	0.00133779	0.00323294	0.00233188	0.0106163	0.00632545	0.0278757	0.00281837	0.00281814	0.00570046	0.0205502	0.00787937	0.0374956	0.00983172	0.0440048
Rckl087	0	0	0	0	0	0	0	0	0	0	0	0	0	0	0	0	0	0
Rckl088	0	0	0	0	0	0	0	0	0	0	0	0	0	0	0	0	0	0
Rckl089	0	0	0	0	0	0	0	0	0	0	0	0	0	0	0	0	0	0
Rckl090	0	0	0	0	0	0	0	0	0	0	0	0	0	0	0	0	0	0
Rckl091	0	0	0	0	0	0	0	0	0	0	0	0	0	0	0	0	0	0
Rckl092	0	0	0	0	0	0	0	0	0	0	0	0	0	0	0	0	0	0
Rckl093	0	0	0	0	0	0	0	0	0	0	0	0	0	0	0	0	0	0
Rckl094	0	0	0	0	0	0	0	0	0	0	0	0	0	0	0	0	0	0
Rckl095	0	0	0	0	0	0	0	0	0	0	0	0	0	0	0	0	0	0
Rckl096	0	0	0	0	0	0	0	0	0	0	0	0	0	0	0	0	0	0
Rckl097	0.0989257	0.00311202	0.119413	0.0131731	0.132014	0.00949098	0.135453	0.035775	0.18547	0.0741596	0.0481008	0.00848545	0.151243	0.0485961	0.198871	0.0573755	0.217377	0.109553
Rckl098	-0.0989497	0.00314285	-0.118925	0.0130538	-0.131077	0.00952774	-0.134743	0.0354531	-0.182641	0.070381	-0.0499743	0.00860954	-0.147312	0.0474772	-0.192539	0.0551414	-0.209637	0.104126
Rckl099	0.0988435	0.00311341	0.118331	0.012921	0.13019	0.00940231	0.134105	0.0354403	0.181895	0.0705571	0.0499743	0.00860954	0.143068	0.0487711	0.187691	0.0560846	0.202976	0.109983
Rckl100	0.0988435	0.00311341	0.118331	0.012921	0.13019	0.00940231	0.134105	0.0354403	0.181895	0.0705571	0.0499743	0.00860954	0.143068	0.0487711	0.187691	0.0560846	0.202976	0.109983
Rckl101	0	0	0	0	0	0	0	0	0	0	0	0	0	0	0	0	0	0
Rckl102	0	0	0	0	0	0	0	0	0	0	0	0	0	0	0	0	0	0
Rckl103	0	0	0	0	0	0	0	0	0	0	0	0	0	0	0	0	0	0
Rckl104	0.0336098	0.0169262	0.0572933	0.0240911	0.0654944	0.0214364	0.0703892	0.0504859	0.0370478	0.0520625	0.0827434	0.0332675	0.0256027	0.0432818	0.0282017	0.0399857	0.0420525	0.0903658
Rckl105	9.17765e-05	0.000191017	0.000533455	0.00161367	0.000988597	0.00299175	0.000649407	0.00268478	0.00277857	0.0200018	0	0	0.0026796	0.0125283	0.00200605	0.00472824	0.00521678	0.0350835
Rckl106	0.000125102	0.000360955	0.000726234	0.00271691	0.000813064	0.00200289	0.00127843	0.00643142	0.00493099	0.0247735	0	0	0.00408069	0.019399	0.00484914	0.0178212	0.00218201	0.0029014
Rckl107	0	0	0	0	0	0	0	0	0	0	0	0	0	0	0	0	0	0
Rckl108	0	0	0.000374131	0.000840386	0.000589019	0.00103414	0.000615708	0.00166072	0.0019419	0.00855921	0	0	0	0	0.00846037	0.0359925	0	0
Rckl109	0	0	0.000374131	0.000840386	0.000589019	0.00103414	0.000615708	0.00166072	0.0019419	0.00855921	0	0	0	0	0.00846037	0.0359925	0	0
Rckl110	4.04258e-05	0.000136536	0.00013291	0.000339446	0.000166481	0.000197672	0.000149026	0.000258625	0.000574223	0.00298246	0	0	0.000560704	0.00157495	0.000823213	0.00290454	3.78032e-05	0.000189185
Rckl111	4.04258e-05	0.000136536	0.00013291	0.000339446	0.000166481	0.000197672	0.000149026	0.000258625	0.000574223	0.00298246	0	0	0.000560704	0.00157495	0.000823213	0.00290454	3.78032e-05	0.000189185
Rckl112	4.04258e-05	0.000136536	0.00013291	0.000339446	0.000166481	0.000197672	0.000149026	0.000258625	0.000574223	0.00298246	0	0	0.000560704	0.00157495	0.000823213	0.00290454	3.78032e-05	0.000189185
Rckl113	0	0	0.000644046	0.0007729	0.00105028	0.00115951	0.00118482	0.00469464	0.00402225	0.0109922	0	0	0.00433218	0.0193877	0.00635005	0.0237691	0.0103407	0.0649198
Rckl114	0.000200055	0.000684517	0.000951122	0.00258823	0.00114495	0.00138696	0.0020205	0.00953776	0.00425471	0.0100201	0	0	0.00473638	0.0121362	0.00582154	0.0271278	0.0110476	0.0323943
Rckl115	0	0	0	0	0	0	0	0	0	0	0	0	0	0	0	0	0	0
Rckl116	0	0	0.000379749	0.000500283	0.000604344	0.000885445	0.000731432	0.00400241	0.00300431	0.0175558	0	0	0	0	0.00183005	0.00231648	0	0
Rckl117	0.000160653	0.000447461	0.00262861	0.00406775	0.00320599	0.00404643	0.00409474	0.0116469	0.0118093	0.0302341	0.00281837	0.00281814	0.0119385	0.0289694	0.0180869	0.0451378	0.0239818	0.0793893
Rckl118	-0.000360708	0.000809943	-0.00357973	0.00477197	-0.00435093	0.00422613	-0.00611524	0.0149329	-0.016064	0.0320223	-0.00281837	0.00281814	-0.0166749	0.0316757	-0.0239085	0.0527735	-0.0350294	0.089343
Rckl119	0.00262759	0.00399073	0.00664293	0.00628522	0.0050962	0.00495522	0.00833378	0.00868223	0.0385478	0.0294674	0.0214652	0.00290017	0.0254307	0.0168403	0.0358555	0.0226491	0.0423141	0.0359974
Rckl120	-0.00077408	0.00046892	-0.00176525	0.00281096	-0.0016786	0.00198987	-0.00144015	0.00171296	-0.00298512	0.00508629	-0.000466293	3.75068e-05	-0.00332453	0.00566663	-0.00555613	0.00978567	-0.00486603	0.0160225
Rckl121	17.7851	10.7995	21.8859	9.93867	22.6418	8.45218	18.6701	11.3184	24.9516	12.7623	17.3292	7.41547	26.3833	12.1321	19.964	10.7658	21.0877	14.4083
Rckl122	0	0	0	0	0	0	0	0	0	0	0	0	0	0	0	0	0	0
Rckl123	0	0	0	0	0	0	0	0	0	0	0	0	0	0	0	0	0	0
Rckl124	0	0	0	0	0	0	0	0	0	0	0	0	0	0	0	0	0	0
Rckl125	0	0	0	0	0	0	0	0	0	0	0	0	0	0	0	0	0	0
Rckl126	0	0	0	0	0	0	0	0	0	0	0	0	0	0	0	0	0	0
Rckl127	0.0310018	0.0169002	0.0552732	0.0240728	0.0635438	0.021428	0.0686199	0.0503178	0.0400028	0.0521227	0.0817706	0.0333048	0.0272541	0.0428851	0.0310873	0.0385291	0.0471342	0.087193
Rckl128	0.00260801	0.000350541	0.00202014	0.00113719	0.00195051	0.00136625	0.00176936	0.00195739	-0.00295506	0.0170983	0.000972821	0.00125388	-0.00165139	0.0102516	-0.00288562	0.0113294	-0.00508173	0.0259814
Rckl129	0.000395993	0.000670961	0.00122753	0.00224669	0.00205507	0.00246266	0.000970859	0.00282421	0.00136016	0.00317216	0	0	0.0223165	0.0271425	0.0292077	0.0336021	0.0411808	0.0506336
Rckl130	0	0	0	0	0	0	0	0	0	0	0	0	0	0	0	0	0	0
Rckl131	0	0	0	0	0	0	0	0	0	0	0	0	0	0	0	0	0	0
Rckl132	0	0	0	0	0	0	0	0	0	0	0	0	0	0	0	0	0	0
Rckl133	0.00170893	4.68789e-05	0.00171999	6.10611e-05	0.00179844	5.16235e-05	0.00180657	8.31224e-05	0.00189006	0.000146132	0.00134484	1.80159e-05	0.00164213	0.000105292	0.00151334	9.73979e-05	0.0015234	0.000123879
Rckl134	0	0	0	0	0	0	0	0	0	0	0	0	0	0	0	0	0	0
Rckl135	0	0	0	0	0	0	0	0	0	0	0	0	0	0	0	0	0	0
Rckl136	0	0	0	0	0	0	0	0	0	0	0	0	0	0	0	0	0	0
Rckl137	0	0	0	0	0	0	0	0	0	0	0	0	0	0	0	0	0	0
Rckl138	0	0	0	0	0	0	0	0	0	0	0	0	0	0	0	0	0	0
Rckl139	0	0	0	0	0	0	0	0	0	0	0	0	0	0	0	0	0	0
Rckl140	0	0	0	0	0	0	0	0	0	0	0	0	0	0	0	0	0	0
Rckl141	0	0	0	0	0	0	0	0	0	0	0	0	0	0	0	0	0	0
Rckl142	0	0	0	0	0	0	0	0	0	0	0	0	0	0	0	0	0	0
Rckl143	0	0	0	0	0	0	0	0	0	0	0	0	0	0	0	0	0	0
Rckl144	3.23416e-06	7.90547e-06	5.06636e-05	9.17505e-05	6.74714e-05	0.000136398	6.3055e-05	8.25673e-05	0.000217563	0.00062711	7.12662e-08	4.61516e-08	0.000160795	0.000191009	0.000189702	0.00023363	0.000142956	0.000227995
Rckl145	0.0361607	0.0049707	0.0386823	0.0100868	0.0424059	0.00719115	0.0461337	0.0154479	0.0678838	0.0570846	0.0244979	0.00494095	0.0470094	0.0342159	0.0519886	0.0506775	0.074272	0.0767525
Rckl146	0	0	0	0	0	0	0	0	0	0	0	0	0	0	0	0	0	0
Rckl147	0.000318771	0.0007317	0.000747755	0.0025389	0.000696565	0.00216721	0.00137458	0.00480504	0.00637455	0.0225089	0.00380539	0.00194886	0.00464171	0.0146465	0.00547052	0.0210957	0.00940616	0.0290464
Rckl148	0	0	0	0	0	0	0	0	0	0	0	0	0	0	0	0	0	0
Rckl149	0	0	0	0	0	0	0	0	0	0	0	0	0	0	0	0	0	0
Rckl150	0.000354383	0.000563481	0.00210027	0.00414975	0.00226945	0.00279997	0.0037317	0.00727541	0.0116425	0.0257802	0.00107113	0.00110424	0.0084869	0.0205548	0.0107452	0.0209162	0.0152815	0.0433439
Rckl151	0	0	0	0	0	0	0	0	0	0	0	0	0	0	0	0	0	0
Rckl152	0	0	0	0	0	0	0	0	0	0	0	0	0	0	0	0	0	0
Rckl153	0	0	0	0	0	0	0	0	0	0	0	0	0	0	0	0	0	0
Rckl154	1.04429e-05	3.26542e-05	3.8378e-05	7.5731e-05	5.34499e-05	0.000119669	8.40978e-05	0.000303094	0.000269376	0.0011436	7.17432e-07	2.5354e-08	0.000154113	0.000397275	0.000153743	0.000253521	0.000190019	0.000861712
Rckl155	0	0	0	0	0	0	0	0	0	0	0	0	0	0	0	0	0	0
Rckl156	0.00011002	0.000263651	0.00033182	0.00051918	0.000411665	0.000498066	0.000507128	0.000974981	0.00209002	0.00810805	5.10145e-05	4.88127e-05	0.00126238	0.00309203	0.00166049	0.00316953	0.00204213	0.00749416
Rckl157	0	0	0	0	0	0	0	0	0	0	0	0	0	0	0	0	0	0
Rckl158	0	0	0	0	0	0	0	0	0	0	0	0	0	0	0	0	0	0
Rckl159	0.000395993	0.000670961	0.00122753	0.00224669	0.00205507	0.00246266	0.000970859	0.00282421	0.00136016	0.00317216	0	0	0.0223165	0.0271425	0.0292077	0.0336021	0.0411808	0.0506336
Rckl160	0.000394475	0.00262116	0.00289143	0.0122428	0.00335679	0.00450716	0.00467689	0.0275159	0.0202962	0.0973333	0.00326459	0.00253263	0.00546141	0.0409387	0.0197975	0.0726294	0.0399718	0.215699
Rckl161	0	0	0	0	0	0	0	0	0	0	0	0	0	0	0	0	0	0
Rckl162	0.00029484	1.54516e-17	0.00029484	3.04573e-17	0.000308599	6.3896e-17	0.000308599	5.53812e-17	0.000308599	4.29772e-17	0.00023114	2.10171e-07	0.00026655	2.40871e-07	0.000249074	2.87397e-07	0.00024906	3.70059e-07
Rckl163	0	0	0	0	0	0	0	0	0	0	0	0	0	0	0	0	0	0
Rckl164	0	0	0	0	0	0	0	0	0	0	0	0	0	0	0	0	0	0
Rckl165	0.110435	0.00383742	0.139893	0.0144367	0.148961	0.00816681	0.178178	0.0234847	0.331803	0.0835251	0.139931	0.00774815	0.234792	0.0476844	0.311145	0.0687603	0.427041	0.174324
Rckl167	0.26589	0.0104763	0.322064	0.0327737	0.35022	0.0247321	0.368503	0.060733	0.645857	0.154903	0.217478	0.0201291	0.451016	0.112497	0.612922	0.145483	0.656878	0.250741
Rckl168	0.0334085	0.00854533	0.054708	0.0268253	0.0528364	0.0217387	0.0790023	0.0618419	0.202968	0.113135	0.120025	0.0198728	0.186712	0.111751	0.201003	0.136109	0.334449	0.298299
Rckl169	0.0547088	0.0064623	0.0723748	0.0177673	0.0828826	0.0142252	0.0860291	0.0305175	0.167266	0.0875038	0.0437928	0.0099961	0.122003	0.0688958	0.178783	0.100125	0.188295	0.148844
Rckl170	-7.04094e-05	0.000171413	-0.00029746	0.000898066	-0.000321201	0.000617751	-0.000601051	0.00298163	-0.00141683	0.00614088	0	0	-0.000910148	0.00421776	-0.0010271	0.00187443	-0.000789172	0.00146559
Rckl171	0	0	0.000706092	0.00113558	0.000970292	0.00144029	0.00113661	0.00155702	0.00624027	0.0274233	0	0	0.00278446	0.0037692	0.00498556	0.0153023	0.00759939	0.052221
Rckl172	0	0	0	0	0	0	0	0	0	0	0	0	0	0	0	0	0	0
Rckl173	0.00106367	6.72542e-05	0.00104654	6.10086e-05	0.00106386	6.58569e-05	0.00106342	0.000129246	0.00104194	0.000136716	0.000811978	2.95542e-05	0.00088197	0.000122213	0.000810988	0.000122732	0.000883336	0.000101014
Rckl174	3.34228e-09	4.89569e-09	5.13103e-09	5.68218e-09	6.2883e-09	8.7417e-09	6.78552e-09	9.27537e-09	2.14324e-09	3.45344e-09	6.92233e-09	6.58225e-09	3.71468e-09	7.37586e-09	3.12298e-09	5.86496e-09	1.25044e-09	2.94292e-09
Rckl175	0	0	0	0	0	0	0	0	0	0	0	0	0	0	0	0	0	0
Rckl176	0	0	0	0	0	0	0	0	0	0	0	0	0	0	0	0	0	0
Rckl177	0	0	0	0	0	0	0	0	0	0	0	0	0	0	0	0	0	0
Rckl178	0.002797	0.00013051	0.00278959	8.03936e-05	0.0029172	5.27864e-05	0.00292971	5.61427e-05	0.00294114	4.07565e-05	0.002223	2.02132e-06	0.00254164	6.63475e-05	0.00236429	3.89742e-05	0.00238079	8.20667e-05
Rckl179	3.86265e-05	0.00013051	4.60433e-05	8.03936e-05	5.07615e-05	5.27864e-05	3.82522e-05	5.61427e-05	2.68196e-05	4.07565e-05	0	0	2.19156e-05	6.63728e-05	3.11867e-05	3.89683e-05	1.45533e-05	8.19485e-05
Rckl180	0	0	0	0	0	0	0	0	0	0	0	0	0	0	0	0	0	0
Rckl181	7.71779e-05	0.000160866	0.000350757	0.000936781	0.000439302	0.00126718	0.000542448	0.00154807	0.00325878	0.0138696	0.00119916	0.00125389	0.00239187	0.00928957	0.00279739	0.010334	0.00539714	0.024456
Rckl182	-0.00275845	0.000160866	-0.00248487	0.000936781	-0.00252866	0.00126718	-0.00242551	0.00154807	0.000290818	0.0138696	-0.00102384	0.00125364	-0.000171689	0.00928954	0.000401916	0.010334	0.0030018	0.0244556
Rckl183	3.5581e-05	5.08853e-05	5.74627e-05	8.13518e-05	6.44218e-05	7.99478e-05	5.8515e-05	0.000145355	9.06634e-05	0.000255961	4.18935e-05	4.19186e-05	9.40013e-05	0.000173127	4.2093e-05	8.81752e-05	9.18487e-06	1.57233e-05
Rckl184	0	0	0	0	0	0	0	0	0	0	0	0	0	0	0	0	0	0
Rckl185	0.00280005	5.08853e-05	0.00277817	8.13518e-05	0.00290354	7.99478e-05	0.00290944	0.000145355	0.0028773	0.000255961	0.0021811	4.21411e-05	0.00246955	0.000172307	0.00235338	8.81868e-05	0.00238616	1.59667e-05
Rckl186	8.33855e-09	9.79941e-09	7.33147e-09	9.44615e-09	8.60287e-09	1.22612e-08	0	0	1.48079e-09	3.04484e-09	0	0	0	0	0	0	0	0
Rckl187	7.71779e-05	0.000160866	0.000350757	0.000936781	0.000439302	0.00126718	0.000542448	0.00154807	0.00325878	0.0138696	0.00119916	0.00125389	0.00239187	0.00928957	0.00279739	0.010334	0.00539714	0.024456
Rckl188	0	0	0	0	0	0	0	0	0	0	0	0	0	0	0	0	0	0
Rckl189	0.00164843	0.000696675	0.00473926	0.0036265	0.00516948	0.00221817	0.00741913	0.00689365	0.0205694	0.0273859	0.00415322	0.00234848	0.0116608	0.0175902	0.0198446	0.0222734	0.0183543	0.0460975
Rckl190	8.39813e-05	0.00010519	0.000254356	0.000459801	0.000268065	0.000187494	0.00041984	0.000863629	0.00144396	0.00384511	0.000759117	0.000360676	0.00109289	0.00203782	0.0010548	0.00185702	0.00106209	0.00251518
Rckl191	8.39813e-05	0.00010519	0.000254356	0.000459801	0.000268065	0.000187494	0.00041984	0.000863629	0.00144396	0.00384511	0.000759117	0.000360676	0.00109289	0.00203782	0.0010548	0.00185702	0.00106209	0.00251518
Rckl192	-20.3193	11.8471	-15.567	9.55277	-15.2306	8.93794	-15.5213	11.4609	-15.4483	11.2914	-19.4008	7.38176	-17.2992	10.9955	-17.0298	10.4207	-14.5974	12.7866
Rckl193	8.39813e-05	0.00010519	0.000254356	0.000459801	0.000268065	0.000187494	0.00041984	0.000863629	0.00144396	0.00384511	0.000759117	0.000360676	0.00109289	0.00203782	0.0010548	0.00185702	0.00106209	0.00251518
Rckl194	8.39813e-05	0.00010519	0.000254356	0.000459801	0.000268065	0.000187494	0.00041984	0.000863629	0.00144396	0.00384511	0.000759117	0.000360676	0.00109289	0.00203782	0.0010548	0.00185702	0.00106209	0.00251518
Rckl195	8.39543e-05	0.000105187	0.000254315	0.000459801	0.000268029	0.000187493	0.000419821	0.000863629	0.00144395	0.00384511	0.000759086	0.000360676	0.00109288	0.00203782	0.00105479	0.00185702	0.00106208	0.00251518
Rckl196	8.39543e-05	0.000105187	0.000254315	0.000459801	0.000268029	0.000187493	0.000419821	0.000863629	0.00144395	0.00384511	0.000759086	0.000360676	0.00109288	0.00203782	0.00105479	0.00185702	0.00106208	0.00251518
Rckl197	8.39543e-05	0.000105187	0.000254315	0.000459801	0.000268029	0.000187493	0.000419821	0.000863629	0.00144395	0.00384511	0.000759086	0.000360676	0.00109288	0.00203782	0.00105479	0.00185702	0.00106208	0.00251518
Rckl198	8.39543e-05	0.000105187	0.000254315	0.000459801	0.000268029	0.000187493	0.000419821	0.000863629	0.00144395	0.00384511	0.000759086	0.000360676	0.00109288	0.00203782	0.00105479	0.00185702	0.00106208	0.00251518
Rckl199	0	0	0	0	0	0	0	0	0	0	0	0	0	0	0	0	0	0
Rckl200	9.41689e-05	0.000108732	0.000261509	0.000459482	0.000280263	0.000187948	0.000434871	0.000863724	0.00150563	0.00384256	0.000855675	0.000360188	0.00114317	0.00203775	0.00109128	0.00185702	0.0011112	0.00251638
Rckl201	9.41689e-05	0.000108732	0.000261509	0.000459482	0.000280263	0.000187948	0.000434871	0.000863724	0.00150563	0.00384256	0.000855675	0.000360188	0.00114317	0.00203775	0.00109128	0.00185702	0.0011112	0.00251638
Rckl202	0.000263666	6.60726e-05	0.000398072	0.00018061	0.000468029	0.000275661	0.000527174	0.000615164	0.0011598	0.00249363	0.000186937	1.65115e-07	0.000856917	0.00111923	0.000864479	0.000638843	0.000839272	0.00175904
Rckl203	0	0	2.64322e-06	6.01875e-06	2.90719e-06	3.01658e-06	4.06897e-06	1.13094e-05	0.000310655	0.00181804	3.67588e-06	3.70302e-06	0	0	4.27163e-06	5.76835e-06	0	0
Rckl204	0.000691016	0.000345967	0.0030818	0.00560491	0.00331308	0.00228324	0.00494346	0.0101608	0.0170938	0.0503257	-0.000273148	0.000360729	0.00484276	0.0113052	0.014959	0.0362268	0.0132059	0.0428724
Rckl205	-0.000123525	0.000324166	-0.00125705	0.00468673	-0.0013215	0.00184055	-0.00202849	0.00641302	-0.00616625	0.0287426	0	0	-0.00291848	0.0107231	-0.00827258	0.0304336	-0.0109559	0.0425497
Rckl206	0	0	0.000428347	0.000727106	0.000581362	0.00139866	0.000630597	0.00080525	0.0024133	0.00920905	0	0	0.00121663	0.00168034	0.00194343	0.00255847	0.00144918	0.00226713
Rckl207	0.000518597	0.000325069	0.00257442	0.00556286	0.00259846	0.0021555	0.00388201	0.00898437	0.0156995	0.0492628	0.00039559	7.10502e-06	0.00512901	0.0110513	0.0119236	0.034104	0.00750637	0.0274194
Rckl208	0.000518597	0.000325069	0.00257442	0.00556286	0.00259846	0.0021555	0.00388201	0.00898437	0.0156995	0.0492628	0.00039559	7.10502e-06	0.00512901	0.0110513	0.0119236	0.034104	0.00750637	0.0274194
Rckl209	0	0	0.000428347	0.000727106	0.000581362	0.00139866	0.000630597	0.00080525	0.0024133	0.00920905	0	0	0.00121663	0.00168034	0.00194343	0.00255847	0.00144918	0.00226713
Rckl210	-0.000120602	0.000323935	-0.000382271	0.00511411	-0.000222643	0.0020602	-0.000479632	0.00442526	-0.00207367	0.0285337	0	0	-0.00291848	0.0107231	-0.00300328	0.0281124	-0.00498447	0.0271937
Rckl211	6.37788e-06	7.43587e-06	0.000612691	0.00213908	0.000656327	0.000689872	0.000817817	0.00166199	0.00508082	0.0255052	0	0	0.00181543	0.00251442	0.00252288	0.00331805	0.00215059	0.00332484
Rckl212	-7.87927e-05	0.000338944	-0.00131597	0.00608966	-0.00128753	0.00244456	-0.00227942	0.00932372	-0.0107448	0.0510419	4.24495e-06	4.27171e-06	-0.00333314	0.0128402	-0.00786035	0.0350428	-0.00587919	0.0289608
Rckl213	4.81872e-05	0.000111143	-0.000321011	0.00256485	-0.000408564	0.00107437	-0.000981973	0.00810065	-0.00359033	0.0348226	4.24495e-06	4.27171e-06	0.00140077	0.00637948	-0.00233418	0.0210867	0.00125587	0.00917351
Rckl214	0	0	0.000686902	0.00224497	0.000736054	0.00101335	0.00159059	0.0077634	0.00573164	0.0333635	0	0	0	0	0.00403162	0.0198358	0	0
Rckl215	-18.7206	10.5862	-25.2849	10.4359	-24.0704	8.87024	-20.754	11.3792	-25.2955	12.7843	-21.2928	7.58461	-21.0061	11.7413	-20.8683	11.3103	-19.7354	14.0077
Rckl216	-4.81756e-05	0.000111141	-0.000365878	0.00127617	-0.000327474	0.000380083	-0.000608614	0.00218904	-0.00214131	0.00955617	-4.23803e-06	4.27216e-06	-0.00140077	0.00637948	-0.00169743	0.00696622	-0.00125587	0.00917351
Rckl217	1.16808e-08	1.1505e-08	0.00153476	0.0029074	0.00211556	0.00560933	0.00231822	0.00679281	0.0077538	0.0325337	6.92233e-09	6.58225e-09	0.00646088	0.0203971	0.0084902	0.0249094	0.00864708	0.0538998
Rckl218	0.000180377	0.000464599	0.00141869	0.00219123	0.00221111	0.00477026	0.00263344	0.00858044	0.00837577	0.0328491	0.00400187	0.003974	0.00747991	0.0252523	0.0091647	0.0313171	0.00805198	0.0473546
Rckl219	17.2694	10.2514	24.141	10.4319	22.6526	8.59642	19.5603	11.314	24.596	12.7512	19.4046	7.53053	20.1644	11.6009	19.7935	11.1981	19.194	13.841
Rckl220	0.000381753	0.000228288	0.000972912	0.00116473	0.00110571	0.000737139	0.00174304	0.0040031	0.00395312	0.00821356	0.00124757	0.00110439	0.00252805	0.00471503	0.00365453	0.00702893	0.00452308	0.0165702
Rckl221	5.03867e-05	0.000135387	0.000280088	0.000723131	0.000319318	0.000313531	0.000617655	0.0026612	0.00137933	0.00504945	0.00106276	0.0011044	0.000763429	0.00178005	0.00176524	0.0066898	0.00289693	0.0164378
Rckl222	0.000254123	0.000465235	0.00108247	0.00165313	0.00120425	0.000952367	0.00193244	0.00430233	0.0056592	0.0152021	0.00312327	0.00234987	0.00434975	0.012952	0.00608741	0.0164368	0.00798974	0.0314849
Rckl223	-0.000133326	0.000412954	-0.000504917	0.00118987	-0.00056373	0.000641996	-0.000713737	0.00171399	-0.00286305	0.0128418	-0.00206051	0.00212054	-0.00267617	0.0121767	-0.00329507	0.015011	-0.00430365	0.0270131
Rckl224	0.000120796	0.000218846	0.000577549	0.00114961	0.000640519	0.000692345	0.00121871	0.00397578	0.00279615	0.00790134	0.00106276	0.0011044	0.00167358	0.00458178	0.00279234	0.00692543	0.0036861	0.0164934
Rckl225	1.49626	3.11825	1.21108	1.72636	1.49565	1.87843	1.27686	2.72238	0.885644	2.1657	1.93092	1.36979	0.969798	2.2251	1.27066	2.51738	0.745901	3.54368
Rckl226	0	0	0	0	0	0	0	0	0	0	0	0	0	0	0	0	0	0
Rckl227	1.49532	3.11819	1.2057	1.72611	1.48958	1.87829	1.26805	2.7221	0.856384	2.16366	1.92928	1.36901	0.955046	2.22466	1.24498	2.51752	0.7248	3.53578
Rckl228	17.2694	10.2514	24.1392	10.4317	22.6502	8.59619	19.5575	11.3136	24.5862	12.7505	19.4005	7.53065	20.1571	11.5994	19.7835	11.1971	19.1762	13.8323
Rckl229	7.04094e-05	0.000171413	0.00029746	0.000898066	0.000321201	0.000617751	0.000601051	0.00298163	0.00141683	0.00614088	0	0	0.000910148	0.00421776	0.0010271	0.00187443	0.000789172	0.00146559
Rckl230	0.000120602	0.000323935	0.000886235	0.00467738	0.000794642	0.00173518	0.00105935	0.00437028	0.00442615	0.027166	0	0	0.00291848	0.0107231	0.00501037	0.0279388	0.00498447	0.0271937
Rckl231	0	0	0.000686902	0.00224497	0.000736054	0.00101335	0.00159059	0.0077634	0.00573164	0.0333635	0	0	0	0	0.00403162	0.0198358	0	0
Rckl232	0.000263666	6.60726e-05	0.000395429	0.000180578	0.000465122	0.000275687	0.000523105	0.000615232	0.000849144	0.0017853	0.000183261	3.68858e-06	0.000856917	0.00111923	0.000860208	0.000638053	0.000839272	0.00175904
Rckl233	0	0	0	0	0	0	0	0	0	0	0	0	0	0	0	0	0	0
Rckl234	0	0	0	0	0	0	0	0	0	0	0	0	0	0	0	0	0	0
Rckl235	0	0	0	0	0	0	0	0	0	0	0	0	0	0	0	0	0	0
Rckl236	0	0	0.000176964	0.000295492	0.00021425	0.000210056	0.000214693	0.0002621	0.000829788	0.00384542	0	0	0.000488648	0.00067759	0.000688837	0.00105442	0.000638482	0.00119221
Rckl237	0.000410287	8.35389e-16	0.000410287	7.12376e-16	0.000429434	3.44124e-16	0.000429434	5.07909e-16	0.000429434	4.15057e-16	0.000321646	2.92465e-07	0.000370921	3.35186e-07	0.000346601	3.9993e-07	0.000346582	5.14959e-07
Rckl238	-0.000410287	8.35389e-16	-0.000410287	7.12376e-16	-0.000429434	3.44124e-16	-0.000429434	5.07909e-16	-0.000429434	4.15057e-16	-0.000321646	2.92465e-07	-0.000370921	3.35186e-07	-0.000346601	3.9993e-07	-0.000346582	5.14959e-07
Rckl239	21.5514	11.9728	20.0668	11.2166	22.3797	9.22156	22.4371	12.7409	21.5744	13.0056	31.5718	7.49902	23.6655	12.4342	22.8881	12.2535	26.3419	14.5703
Rckl240	0.000410288	1.7862e-16	0.000410288	4.15262e-16	0.000429434	2.04904e-16	0.000429434	2.26994e-16	0.000429434	2.69908e-16	0.000321646	2.92465e-07	0.000370921	3.35186e-07	0.000346601	3.9993e-07	0.000346582	5.14959e-07
Rckl241	0.000410288	9.0486e-17	0.000410287	3.20534e-16	0.000429434	1.95276e-16	0.000429434	2.15265e-16	0.000429434	1.87031e-16	0.000321646	2.92465e-07	0.000370921	3.35186e-07	0.000346601	3.9993e-07	0.000346582	5.14959e-07
Rckl242	0.000122623	0.00050898	0.000518604	0.00211603	0.000486378	0.000497088	0.000568363	0.000789753	0.00243729	0.0140241	0	0	0.00226639	0.00987987	0.00187993	0.00249117	0	0
Rckl243	0.00130207	0.000503841	0.00297075	0.00397843	0.00331741	0.00279004	0.00412433	0.00629203	0.0107604	0.0241319	0.00156343	0.000688207	0.00670463	0.0192621	0.009949	0.0184392	0.0116471	0.039422
Rckl244	0	0	0.000275108	0.000662512	0.000426061	0.000677059	0.000320641	0.000468276	0.000997226	0.00269872	0	0	7.00363e-07	9.70449e-07	0.00141002	0.00170883	0.000329296	0.000603661
Rckl245	0.000185399	0.000503841	0.00115683	0.00384283	0.00130144	0.00271805	0.00190438	0.00579868	0.00670504	0.022791	4.12466e-06	4.12713e-06	0.00541255	0.0192585	0.00625544	0.0181815	0.0103395	0.0394266
Rckl246	0.00256234	0.000503977	0.00580691	0.00531237	0.00655546	0.00329042	0.00786115	0.0093045	0.0234118	0.0523151	0.00255274	0.000688255	0.0104756	0.0195139	0.018826	0.0206504	0.0160391	0.0397214
Rckl247	0.000188181	3.3951e-17	0.00159103	0.00399883	0.00196987	0.00230763	0.00216497	0.00295128	0.00708654	0.0170762	0.000831406	0.000688205	0.00171045	0.00867793	0.00627876	0.00663592	0.00630484	0.0199921
Rckl248	0	0	0.000955072	0.00400198	0.00108157	0.00117915	0.00121053	0.00149579	0.00408282	0.0114478	0	0	0	0	0.00489449	0.00671455	0.00880354	0.0345445
Rckl249	0.00480252	3.10485e-05	0.0049162	0.00168798	0.00510759	0.00182432	0.00564793	0.00365786	0.00797312	0.0132222	0.0037012	7.79472e-05	0.00769493	0.00610552	0.00794724	0.0150272	0.015995	0.0343944
Rckl250	0	0	0.00170327	0.00378631	0.00207829	0.0016024	0.00260898	0.00862274	0.00966096	0.0428581	0	0	0	0	0.00778867	0.0132609	0.00334262	0.00550113
Rckl251	0	0	0	0	0	0	0	0	0	0	0	0	0	0	0	0	0	0
Rckl252	0	0	0.00189011	0.00505732	0.00197968	0.0019081	0.00222133	0.0029042	0.00872276	0.03131	0	0	0.00434405	0.00596642	0.00692989	0.00917909	0.00344753	0.00559937
Rckl253	9.10665e-05	3.16465e-18	9.10665e-05	3.62694e-18	9.53163e-05	4.83255e-18	9.53163e-05	4.51686e-18	9.53163e-05	3.33985e-18	7.13918e-05	6.49148e-08	8.23288e-05	7.43971e-08	7.69309e-05	8.87676e-08	7.69266e-05	1.14299e-07
Rckl254	6.32229e-05	2.11514e-05	0.00126489	0.00274707	0.00187386	0.003731	0.00181919	0.00202668	0.00586315	0.0231501	5.27489e-05	1.0731e-05	0.00508139	0.0188613	0.00664347	0.0205323	0.00314075	0.0046882
Rckl255	0	0	0.000428347	0.000727106	0.000581362	0.00139866	0.000630597	0.00080525	0.0024133	0.00920905	0	0	0.00121663	0.00168034	0.00194343	0.00255847	0.00144918	0.00226713
Rckl256	0.000133326	0.000412954	0.000504917	0.00118987	0.00056373	0.000641996	0.000713737	0.00171399	0.00286305	0.0128418	0.00206051	0.00212054	0.00267617	0.0121767	0.00329507	0.015011	0.00430365	0.0270131
Rckl257	5.03867e-05	0.000135387	0.000280088	0.000723131	0.000319318	0.000313531	0.000617655	0.0026612	0.00137933	0.00504945	0.00106276	0.0011044	0.000763429	0.00178005	0.00176524	0.0066898	0.00289693	0.0164378
Rckl258	0	0	0.000503964	0.00199678	0.000571999	0.00108876	0.000579713	0.000757742	0.00235248	0.00852655	0	0	0	0	0.00200709	0.00247179	0	0
Rckl259	4.81872e-05	0.000111143	0.000365891	0.00127617	0.000327489	0.000380083	0.000608621	0.00218904	0.00214132	0.00955617	4.24495e-06	4.27171e-06	0.00140077	0.00637948	0.00169744	0.00696622	0.00125587	0.00917351
Rckl260	0	0	0	0	0	0	0	0	0	0	0	0	0	0	0	0	0	0
Rckl261	0.000349166	0.000504833	0.00828288	0.00689531	0.0112736	0.00846172	0.0130663	0.0154722	0.0499324	0.0857999	0.00514297	0.00408066	0.0239056	0.0348017	0.043889	0.0446481	0.0570163	0.118979
Rckl262	0	0	0	0	0	0	0	0	0	0	0	0	0	0	0	0	0	0
Rckl263	0.000185399	0.000503841	0.00115683	0.00384283	0.00130144	0.00271805	0.00190438	0.00579868	0.00670504	0.022791	4.12466e-06	4.12713e-06	0.00541255	0.0192585	0.00625544	0.0181815	0.0103395	0.0394266
Rckl264	0.000147044	0.000511947	0.00919407	0.00894629	0.0110342	0.007288	0.013193	0.0157427	0.0398219	0.0625751	0.00408513	0.00411383	0.0287876	0.0374982	0.0429602	0.0504696	0.0301563	0.0888217
Rckl265	0	0	0	0	0	0	0	0	0	0	0	0	0	0	0	0	0	0
Rckl266	2.9227e-06	4.14543e-06	0.000370817	0.000505967	0.000526856	0.000595211	0.000969149	0.00474048	0.00174009	0.00967267	0	0	0	0	0.00326221	0.0123897	0.00597142	0.0329727
Rckl267	0	0	0.000335027	0.00100841	0.000524687	0.00186428	0.000461508	0.000538892	0.0024242	0.0142139	0	0	0.00153631	0.00867705	0.00181372	0.00335831	0.00279468	0.0188473
Rckl268	-2.78436e-05	2.11514e-05	-0.00110585	0.00167593	-0.00165462	0.00374422	-0.0015831	0.00465532	-0.00508481	0.0242537	-1.86428e-05	1.07277e-05	-0.00457132	0.0158016	-0.00597589	0.0166769	-0.0106364	0.0577597
Rckl269	-6.27764e-05	0.000722227	-0.000638221	0.00442551	-0.000815062	0.00278315	-0.00133601	0.00586115	-0.00426775	0.0268867	-4.12466e-06	4.12713e-06	-0.00314616	0.0217904	-0.00437551	0.0183799	-0.0103395	0.0394266
Rckl270	0	0	0.00100315	0.00346767	0.000951217	0.00103243	0.00107309	0.00130845	0.00350636	0.0161973	0	0	0	0	0.00335364	0.00408131	0.00228333	0.01163
Rckl271	0	0	0.00100103	0.00190257	0.00135531	0.00266662	0.00176669	0.00656754	0.0047704	0.0235708	0	0	0.00449305	0.0182608	0.00650949	0.0291913	0.00905868	0.0508824
Rckl272	0	0	0.00107196	0.00231667	0.00120208	0.00126252	0.00164402	0.00495216	0.00603295	0.0277109	0.00408371	0.00411387	0.00449799	0.0158224	0.00593514	0.0241593	0.0105167	0.05923
Rckl273	0	0	0.000739992	0.000975948	0.00111631	0.00283346	0.0014812	0.00828565	0.00331978	0.0126452	0	0	0	0	0.00381874	0.0111324	0.00755285	0.0560089
Rckl274	0	0	0.000780948	0.00212812	0.000961352	0.00204472	0.00137643	0.0056202	0.00481098	0.0314962	0	0	0.0025811	0.00364906	0.00355456	0.00469352	0	0
Rckl275	0	0	0.000759224	0.0015066	0.00123181	0.00313019	0.0012254	0.00517817	0.00374306	0.0213917	0	0	0.00276284	0.00790474	0.00404101	0.0082669	0.00733946	0.0515231
Rckl276	0	0	0	0	0	0	0	0	0	0	0	0	0	0	0	0	0	0
Rckl277	0	0	0	0	0	0	0	0	0	0	0	0	0	0	0	0	0	0
Rckl278	-0.000276466	0.000503841	-0.000821632	0.00390728	-0.000817729	0.00277449	-0.00128563	0.00616109	-0.00469502	0.0235432	-7.55164e-05	4.12204e-06	-0.00549488	0.0192585	-0.00415626	0.0184786	-0.0104164	0.0394266
Rckl279	0	0	0.000422137	0.000758208	0.00042112	0.000399124	0.000730522	0.00251273	0.00188935	0.00801144	0.000683881	0.000688193	0.000281845	0.000988791	0.0013402	0.00281333	3.49756e-05	4.85815e-05
Rckl280	4.7949e-05	0.000111113	0.000922986	0.00246577	0.00117358	0.00414075	0.0013645	0.00337723	0.00656043	0.0331051	4.24495e-06	4.27171e-06	0.00479446	0.0192344	0.00588639	0.0212802	0.00990294	0.0546106
Rckl281	0	0	0.000794139	0.00309579	0.00097766	0.00118562	0.000999169	0.00165686	0.00573565	0.0347033	0	0	0	0	0.00369364	0.00438701	0.00333045	0.00547009
Rckl282	7.04534e-05	2.14408e-05	0.000834146	0.00107039	0.00114132	0.00146501	0.001233	0.0014978	0.0048036	0.0219655	7.40967e-05	4.40978e-06	0.00291927	0.00366824	0.00415168	0.00546148	0.00269654	0.0116646
Rckl283	0.000230763	0.000487677	0.000975709	0.00207702	0.00132244	0.00400785	0.00194591	0.00838405	0.00629893	0.0278843	0.00506463	0.00408091	0.00507282	0.0228556	0.00677929	0.0308298	0.0102781	0.0499261
Rckl284	0	0	0.00136425	0.00262864	0.00195444	0.003966	0.00208626	0.00479066	0.00732991	0.0310349	0	0	0.00577439	0.0159429	0.00690857	0.0169695	0.0122441	0.0578762
Rckl285	0	0	0.000836379	0.0029219	0.000968594	0.00100112	0.00103383	0.0014474	0.00633288	0.0413778	0	0	0	0	0.00364506	0.00478745	0.00334262	0.00550113
Rckl286	2.38284e-07	3.20782e-07	0.000977648	0.00200005	0.00126945	0.00387589	0.00156233	0.00632146	0.00333468	0.00698478	0	0	0.00306719	0.00925688	0.00430124	0.0147962	0	0
Rckl287	3.56968e-06	1.04677e-05	0.000785338	0.00177889	0.000945057	0.00138022	0.00142232	0.0067243	0.00560046	0.0314265	4.12466e-06	4.12713e-06	0.00263488	0.00391364	0.00412175	0.00628874	0	0
Rckl288	0	0	0.000723067	0.000942242	0.00120799	0.00266209	0.00130519	0.00323521	0.00345617	0.0174253	0	0	0.00317052	0.0109217	0.00415064	0.00895394	0.000670846	0.00114782
Rckl289	0	0	0.000915433	0.00186922	0.00147872	0.00382923	0.00122071	0.00162482	0.00352274	0.0126183	0	0	0.00379599	0.0186681	0.00563385	0.0203399	0.00145619	0.00249084
Rckl290	0	0	0.000866891	0.00240191	0.0011097	0.00126665	0.00157515	0.00849468	0.00332807	0.0117853	0	0	0	0	0.0041436	0.0121106	0	0
Rckl291	0.000206012	0.000507281	0.0018776	0.00615652	0.00165609	0.00288404	0.00227396	0.00589682	0.00861417	0.0313341	1.41975e-06	1.48454e-06	0.00691966	0.0197619	0.00693447	0.0193531	0.0111674	0.038133
Rckl292	7.71779e-05	0.000160866	0.000350757	0.000936781	0.000439302	0.00126718	0.000542448	0.00154807	0.00325878	0.0138696	0.00119916	0.00125389	0.00239187	0.00928957	0.00279739	0.010334	0.00539714	0.024456
Rckl293	0	0	0	0	0	0	0	0	0	0	0	0	0	0	0	0	0	0
Rckl294	0	0	0	0	0	0	0	0	0	0	0	0	0	0	0	0	0	0
Rckl295	-21.551	11.9728	-20.0664	11.2166	-22.3793	9.22156	-22.4366	12.7409	-21.574	13.0056	-31.5715	7.49902	-23.6651	12.4342	-22.8877	12.2535	-26.3415	14.5703
Rckl296	0	0	0.00088528	0.00327786	0.00109977	0.00190995	0.00100618	0.00126883	0.00292082	0.00805453	0	0	0.00335521	0.0118569	0.00366185	0.00992717	0.00567196	0.0435673
Rckl297	0.000539289	0.000217011	0.000739794	0.00142777	0.000757802	0.00102004	0.00113115	0.00305937	0.00308439	0.00710974	0.00243156	0.00253362	0.00307025	0.00980821	0.00492547	0.0152927	0.00925739	0.0289291
Rckl298	4.2084e-05	9.5475e-18	0.000377111	0.00100841	0.000568735	0.00186428	0.000505556	0.000538892	0.00246825	0.0142139	3.29918e-05	2.99987e-08	0.00157435	0.00867705	0.00184927	0.00335831	0.00283023	0.0188473
Rckl299	0.00016288	0.000218846	0.000619633	0.00114961	0.000684567	0.000692345	0.00126275	0.00397578	0.0028402	0.00790134	0.00109575	0.0011044	0.00171162	0.00458179	0.00282789	0.00692543	0.00372165	0.0164933
Rckl300	0.000139242	0.000111141	0.000456945	0.00127617	0.000422791	0.000380083	0.000703931	0.00218904	0.00223663	0.00955617	7.56298e-05	4.27852e-06	0.00148309	0.00637948	0.00177437	0.00696622	0.00133279	0.00917351
Rckl301	0.000276466	0.000503841	0.000912865	0.00373328	0.000872069	0.00202366	0.00153819	0.00579682	0.00437615	0.0180449	7.55164e-05	4.12204e-06	0.00395857	0.0173325	0.00451866	0.0179515	0.00762177	0.0349048
Rckl302	0	0	0	0	0	0	0	0	0	0	0	0	0	0	0	0	0	0
Rckl303	0.00069785	0.000587669	0.00271731	0.00422889	0.00298746	0.00303208	0.00455287	0.00741362	0.01518	0.0288392	0.00247905	0.00163891	0.0111195	0.0222432	0.0137676	0.0230859	0.0209036	0.0491142
Rckl304	1.16808e-08	1.1505e-08	1.24625e-08	1.21999e-08	1.48912e-08	1.52724e-08	6.78552e-09	9.27537e-09	3.62404e-09	4.68121e-09	6.92233e-09	6.58225e-09	3.71468e-09	7.37586e-09	3.12298e-09	5.86496e-09	1.25044e-09	2.94292e-09
Rckl305	0	0	0	0	0	0	0	0	0	0	0	0	0	0	0	0	0	0
Rckl306	0	0	0.000584493	0.00179155	0.00068053	0.000696708	0.000755199	0.000895051	0.00250401	0.0105697	0	0	0.000278529	0.000996563	0.00333864	0.00532603	0.00581661	0.0338946
Rckl307	0.00480385	3.10485e-05	0.00491752	0.00168798	0.00510897	0.00182432	0.00564932	0.00365786	0.0079745	0.0132222	0.00370224	7.79472e-05	0.00769612	0.00610552	0.00794835	0.0150272	0.0159961	0.0343944
Rckl308	0	0	0	0	0	0	0	0	0	0	0	0	0	0	0	0	0	0
Rckl309	0	0	0.00042626	0.000608878	0.000579027	0.000616542	0.000714067	0.00208329	0.00210534	0.00570691	0	0	0	0	0.00217612	0.00320706	0	0
Rckl310	-0.0113578	0.00253533	-0.0204523	0.0119885	-0.0211422	0.00576572	-0.0284559	0.0208287	-0.0808958	0.096901	-0.0167406	0.0038529	-0.0491128	0.0340446	-0.0758995	0.0746467	-0.117402	0.209637
Rckl311	0	0	0.00076741	0.00211576	0.00114155	0.00368973	0.0010467	0.00142253	0.0041788	0.0201099	0	0	0.00353974	0.0159788	0.00497818	0.0251527	0.00863356	0.0582504
Rckl312	0.000831835	0.000624862	0.00611025	0.0128065	0.00680956	0.0049834	0.00947501	0.0143672	0.0345186	0.0591758	0.00746727	0.00330463	0.0216627	0.026739	0.0388348	0.0638024	0.0526438	0.0872408
Rckl313	0.000720035	0.00217834	0.00235871	0.0066679	0.00277876	0.00777006	0.00494363	0.0203717	0.014776	0.0741378	0.0147248	0.013242	0.0118915	0.047004	0.0143976	0.054874	0.0420238	0.182106
Rckl314	0.000440735	0.00134475	0.0020813	0.00724875	0.00236124	0.00283598	0.00382302	0.0162851	0.0145121	0.0750455	0	0	0.00814487	0.0185328	0.0135248	0.0575458	0.0425129	0.197747
Rckl315	0.00022617	1.90821e-17	0.000680029	0.00186614	0.000745533	0.000579026	0.000903451	0.000929634	0.0020743	0.00258897	0.000177306	1.61221e-07	0.00166381	0.00183896	0.00208443	0.00232736	0.00175434	0.00241903
Rckl316	0.000110987	0.000266808	0.00100194	0.00508173	0.00107528	0.00132731	0.00100234	0.0012262	0.00455705	0.0271162	8.06959e-05	8.20235e-05	0.00390941	0.0159343	0.00450609	0.0153554	0.00765738	0.0544811
Rckl317	0	0	0	0	0	0	0	0	0	0	0	0	0	0	0	0	0	0
Rckl318	0.000140917	0.000399629	0.000459282	0.00138983	0.000435686	0.00103798	0.000669889	0.0020678	0.00303913	0.0139379	0.00187355	0.00159775	0.00177345	0.00536188	0.00222891	0.00848912	0.00267598	0.0120327
Rckl319	-17.785	10.7995	-21.8859	9.93873	-22.6421	8.45203	-18.6699	11.3184	-24.9499	12.7634	-17.3273	7.41544	-26.3851	12.1321	-19.9673	10.7667	-21.0897	14.4083
Rckl320	0.000212691	0.000498673	0.00256066	0.0125425	0.00236927	0.00292532	0.00419146	0.0139209	0.0123694	0.05338	0.0016627	0.00159094	0.00877864	0.0192107	0.0191033	0.0584815	0.0203774	0.0552496
Rckl321	-15.4904	10.1541	-14.3961	8.59047	-13.3504	8.18378	-14.7266	10.5118	-14.6061	10.6402	-27.9117	8.30402	-15.7243	10.3285	-14.9003	9.82026	-12.7941	11.6855
Rckl322	9.35683e-05	0.000181313	0.000462461	0.000511074	0.000603781	0.000663902	0.000862452	0.00239402	0.00451517	0.0211846	0	0	0.00209422	0.005863	0.00301846	0.0126184	0.00567067	0.0248504
Rckl323	0.00896619	0.00217042	0.0126851	0.00704144	0.0128749	0.00447075	0.0169475	0.00914977	0.039235	0.0356299	0.0125367	0.00297304	0.0252596	0.0204572	0.0367729	0.0300039	0.0459893	0.0555339
Rckl324	0.000395528	0.00101929	0.00101083	0.00320793	0.000702832	0.000739091	0.000872421	0.00121695	0.00297963	0.0101348	0.000223036	0.000196666	0.000681991	0.00225999	0.00373998	0.00702719	0.00116368	0.00440841
Rckl325	0.00184019	0.000480916	0.00247407	0.00265391	0.00237677	0.00203933	0.00198334	0.000692799	0.00317548	0.00370513	0.00148644	9.19555e-05	0.00321566	0.00528794	0.00388458	0.00734894	0.00498163	0.0159661
Rckl326	0	0	0	0	0	0	0	0	0	0	0	0	0	0	0	0	0	0
Rckl327	0	0	0	0	0	0	0	0	0	0	0	0	0	0	0	0	0	0
Rckl328	0	0	0	0	0	0	0	0	0	0	0	0	0	0	0	0	0	0
Rckl329	0.00109139	0.00212359	0.00244376	0.00519796	0.00204555	0.00309333	0.004774	0.00773425	0.0197212	0.0333344	0.00433514	0.00281371	0.0111407	0.0179085	0.0141269	0.0215977	0.0261003	0.0412226
Rckl330	0.00776454	0.00226061	0.0108681	0.00701156	0.0113283	0.00455326	0.0152314	0.00932246	0.0354116	0.0348992	0.0116817	0.00297938	0.0238488	0.0204846	0.0323519	0.0301015	0.0441447	0.0555346
Rckl331	0	0	0.000230496	0.000670275	0.000260414	0.000298132	0.000267051	0.000353448	0.000621884	0.00100648	0	0	0.000587296	0.000768374	0.00115029	0.00185739	4.92252e-05	6.92351e-05
Rckl332	0	0	0.000230496	0.000670275	0.000260414	0.000298132	0.000267051	0.000353448	0.000621884	0.00100648	0	0	0.000587296	0.000768374	0.00115029	0.00185739	4.92252e-05	6.92351e-05
Rckl333	0	0	0	0	0	0	0	0	0	0	0	0	0	0	0	0	0	0
Rckl334	0.00896619	0.00217042	0.0126851	0.00704144	0.0128749	0.00447075	0.0169475	0.00914977	0.039235	0.0356299	0.0125367	0.00297304	0.0252596	0.0204572	0.0367729	0.0300039	0.0459893	0.0555339
Rckl335	0.00808922	0.00216115	0.0114556	0.00692849	0.0115376	0.00449396	0.0154312	0.00875055	0.0372526	0.0353199	0.0118207	0.0029635	0.0232944	0.0202341	0.0333731	0.0282093	0.0443423	0.0554839
Rckl336	0.00808922	0.00216115	0.0114556	0.00692849	0.0115376	0.00449396	0.0154312	0.00875055	0.0372526	0.0353199	0.0118207	0.0029635	0.0232944	0.0202341	0.0333731	0.0282093	0.0443423	0.0554839
Rckl337	0	0	0.000230496	0.000670275	0.000260414	0.000298132	0.000267051	0.000353448	0.000621884	0.00100648	0	0	0.000587296	0.000768374	0.00115029	0.00185739	4.92252e-05	6.92351e-05
Rckl338	0	0	0	0	0	0	0	0	0	0	0	0	0	0	0	0	0	0
Rckl339	0	0	0	0	0	0	0	0	0	0	0	0	0	0	0	0	0	0
Rckl340	0.00110502	6.24328e-17	0.00110502	9.51408e-17	0.00115659	4.66917e-16	0.00115659	4.16628e-16	0.00115659	2.88789e-16	0.000866282	7.8769e-07	0.000998995	9.02751e-07	0.000933495	1.07712e-06	0.000933443	1.38693e-06
Rckl341	0.00566344	0.00212671	0.0083959	0.00554236	0.00854792	0.00323728	0.0128349	0.00877797	0.0334642	0.0349237	0.00987522	0.00296745	0.0195494	0.018446	0.0289938	0.0258883	0.038866	0.0491858
Rckl342	0.00173061	2.95947e-16	0.0020797	0.00179862	0.00227839	0.0010763	0.00304346	0.00349986	0.00535551	0.00634019	0.00266382	0.00125082	0.00157448	2.49468e-05	0.00580726	0.0109615	0.00394641	0.0169429
Rckl343	0.00173061	2.95947e-16	0.00173061	4.30801e-16	0.00181137	1.92796e-16	0.00227723	0.00206382	0.00341258	0.00386875	0.00135671	1.23363e-06	0.00157448	2.49468e-05	0.00270972	0.00140451	0.00146888	4.76266e-05
Rckl344	0	0	0	0	0	0	0	0	0	0	0	0	0	0	0	0	0	0
Rckl345	7.08509e-05	0.000103382	0.000403135	0.000863723	0.000451138	0.000399905	0.000609637	0.00151678	0.00110584	0.00289948	4.60433e-05	2.67656e-05	0.00117977	0.00243832	0.00262991	0.00655168	0.000941111	0.00138581
Rckl346	0	0	0.000349089	0.00179862	0.000467017	0.0010763	0.000766221	0.00284478	0.0019707	0.00499194	0.0013071	0.00125069	9.91765e-06	2.47915e-05	0.00311955	0.0108953	0.00248451	0.016943
Rckl347	1.16808e-08	1.1505e-08	1.24625e-08	1.21999e-08	1.48912e-08	1.52724e-08	6.78552e-09	9.27537e-09	3.62404e-09	4.68121e-09	6.92233e-09	6.58225e-09	3.71468e-09	7.37586e-09	3.12298e-09	5.86496e-09	1.25044e-09	2.94292e-09
Rckl348	0	0	0	0	0	0	0	0	0	0	0	0	0	0	0	0	0	0
Rckl349	0	0	0	0	0	0	0	0	0	0	0	0	0	0	0	0	0	0
Rckl350	0	0	0	0	0	0	0	0	0	0	0	0	0	0	0	0	0	0
Rckl351	0	0	0	0	0	0	0.000465863	0.00206382	0.00157343	0.00386499	0	0	0	0	0.00122574	0.00139966	0	0
Rckl352	0	0	0	0	0	0	0	0	0	0	0	0	0	0	0	0	0	0
Rckl353	0	0	0	0	0	0	0	0	0	0	0	0	0	0	0	0	0	0
Rckl354	0	0	0	0	0	0	0	0	2.13481e-05	4.08961e-05	0	0	9.91765e-06	2.47915e-05	0	0	6.9822e-06	4.76146e-05
Rckl355	2.9502e-05	6.93742e-05	0.000364907	0.000862164	0.000400826	0.000397545	0.00057942	0.00151569	0.00102395	0.00288432	2.97178e-05	2.15838e-05	0.00111931	0.00243145	0.00259629	0.00652508	0.000915969	0.00137504
Rckl356	4.13489e-05	6.72542e-05	3.82285e-05	5.15573e-05	5.03118e-05	4.77826e-05	3.02171e-05	3.25541e-05	6.05368e-05	0.000103333	1.63255e-05	1.63353e-05	5.05436e-05	7.85557e-05	3.36153e-05	5.82285e-05	1.81598e-05	5.29161e-05
Rckl357	0	0	0	0	0	0	0	0	0	0	0	0	0	0	0	0	0	0
Rckl358	0	0	0	0	0	0	0	0	0	0	0	0	0	0	0	0	0	0
Rckl359	0	0	0	0	0	0	0	0	0	0	0	0	0	0	0	0	0	0
Rckl360	0	0	0	0	0	0	0	0	0	0	0	0	0	0	0	0	0	0
Rckl361	0	0	0	0	0	0	0	0	0	0	0	0	0	0	0	0	0	0
Rckl362	0	0	0	0	0	0	0	0	0	0	0	0	0	0	0	0	0	0
Rckl363	0	0	0	0	0	0	0	0	0	0	0	0	0	0	0	0	0	0
Rckl364	0	0	0	0	0	0	0	0	6.4307e-06	1.1411e-05	0	0	0	0	2.20061e-05	3.68925e-05	0	0
Rckl365	0	0	0	0	0	0	0	0	0	0	0	0	0	0	0	0	0	0
Rckl366	0	0	2.02533e-05	2.57338e-05	4.24151e-05	4.45655e-05	6.29465e-05	0.000123648	2.63362e-05	6.16099e-05	3.7979e-05	2.56117e-05	5.65637e-05	8.5868e-05	6.68857e-05	9.28174e-05	2.49652e-05	7.21452e-05
Rckl367	0	0	0.000349089	0.00179862	0.000467017	0.0010763	0.000766221	0.00284478	0.00194292	0.00498376	0.0013071	0.00125069	0	0	0.00309754	0.010886	0.00247753	0.0168954
Rckl368	3.19432e-05	3.52771e-05	2.7192e-05	3.39583e-05	3.51339e-05	3.78231e-05	5.91812e-05	8.05951e-05	0.000172378	0.000147953	0.000237888	7.55299e-05	0.000128474	0.000107794	0.000113747	9.39461e-05	0.000148232	0.000134707
Rckl369	3.19432e-05	3.52771e-05	2.7192e-05	3.39583e-05	3.51339e-05	3.78231e-05	5.91812e-05	8.05951e-05	0.000172378	0.000147953	0.000237888	7.55299e-05	0.000128474	0.000107794	0.000113747	9.39461e-05	0.000148232	0.000134707
Rckl370	0.000700828	0.000408709	0.000838573	0.000357524	0.000903272	0.000321822	0.000889352	0.000436529	0.000951216	0.000482032	0.000633482	0.00021786	0.000819246	0.000409897	0.000726852	0.000390517	0.000879283	0.000442495
Rckl371	3.19432e-05	3.52771e-05	2.7192e-05	3.39583e-05	3.51339e-05	3.78231e-05	5.91812e-05	8.05951e-05	0.000172378	0.000147953	0.000237888	7.55299e-05	0.000128474	0.000107794	0.000113747	9.39461e-05	0.000148232	0.000134707
Rckl372	0.000700828	0.000408709	0.000838573	0.000357524	0.000903272	0.000321822	0.000889352	0.000436529	0.000951216	0.000482032	0.000633482	0.00021786	0.000819246	0.000409897	0.000726852	0.000390517	0.000879283	0.000442495
Rckl373	0.00170893	4.68789e-05	0.00171999	6.10611e-05	0.00179844	5.16235e-05	0.00180657	8.31224e-05	0.00189006	0.000146132	0.00134484	1.80159e-05	0.00164213	0.000105292	0.00151334	9.73979e-05	0.0015234	0.000123879
Rckl374	3.19432e-05	3.52771e-05	2.7192e-05	3.39583e-05	3.51339e-05	3.78231e-05	5.91812e-05	8.05951e-05	0.000172378	0.000147953	0.000237888	7.55299e-05	0.000128474	0.000107794	0.000113747	9.39461e-05	0.000148232	0.000134707
Rckl375	3.19432e-05	3.52771e-05	2.7192e-05	3.39583e-05	3.51339e-05	3.78231e-05	5.91812e-05	8.05951e-05	0.000172378	0.000147953	0.000237888	7.55299e-05	0.000128474	0.000107794	0.000113747	9.39461e-05	0.000148232	0.000134707
Rckl376	15.4696	10.1545	14.3683	8.59038	13.3212	8.18363	14.6899	10.5156	14.5218	10.6581	27.8773	8.30414	15.6691	10.3305	14.8274	9.823	12.6609	11.7145
Rckl377	4.47873e-05	4.68789e-05	5.58405e-05	6.10611e-05	5.66374e-05	5.16235e-05	6.47601e-05	8.31224e-05	0.000148252	0.000146132	4.02352e-05	1.79639e-05	0.000137655	0.000105199	0.000107513	9.70846e-05	0.000117643	0.000124112
Rckl378	4.47873e-05	4.68789e-05	5.58405e-05	6.10611e-05	5.66374e-05	5.16235e-05	6.47601e-05	8.31224e-05	0.000148252	0.000146132	4.02352e-05	1.79639e-05	0.000137655	0.000105199	0.000107513	9.70846e-05	0.000117643	0.000124112
Rckl379	4.47873e-05	4.68789e-05	5.58405e-05	6.10611e-05	5.66374e-05	5.16235e-05	6.47601e-05	8.31224e-05	0.000148252	0.000146132	4.02352e-05	1.79639e-05	0.000137655	0.000105199	0.000107513	9.70846e-05	0.000117643	0.000124112
Rckl380	4.47873e-05	4.68789e-05	5.58405e-05	6.10611e-05	5.66374e-05	5.16235e-05	6.47601e-05	8.31224e-05	0.000148252	0.000146132	4.02352e-05	1.79639e-05	0.000137655	0.000105199	0.000107513	9.70846e-05	0.000117643	0.000124112
Rckl381	4.47873e-05	4.68789e-05	5.58405e-05	6.10611e-05	5.66374e-05	5.16235e-05	6.47601e-05	8.31224e-05	0.000148252	0.000146132	4.02352e-05	1.79639e-05	0.000137655	0.000105199	0.000107513	9.70846e-05	0.000117643	0.000124112
Rckl382	4.47873e-05	4.68789e-05	5.58405e-05	6.10611e-05	5.66374e-05	5.16235e-05	6.47601e-05	8.31224e-05	0.000148252	0.000146132	4.02352e-05	1.79639e-05	0.000137655	0.000105199	0.000107513	9.70846e-05	0.000117643	0.000124112
Rckl383	0	0	0	0	0	0	0	0	0	0	0	0	0	0	0	0	0	0
Rckl384	0	0	0	0	0	0	0	0	0	0	0	0	0	0	0	0	0	0
Rckl385	0	0	0	0	0	0	0	0	0	0	0	0	0	0	0	0	0	0
Rckl386	0	0	0	0	0	0	0	0	0	0	0	0	0	0	0	0	0	0
Rckl387	0	0	0	0	0	0	0	0	0	0	0	0	0	0	0	0	0	0
Rckl388	0	0	0	0	0	0	0	0	0	0	0	0	0	0	0	0	0	0
Rckl389	0	0	0	0	0	0	0	0	0	0	0	0	0	0	0	0	0	0
Rckl390	0	0	0	0	0	0	0	0	0	0	0	0	0	0	0	0	0	0
Rckl391	0	0	0	0	0	0	0	0	0	0	0	0	0	0	0	0	0	0
Rckl392	15.4679	10.1545	14.3667	8.59038	13.3195	8.18363	14.6881	10.5156	14.52	10.6581	27.876	8.30414	15.6676	10.3305	14.826	9.823	12.6595	11.7145
Rckl393	0.000806116	4.1586e-17	0.000806116	5.83591e-17	0.000843735	1.57762e-16	0.000843735	1.12014e-16	0.000843735	9.50137e-17	0.000631957	5.74623e-07	0.000728771	6.5856e-07	0.000680989	7.85766e-07	0.00068095	1.01177e-06
Rckl394	0.000806116	4.1586e-17	0.000806116	5.83591e-17	0.000843735	1.57762e-16	0.000843735	1.12014e-16	0.000843735	9.50137e-17	0.000631957	5.74623e-07	0.000728771	6.5856e-07	0.000680989	7.85766e-07	0.00068095	1.01177e-06
Rckl395	0	0	7.86535e-06	8.73689e-06	1.15031e-05	1.11876e-05	7.39577e-06	1.90796e-05	0	0	0	0	0	0	0	0	7.97568e-06	4.13631e-05
Rckl396	0	0	7.86535e-06	8.73689e-06	1.15031e-05	1.11876e-05	7.39577e-06	1.90796e-05	0	0	0	0	0	0	0	0	7.97568e-06	4.13631e-05
Rckl397	0	0	7.86535e-06	8.73689e-06	1.15031e-05	1.11876e-05	7.39577e-06	1.90796e-05	0	0	0	0	0	0	0	0	7.97568e-06	4.13631e-05
Rckl398	0.000806116	4.1586e-17	0.000806116	5.83591e-17	0.000843735	1.57762e-16	0.000843735	1.12014e-16	0.000843735	9.50137e-17	0.000631957	5.74623e-07	0.000728771	6.5856e-07	0.000680989	7.85766e-07	0.00068095	1.01177e-06
Rckl399	0.000485415	5.89919e-17	0.000485415	5.91869e-17	0.000508068	6.91966e-17	0.000508068	7.23068e-17	0.000508068	4.52786e-17	0.000380542	3.46018e-07	0.00043884	3.96562e-07	0.000410067	4.73161e-07	0.000410044	6.09253e-07
Rckl400	0	0	0	0	0	0	0	0	0	0	0	0	0	0	0	0	0	0
Rckl401	0	0	0	0	0	0	0	0	0	0	0	0	0	0	0	0	0	0
Rckl402	0	0	0	0	0	0	0	0	0	0	0	0	0	0	0	0	0	0
Rckl403	0.00018648	1.88783e-17	0.00018648	3.38739e-17	0.000195182	1.41507e-17	0.000195182	1.13212e-17	0.000195182	8.7449e-18	0.000146191	1.32928e-07	0.000168587	1.52346e-07	0.000157534	1.81772e-07	0.000157525	2.34054e-07
Rckl404	0.00018648	1.88783e-17	0.00018648	3.38739e-17	0.000195182	1.41507e-17	0.000195182	1.13212e-17	0.000195182	8.7449e-18	0.000146191	1.32928e-07	0.000168587	1.52346e-07	0.000157534	1.81772e-07	0.000157525	2.34054e-07
Rckl405	0.00018648	1.88783e-17	0.00018648	3.38739e-17	0.000195182	1.41507e-17	0.000195182	1.13212e-17	0.000195182	8.7449e-18	0.000146191	1.32928e-07	0.000168587	1.52346e-07	0.000157534	1.81772e-07	0.000157525	2.34054e-07
Rckl406	0.00018648	1.88783e-17	0.00018648	3.38739e-17	0.000195182	1.41507e-17	0.000195182	1.13212e-17	0.000195182	8.7449e-18	0.000146191	1.32928e-07	0.000168587	1.52346e-07	0.000157534	1.81772e-07	0.000157525	2.34054e-07
Rckl407	0.000129002	0.000217011	0.00050647	0.00143419	0.000542618	0.00100135	0.000916404	0.00304968	0.00348474	0.00799844	0.00210991	0.00253347	0.00318797	0.00978879	0.00526771	0.0152932	0.00954929	0.0288858
Rckl408	0.000129002	0.000217011	0.00050647	0.00143419	0.000542618	0.00100135	0.000916404	0.00304968	0.00348474	0.00799844	0.00210991	0.00253347	0.00318797	0.00978879	0.00526771	0.0152932	0.00954929	0.0288858
Rckl409	0.000129002	0.000217011	0.00050647	0.00143419	0.000542618	0.00100135	0.000916404	0.00304968	0.00348474	0.00799844	0.00210991	0.00253347	0.00318797	0.00978879	0.00526771	0.0152932	0.00954929	0.0288858
Rckl410	0.000652365	3.37789e-17	0.000652365	4.79221e-17	0.000682809	8.05295e-17	0.000682809	6.83199e-17	0.000682809	4.93344e-17	0.000511423	4.65025e-07	0.000589771	5.32952e-07	0.000551103	6.35896e-07	0.000551072	8.18794e-07
Rckl411	0.000652365	3.37789e-17	0.000652365	4.79221e-17	0.000682809	8.05295e-17	0.000682809	6.83199e-17	0.000682809	4.93344e-17	0.000511423	4.65025e-07	0.000589771	5.32952e-07	0.000551103	6.35896e-07	0.000551072	8.18794e-07
Rckl412	0.000652365	3.37789e-17	0.000652365	4.79221e-17	0.000682809	8.05295e-17	0.000682809	6.83199e-17	0.000682809	4.93344e-17	0.000511423	4.65025e-07	0.000589771	5.32952e-07	0.000551103	6.35896e-07	0.000551072	8.18794e-07
Rckl413	9.5493e-06	2.53367e-05	6.82401e-06	1.53347e-05	9.86762e-06	1.00245e-05	1.5005e-05	5.04385e-05	2.4876e-05	5.91503e-05	1.7869e-05	1.93679e-05	1.12319e-05	1.72767e-05	8.59455e-06	1.22488e-05	8.87114e-06	3.51341e-05
Rckl414	0.000642816	2.53367e-05	0.000645541	1.53347e-05	0.000672941	1.00245e-05	0.000667804	5.04385e-05	0.000657933	5.91503e-05	0.000493554	1.94409e-05	0.00057854	1.7218e-05	0.000542508	1.22494e-05	0.000542201	3.49632e-05
Rckl415	0	0	0	0	0	0	0	0	0	0	0	0	0	0	0	0	0	0
Rckl416	0	0	0	0	0	0	0	0	0	0	0	0	0	0	0	0	0	0
Rckl417	0	0	0	0	0	0	0	0	0	0	0	0	0	0	0	0	0	0
Rckl418	0	0	0	0	0	0	0	0	0	0	0	0	0	0	0	0	0	0
Rckl419	0	0	0	0	0	0	0	0	0	0	0	0	0	0	0	0	0	0
Rckl420	0	0	0	0	0	0	0	0	0	0	0	0	0	0	0	0	0	0
Rckl421	0	0	0	0	0	0	0	0	0	0	0	0	0	0	0	0	0	0
Rckl422	0	0	0	0	0	0	0	0	0	0	0	0	0	0	0	0	0	0
Rckl423	0	0	0	0	0	0	0	0	0	0	0	0	0	0	0	0	0	0
Rckl424	0	0	0	0	0	0	0	0	0	0	0	0	0	0	0	0	0	0
Rckl425	-1.02146e-05	1.42508e-05	-7.19341e-06	1.31e-05	-1.2234e-05	1.03837e-05	-1.505e-05	2.44146e-05	-6.16765e-05	4.81521e-05	-9.6589e-05	7.09938e-06	-5.0291e-05	3.82273e-05	-3.64869e-05	3.29116e-05	-4.91272e-05	4.31169e-05
Rckl426	1.02146e-05	1.42508e-05	7.19341e-06	1.31e-05	1.2234e-05	1.03837e-05	1.505e-05	2.44146e-05	6.16765e-05	4.81521e-05	9.6589e-05	7.09938e-06	5.0291e-05	3.82273e-05	3.64869e-05	3.29116e-05	4.91272e-05	4.31169e-05
Rckl427	1.02146e-05	1.42508e-05	7.19341e-06	1.31e-05	1.2234e-05	1.03837e-05	1.505e-05	2.44146e-05	6.16765e-05	4.81521e-05	9.6589e-05	7.09938e-06	5.0291e-05	3.82273e-05	3.64869e-05	3.29116e-05	4.91272e-05	4.31169e-05
Rckl428	1.02146e-05	1.42508e-05	7.19341e-06	1.31e-05	1.2234e-05	1.03837e-05	1.505e-05	2.44146e-05	6.16765e-05	4.81521e-05	9.6589e-05	7.09938e-06	5.0291e-05	3.82273e-05	3.64869e-05	3.29116e-05	4.91272e-05	4.31169e-05
Rckl429	1.02146e-05	1.42508e-05	7.19341e-06	1.31e-05	1.2234e-05	1.03837e-05	1.505e-05	2.44146e-05	6.16765e-05	4.81521e-05	9.6589e-05	7.09938e-06	5.0291e-05	3.82273e-05	3.64869e-05	3.29116e-05	4.91272e-05	4.31169e-05
Rckl430	1.02146e-05	1.42508e-05	7.19341e-06	1.31e-05	1.2234e-05	1.03837e-05	1.505e-05	2.44146e-05	6.16765e-05	4.81521e-05	9.6589e-05	7.09938e-06	5.0291e-05	3.82273e-05	3.64869e-05	3.29116e-05	4.91272e-05	4.31169e-05
Rckl431	1.02146e-05	1.42508e-05	7.19341e-06	1.31e-05	1.2234e-05	1.03837e-05	1.505e-05	2.44146e-05	6.16765e-05	4.81521e-05	9.6589e-05	7.09938e-06	5.0291e-05	3.82273e-05	3.64869e-05	3.29116e-05	4.91272e-05	4.31169e-05
Rckl432	1.02146e-05	1.42508e-05	7.19341e-06	1.31e-05	1.2234e-05	1.03837e-05	1.505e-05	2.44146e-05	6.16765e-05	4.81521e-05	9.6589e-05	7.09938e-06	5.0291e-05	3.82273e-05	3.64869e-05	3.29116e-05	4.91272e-05	4.31169e-05
Rckl433	1.02146e-05	1.42508e-05	7.19341e-06	1.31e-05	1.2234e-05	1.03837e-05	1.505e-05	2.44146e-05	6.16765e-05	4.81521e-05	9.6589e-05	7.09938e-06	5.0291e-05	3.82273e-05	3.64869e-05	3.29116e-05	4.91272e-05	4.31169e-05
Rckl434	1.02146e-05	1.42508e-05	7.19341e-06	1.31e-05	1.2234e-05	1.03837e-05	1.505e-05	2.44146e-05	6.16765e-05	4.81521e-05	9.6589e-05	7.09938e-06	5.0291e-05	3.82273e-05	3.64869e-05	3.29116e-05	4.91272e-05	4.31169e-05
Rckl435	0.00146412	6.81694e-16	0.00146412	5.54274e-16	0.00153245	2.5135e-16	0.00153245	2.9653e-16	0.00153245	2.58882e-16	0.0011478	1.04367e-06	0.00132364	1.19612e-06	0.00123685	1.42716e-06	0.00123679	1.83764e-06
Rckl436	0.00146412	6.81694e-16	0.00146412	5.54274e-16	0.00153245	2.5135e-16	0.00153245	2.9653e-16	0.00153245	2.58882e-16	0.0011478	1.04367e-06	0.00132364	1.19612e-06	0.00123685	1.42716e-06	0.00123679	1.83764e-06
Rckl437	0.00146412	6.81694e-16	0.00146412	5.54274e-16	0.00153245	2.5135e-16	0.00153245	2.9653e-16	0.00153245	2.58882e-16	0.0011478	1.04367e-06	0.00132364	1.19612e-06	0.00123685	1.42716e-06	0.00123679	1.83764e-06
Rckl438	0.00146412	6.81694e-16	0.00146412	5.54274e-16	0.00153245	2.5135e-16	0.00153245	2.9653e-16	0.00153245	2.58882e-16	0.0011478	1.04367e-06	0.00132364	1.19612e-06	0.00123685	1.42716e-06	0.00123679	1.83764e-06
Rckl439	0.00146412	6.81694e-16	0.00146412	5.54274e-16	0.00153245	2.5135e-16	0.00153245	2.9653e-16	0.00153245	2.58882e-16	0.0011478	1.04367e-06	0.00132364	1.19612e-06	0.00123685	1.42716e-06	0.00123679	1.83764e-06
Rckl440	0.00146412	6.81694e-16	0.00146412	5.54274e-16	0.00153245	2.5135e-16	0.00153245	2.9653e-16	0.00153245	2.58882e-16	0.0011478	1.04367e-06	0.00132364	1.19612e-06	0.00123685	1.42716e-06	0.00123679	1.83764e-06
Rckl441	0.00146412	6.81694e-16	0.00146412	5.54274e-16	0.00153245	2.5135e-16	0.00153245	2.9653e-16	0.00153245	2.58882e-16	0.0011478	1.04367e-06	0.00132364	1.19612e-06	0.00123685	1.42716e-06	0.00123679	1.83764e-06
Rckl442	9.2613e-07	2.86325e-06	8.65718e-07	2.16104e-06	1.0211e-06	1.33525e-06	5.54339e-07	7.65357e-07	3.68315e-07	5.31511e-07	1.89343e-06	2.58453e-06	6.96563e-07	2.38841e-06	9.2388e-07	2.72839e-06	3.67038e-07	1.67129e-06
Rckl443	6.6465e-05	6.71461e-16	6.6465e-05	5.25353e-16	6.95667e-05	1.63817e-16	6.95667e-05	2.49078e-16	6.95667e-05	2.36445e-16	5.21054e-05	4.73782e-08	6.00878e-05	5.42989e-08	5.61481e-05	6.47871e-08	5.61449e-05	8.34214e-08
Rckl444	6.6465e-05	6.71461e-16	6.6465e-05	5.25353e-16	6.95667e-05	1.63817e-16	6.95667e-05	2.49078e-16	6.95667e-05	2.36445e-16	5.21054e-05	4.73782e-08	6.00878e-05	5.42989e-08	5.61481e-05	6.47871e-08	5.61449e-05	8.34214e-08
Rckl445	6.6465e-05	6.71461e-16	6.6465e-05	5.25353e-16	6.95667e-05	1.63817e-16	6.95667e-05	2.49078e-16	6.95667e-05	2.36445e-16	5.21054e-05	4.73782e-08	6.00878e-05	5.42989e-08	5.61481e-05	6.47871e-08	5.61449e-05	8.34214e-08
Rckl446	20.494	11.9077	23.6626	10.5211	24.1289	8.95957	22.713	12.7002	25.0075	12.6239	22.8744	8.37937	25.1917	12.0628	23.6781	12.6181	28.6281	14.588
Rckl447	-20.4939	11.9077	-23.6626	10.5211	-24.1288	8.95957	-22.7129	12.7002	-25.0074	12.6239	-22.8744	8.37937	-25.1916	12.0628	-23.6781	12.6181	-28.6281	14.588
Rckl448	-20.4939	11.9077	-23.6626	10.5211	-24.1288	8.95957	-22.7129	12.7002	-25.0074	12.6239	-22.8744	8.37937	-25.1916	12.0628	-23.6781	12.6181	-28.6281	14.588
Rckl449	0.00139766	1.33708e-16	0.00139766	1.61256e-16	0.00146288	7.41551e-17	0.00146288	6.22173e-17	0.00146288	4.52656e-17	0.00109569	9.96289e-07	0.00126355	1.14182e-06	0.00118071	1.36237e-06	0.00118064	1.75422e-06
Rckl450	0.000180866	5.70752e-05	0.000196094	4.45491e-05	0.000202792	4.54146e-05	0.000195613	5.82714e-05	0.000199866	6.08438e-05	9.57538e-05	3.45021e-05	0.000169806	4.72666e-05	0.000159071	4.35109e-05	0.00016726	5.50245e-05
Rckl451	0.00113148	7.47524e-17	0.00113148	8.67729e-17	0.00118428	2.88619e-16	0.00118428	2.84853e-16	0.00118428	2.02208e-16	0.000887026	8.06552e-07	0.00102292	9.24367e-07	0.000955848	1.10292e-06	0.000955795	1.42014e-06
Rckl452	0.000180866	5.70752e-05	0.000196094	4.45491e-05	0.000202792	4.54146e-05	0.000195613	5.82714e-05	0.000199866	6.08438e-05	9.57538e-05	3.45021e-05	0.000169806	4.72666e-05	0.000159071	4.35109e-05	0.00016726	5.50245e-05
Rckl453	8.53089e-05	5.70752e-05	7.00815e-05	4.45491e-05	7.58045e-05	4.54146e-05	8.2984e-05	5.82714e-05	7.87306e-05	6.08438e-05	0.000112915	3.44961e-05	7.08303e-05	4.72667e-05	6.57876e-05	4.34866e-05	5.75855e-05	5.50079e-05
Rckl454	0.00113148	7.47524e-17	0.00113148	8.67729e-17	0.00118428	2.88619e-16	0.00118428	2.84853e-16	0.00118428	2.02208e-16	0.000887026	8.06552e-07	0.00102292	9.24367e-07	0.000955848	1.10292e-06	0.000955795	1.42014e-06
Rckl455	6.55389e-05	2.86325e-06	6.55993e-05	2.16104e-06	6.85456e-05	1.33525e-06	6.90124e-05	7.65357e-07	6.91984e-05	5.31511e-07	5.02119e-05	2.5611e-06	5.93912e-05	2.36372e-06	5.52242e-05	2.7035e-06	5.57779e-05	1.65687e-06
Rckl456	8.53089e-05	5.70752e-05	7.00815e-05	4.45491e-05	7.58045e-05	4.54146e-05	8.2984e-05	5.82714e-05	7.87306e-05	6.08438e-05	0.000112915	3.44961e-05	7.08303e-05	4.72667e-05	6.57876e-05	4.34866e-05	5.75855e-05	5.50079e-05
Rckl457	0.00033085	0.000747174	0.000760529	0.00192164	0.00143247	0.00394199	0.0014198	0.00360443	0.00238162	0.00944179	0	0	0.00286362	0.0094483	0.00277567	0.00777807	0.00338964	0.0143829
Rckl458	0.00033085	0.000747174	0.000760529	0.00192164	0.00143247	0.00394199	0.0014198	0.00360443	0.00238162	0.00944179	0	0	0.00286362	0.0094483	0.00277567	0.00777807	0.00338964	0.0143829
Rckl459	9.79872e-05	0.000256064	0.000489214	0.000591702	0.000706843	0.00104971	0.000832466	0.00100193	0.00222111	0.00294643	0.00275325	0.00279855	0.00223352	0.00280902	0.00278858	0.00323069	0.00277401	0.004132
Rckl460	0.000806116	4.1586e-17	0.000798251	8.73689e-06	0.000832232	1.11876e-05	0.00083634	1.90796e-05	0.000843735	9.50137e-17	0.000631957	5.74623e-07	0.000728771	6.5856e-07	0.000680989	7.85766e-07	0.000672975	4.14082e-05
Rckl461	17.7793	10.7992	21.8793	9.93875	22.6347	8.45148	18.6607	11.3168	24.936	12.759	17.3104	7.414	26.3706	12.1303	19.9497	10.7666	21.0489	14.3959
Rckl462	0	0	0	0	0	0	0	0	0	0	0	0	0	0	0	0	0	0
Rckl463	0	0	0	0	0	0	0	0	0	0	0	0	0	0	0	0	0	0
Rckl464	0	0	2.02533e-05	2.57338e-05	4.24151e-05	4.45655e-05	6.29465e-05	0.000123648	3.27669e-05	6.44713e-05	3.7979e-05	2.56117e-05	5.65637e-05	8.5868e-05	8.88918e-05	0.000104185	2.49652e-05	7.21452e-05
Rckl465	1.16808e-08	1.1505e-08	1.24625e-08	1.21999e-08	1.48912e-08	1.52724e-08	6.78552e-09	9.27537e-09	3.62404e-09	4.68121e-09	6.92233e-09	6.58225e-09	3.71468e-09	7.37586e-09	3.12298e-09	5.86496e-09	1.25044e-09	2.94292e-09
Rckl466	0	0	0	0	0	0	0	0	0	0	0	0	0	0	0	0	0	0
Rckl467	0	0	0	0	0	0	0	0	0	0	0	0	2.37928e-14	6.65868e-14	-4.49455e-15	1.97896e-14	5.59716e-15	1.50708e-14
Rckl468	0	0	0.000453859	0.00186614	0.000508808	0.000579026	0.000666727	0.000929634	0.00183757	0.00258897	0	0	0.00145934	0.00183894	0.00189337	0.00232736	0.00156328	0.00241903
Rckl469	0	0	0.000453859	0.00186614	0.000508808	0.000579026	0.000666727	0.000929634	0.00183757	0.00258897	0	0	0.00145934	0.00183894	0.00189337	0.00232736	0.00156328	0.00241903
Rckl470	0	0	0	0	0	0	0	0	0	0	0	0	0	0	0	0	0	0
Rckl471	0	0	0	0	0	0	0	0	0	0	0	0	0	0	0	0	0	0
Rckl472	0	0	0	0	0	0	0	0	0	0	0	0	0	0	0	0	0	0
Rckl473	0	0	0	0	0	0	0	0	0	0	0	0	0	0	0	0	0	0
Rckl474	0	0	0	0	0	0	0	0	0	0	0	0	0	0	0	0	0	0
Rckl475	0	0	0	0	0	0	0	0	0	0	0	0	0	0	0	0	0	0
Rckl476	0	0	0	0	0	0	0	0	0	0	0	0	0	0	0	0	0	0
Rckl477	0	0	0	0	0	0	0	0	0	0	0	0	0	0	0	0	0	0
Rckl478	0	0	0	0	0	0	0	0	0	0	0	0	0	0	0	0	0	0
Rckl479	0	0	0	0	0	0	0	0	0	0	0	0	0	0	0	0	0	0
Rckl480	0	0	0	0	0	0	0	0	0	0	0	0	0	0	0	0	0	0
Rckl481	0.00377373	4.86808e-16	0.00377373	4.78397e-16	0.00394984	3.01855e-16	0.00394984	3.2557e-16	0.00394984	2.25187e-16	0.00295842	2.69003e-06	0.00341165	3.08297e-06	0.00318796	3.67847e-06	0.00318778	4.73648e-06
Rckl482	0.000320702	2.17958e-17	0.000320702	2.45261e-17	0.000335668	5.71241e-17	0.000335668	5.49258e-17	0.000335668	3.86455e-17	0.000251415	2.28605e-07	0.000289931	2.61998e-07	0.000270921	3.12606e-07	0.000270906	4.02518e-07
Rckl483	0	0	0	0	0	0	0	0	0	0	0	0	0	0	0	0	0	0
Rckl484	0.000320702	2.17958e-17	0.000320702	2.45261e-17	0.000335668	5.71241e-17	0.000335668	5.49258e-17	0.000335668	3.86455e-17	0.000251415	2.28605e-07	0.000289931	2.61998e-07	0.000270921	3.12606e-07	0.000270906	4.02518e-07
Rckl485	0.000320702	2.17958e-17	0.000320702	2.45261e-17	0.000335668	5.71241e-17	0.000335668	5.49258e-17	0.000335668	3.86455e-17	0.000251415	2.28605e-07	0.000289931	2.61998e-07	0.000270921	3.12606e-07	0.000270906	4.02518e-07
Rckl486	0.000320702	2.17958e-17	0.000320702	2.45261e-17	0.000335668	5.71241e-17	0.000335668	5.49258e-17	0.000335668	3.86455e-17	0.000251415	2.28605e-07	0.000289931	2.61998e-07	0.000270921	3.12606e-07	0.000270906	4.02518e-07
Rckl487	0.000320702	2.17958e-17	0.000320702	2.45261e-17	0.000335668	5.71241e-17	0.000335668	5.49258e-17	0.000335668	3.86455e-17	0.000251415	2.28605e-07	0.000289931	2.61998e-07	0.000270921	3.12606e-07	0.000270906	4.02518e-07
Rckl488	0.000320702	2.17958e-17	0.000320702	2.45261e-17	0.000335668	5.71241e-17	0.000335668	5.49258e-17	0.000335668	3.86455e-17	0.000251415	2.28605e-07	0.000289931	2.61998e-07	0.000270921	3.12606e-07	0.000270906	4.02518e-07
Rckl489	0.000320702	2.17958e-17	0.000320702	2.45261e-17	0.000335668	5.71241e-17	0.000335668	5.49258e-17	0.000335668	3.86455e-17	0.000251415	2.28605e-07	0.000289931	2.61998e-07	0.000270921	3.12606e-07	0.000270906	4.02518e-07
Rckl490	0.000320702	2.17958e-17	0.000320702	2.45261e-17	0.000335668	5.71241e-17	0.000335668	5.49258e-17	0.000335668	3.86455e-17	0.000251415	2.28605e-07	0.000289931	2.61998e-07	0.000270921	3.12606e-07	0.000270906	4.02518e-07
Rckl491	0.000320702	2.17958e-17	0.000320702	2.45261e-17	0.000335668	5.71241e-17	0.000335668	5.49258e-17	0.000335668	3.86455e-17	0.000251415	2.28605e-07	0.000289931	2.61998e-07	0.000270921	3.12606e-07	0.000270906	4.02518e-07
Rckl492	0.000320702	2.17958e-17	0.000320702	2.45261e-17	0.000335668	5.71241e-17	0.000335668	5.49827e-17	0.000335668	3.86455e-17	0.000251415	2.28605e-07	0.000289931	2.61998e-07	0.000270921	3.12606e-07	0.000270906	4.02518e-07
Rckl493	0.000320702	2.17958e-17	0.000320702	2.45261e-17	0.000335668	5.71241e-17	0.000335668	5.49258e-17	0.000335668	3.86455e-17	0.000251415	2.28605e-07	0.000289931	2.61998e-07	0.000270921	3.12606e-07	0.000270906	4.02518e-07
Rckl494	0	0	0	0	0	0	0	0	0	0	0	0	0	0	0	0	0	0
Rckl495	0.000320702	2.17958e-17	0.000320702	2.45261e-17	0.000335668	5.71241e-17	0.000335668	5.49827e-17	0.000335668	3.86455e-17	0.000251415	2.28605e-07	0.000289931	2.61998e-07	0.000270921	3.12606e-07	0.000270906	4.02518e-07
Rckl496	0	0	0	0	0	0	0	0	0	0	0	0	0	0	0	0	0	0
Rckl497	0.00445095	2.63261e-16	0.00445095	3.10342e-16	0.00465866	3.40516e-16	0.00465866	3.80132e-16	0.00465866	2.69518e-16	0.00348933	3.17277e-06	0.00402389	3.63622e-06	0.00376006	4.33859e-06	0.00375985	5.58646e-06
Rckl498	1.1403e-05	9.08167e-19	1.1403e-05	1.55316e-18	1.19351e-05	2.15235e-18	1.19351e-05	1.63991e-18	1.19351e-05	1.11566e-18	8.9394e-06	8.12839e-09	1.03089e-05	9.31573e-09	9.63299e-06	1.11151e-08	9.63245e-06	1.43121e-08
Rckl499	7.371e-05	3.8629e-18	7.371e-05	7.61431e-18	7.71498e-05	1.5974e-17	7.71498e-05	1.38453e-17	7.71498e-05	1.07443e-17	5.77851e-05	5.25426e-08	6.66376e-05	6.02177e-08	6.22685e-05	7.18492e-08	6.2265e-05	9.25147e-08
Rckl500	5.733e-06	8.08154e-19	5.733e-06	1.57624e-18	6.00054e-06	8.5037e-19	6.00054e-06	6.0908e-19	6.00054e-06	4.98398e-19	4.4944e-06	4.08665e-09	5.18293e-06	4.6836e-09	4.84311e-06	5.58827e-09	4.84283e-06	7.19559e-09
Rckl501	9.828e-06	9.32539e-19	9.828e-06	1.52261e-18	1.02866e-05	1.10437e-18	1.02866e-05	1.00697e-18	1.02866e-05	6.67572e-19	7.70468e-06	7.00568e-09	8.88502e-06	8.02902e-09	8.30247e-06	9.5799e-09	8.302e-06	1.23353e-08
Rckl502	2.205e-08	1.90945e-21	2.205e-08	3.91401e-21	2.3079e-08	1.75751e-21	2.3079e-08	1.53116e-21	2.3079e-08	9.61112e-22	1.72861e-08	1.57179e-11	1.99343e-08	1.80138e-11	1.86273e-08	2.14934e-11	1.86263e-08	2.76753e-11
Rckl503	1.89e-08	2.31638e-21	1.89e-08	3.38945e-21	1.9782e-08	5.80458e-21	1.9782e-08	5.1541e-21	1.9782e-08	3.48134e-21	1.48167e-08	1.34725e-11	1.70866e-08	1.54404e-11	1.59663e-08	1.84229e-11	1.59654e-08	2.37217e-11
Rckl504	5.67e-08	3.34979e-21	5.67e-08	4.26414e-21	5.9346e-08	1.43428e-20	5.9346e-08	1.34119e-20	5.9346e-08	7.98285e-21	4.44501e-08	4.04174e-11	5.12597e-08	4.63213e-11	4.78989e-08	5.52686e-11	4.78962e-08	7.11651e-11
Rckl505	5.355e-08	5.96509e-21	5.355e-08	9.50262e-21	5.6049e-08	1.23147e-20	5.6049e-08	1.08115e-20	5.6049e-08	6.55397e-21	4.19806e-08	3.8172e-11	4.84119e-08	4.37479e-11	4.52378e-08	5.21982e-11	4.52353e-08	6.72115e-11
Rckl506	0	0	0	0	0	0	0	0	0	0	0	0	0	0	0	0	0	0
Rckl507	1.53939e-08	1.41205e-08	2.82925e-08	2.18682e-08	2.17261e-08	1.91629e-08	1.2485e-08	1.35768e-08	2.75512e-09	4.08493e-09	2.44605e-08	1.95115e-08	1.12098e-08	1.37274e-08	1.26712e-08	1.6255e-08	8.41892e-09	9.80982e-09
Rckl508	1.53939e-08	1.41205e-08	2.82925e-08	2.18682e-08	2.17261e-08	1.91629e-08	1.2485e-08	1.35768e-08	2.75512e-09	4.08493e-09	2.44605e-08	1.95115e-08	1.12098e-08	1.37274e-08	1.26712e-08	1.6255e-08	8.41892e-09	9.80982e-09
Rckl509	2.70748e-08	2.01783e-08	4.0755e-08	2.43079e-08	3.66173e-08	2.32298e-08	1.92705e-08	1.79048e-08	6.37916e-09	7.14994e-09	3.13829e-08	2.00238e-08	1.49244e-08	1.45626e-08	1.57942e-08	1.73852e-08	9.66935e-09	1.06757e-08
Rckl510	0	0	0	0	0	0	0	0	0	0	0	0	0	0	0	0	0	0
Rckl511	2.70748e-08	2.01783e-08	4.0755e-08	2.43079e-08	3.66173e-08	2.32298e-08	1.92705e-08	1.79048e-08	6.37916e-09	7.14994e-09	3.13829e-08	2.00238e-08	1.49244e-08	1.45626e-08	1.57942e-08	1.73852e-08	9.66935e-09	1.06757e-08
Rckl512	2.70748e-08	2.01783e-08	4.0755e-08	2.43079e-08	3.66173e-08	2.32298e-08	1.92705e-08	1.79048e-08	6.37916e-09	7.14994e-09	3.13829e-08	2.00238e-08	1.49244e-08	1.45626e-08	1.57942e-08	1.73852e-08	9.66935e-09	1.06757e-08
Rckl513	0	0	0	0	0	0	0	0	0	0	0	0	0	0	0	0	0	0
Rckl514	0	0	0	0	0	0	0	0	0	0	0	0	0	0	0	0	0	0
Rckl515	3.18531e-06	7.69117e-06	3.43051e-05	4.09659e-05	4.62731e-05	5.5128e-05	4.85291e-05	6.71838e-05	0.00015608	0.000861145	1.47772e-07	2.82645e-08	0.000174212	0.000778568	0.00016762	0.000299707	0.000116613	0.000193334
Rckl516	3.18531e-06	7.69117e-06	3.43051e-05	4.09659e-05	4.62731e-05	5.5128e-05	4.85291e-05	6.71838e-05	0.00015608	0.000861145	1.47772e-07	2.82645e-08	0.000174212	0.000778568	0.00016762	0.000299707	0.000116613	0.000193334
Rckl517	3.18531e-06	7.69117e-06	3.43051e-05	4.09659e-05	4.62731e-05	5.5128e-05	4.85291e-05	6.71838e-05	0.00015608	0.000861145	1.47772e-07	2.82645e-08	0.000174212	0.000778568	0.00016762	0.000299707	0.000116613	0.000193334
Rckl518	3.18531e-06	7.69117e-06	3.43051e-05	4.09659e-05	4.62731e-05	5.5128e-05	4.85291e-05	6.71838e-05	0.00015608	0.000861145	1.47772e-07	2.82645e-08	0.000174212	0.000778568	0.00016762	0.000299707	0.000116613	0.000193334
Rckl519	6.37062e-06	1.53823e-05	6.86102e-05	8.19318e-05	9.25461e-05	0.000110256	9.70582e-05	0.000134368	0.000312161	0.00172229	2.95545e-07	5.65291e-08	0.000348424	0.00155714	0.000335239	0.000599415	0.000233226	0.000386668
Rckl520	6.37062e-06	1.53823e-05	6.86102e-05	8.19318e-05	9.25461e-05	0.000110256	9.70582e-05	0.000134368	0.000312161	0.00172229	2.95545e-07	5.65291e-08	0.000348424	0.00155714	0.000335239	0.000599415	0.000233226	0.000386668
Rckl521	3.18531e-06	7.69117e-06	3.43051e-05	4.09659e-05	4.62731e-05	5.5128e-05	4.85291e-05	6.71838e-05	0.00015608	0.000861145	1.47772e-07	2.82645e-08	0.000174212	0.000778568	0.00016762	0.000299707	0.000116613	0.000193334
Rckl522	0	0	-3.08619e-09	4.37854e-09	0	0	0	0	-6.24994e-09	6.67559e-09	0	0	0	0	0	0	-1.29964e-09	2.25076e-09
Rckl523	0	0	0	0	0	0	0	0	0	0	0	0	0	0	0	0	-1.29964e-09	2.25076e-09
Rckl524	0	0	0	0	0	0	0	0	0	0	0	0	0	0	0	0	0	0
Rckl525	0	0	0	0	0	0	0	0	0	0	0	0	0	0	0	0	0	0
Rckl526	8.8515e-05	8.41203e-16	0.000458552	0.000498169	0.000450133	0.000394099	0.000806395	0.00139751	0.00227605	0.00774181	6.93915e-05	6.30961e-08	0.00195218	0.00497105	0.0024546	0.00744511	0.00363409	0.0211836
Rckl527	3.37026e-05	2.11514e-05	0.00111171	0.00167593	0.00166075	0.00374422	0.00158923	0.00465532	0.00509094	0.0242537	2.3236e-05	1.07275e-05	0.00457661	0.0158016	0.00598084	0.0166769	0.0106414	0.0577597
Rckl528	0	0	-3.57804e-05	0.000628262	0.000146411	0.000815293	-0.000168127	0.00159347	-0.000476981	0.00791081	0	0	-0.00187216	0.00497105	-0.0005209	0.00775289	-0.00355932	0.0211836
Rckl529	0	0	0.000334256	0.000425142	0.000503898	0.000733028	0.000545623	0.000848827	0.00170643	0.00225724	0	0	0	0	0.00185892	0.00231073	0	0
Rckl530	0	0	0.000117199	0.000147796	0	0	0.000191435	0.000267663	0.000520595	0.000799258	0	0	0.000664159	0.00273187	0.000776149	0.00317658	0	0
Rckl531	0	0	0	0	0	0	0.000405722	0.000539406	0.00109283	0.00153434	0	0	0	0	0.000490237	0.000751921	0	0
Rckl532	0	0	0.000117199	0.000147796	0	0	0.000191435	0.000267663	0.000520595	0.000799258	0	0	0.000664159	0.00273187	0.000776149	0.00317658	0	0
Rckl533	0	0	0	0	0	0	0.000405722	0.000539406	0.00109283	0.00153434	0	0	0	0	0.000490237	0.000751921	0	0
Rckl534	0	0	0.00134304	0.00160903	0.00189432	0.00216219	0.00255481	0.00343976	0.0116036	0.0212371	0	0	0.00716446	0.011284	0.00778441	0.00963343	0.0306745	0.15262
Rckl535	8.8515e-05	8.41203e-16	0.000458552	0.000498169	0.000450133	0.000394099	0.000806395	0.00139751	0.00227605	0.00774181	6.93915e-05	6.30961e-08	0.00195218	0.00497105	0.0024546	0.00744511	0.00363409	0.0211836
Rckl536	0	0	0	0	0	0	0	0	0	0	0	0	0	0	0	0	0	0
Rckl537	0.000160444	0.000251723	0.000416114	0.00086419	0.000442984	0.000421156	0.000478912	0.00109318	0.000981912	0.00265221	6.93915e-05	6.30961e-08	0.00153847	0.00423268	0.00205519	0.00409705	0.00233805	0.00977385
Rckl538	0.000160444	0.000251723	0.000416114	0.00086419	0.000442984	0.000421156	0.000478912	0.00109318	0.000981912	0.00265221	6.93915e-05	6.30961e-08	0.00153847	0.00423268	0.00205519	0.00409705	0.00233805	0.00977385
Rckl539	0	0	0.000117199	0.000147796	0	0	0.000191435	0.000267663	0.000520595	0.000799258	0	0	0.000664159	0.00273187	0.000776149	0.00317658	0	0
Rckl540	-7.19292e-05	0.000251723	-0.0002104	0.000880643	-0.000350339	0.000421156	0.00021089	0.0012546	0.000724159	0.00319283	0	0	-0.000794285	0.00504595	-0.000714027	0.00517579	-0.00226328	0.00977385
Rckl541	0	0	0.000252838	0.000470631	0.000357487	0.000394099	0.000522315	0.00136383	0.00166281	0.00770315	0	0	0.001208	0.00416145	0.00160368	0.00673594	0.00355932	0.0211836
Rckl542	0	0	0	0	0	0	0	0	0	0	0	0	2.37928e-14	6.65868e-14	-4.49455e-15	1.97896e-14	5.59716e-15	1.50708e-14
Rckl543	0	0	0	0	0	0	0	0	0	0	0	0	2.37928e-14	6.65868e-14	-4.49455e-15	1.97896e-14	5.59716e-15	1.50708e-14
Rckl544	0	0	0	0	0	0	0	0	0	0	0	0	2.37928e-14	6.65868e-14	-4.49455e-15	1.97896e-14	5.59716e-15	1.50708e-14
Rckl545	0	0	0	0	0	0	0	0	0	0	0	0	4.22783e-15	2.71878e-14	-1.90842e-15	1.24175e-14	1.75399e-15	9.63172e-15
Rckl546	0	0	0	0	0	0	0	0	0	0	0	0	2.37928e-14	6.65868e-14	-4.49455e-15	1.97896e-14	5.59716e-15	1.50708e-14
Rckl547	0	0	0	0	0	0	0	0	0	0	0	0	2.37928e-14	6.65868e-14	-4.49455e-15	1.97896e-14	5.59716e-15	1.50708e-14
Rckl548	0	0	0	0	0	0	0	0	0	0	0	0	2.37928e-14	6.65868e-14	-4.49455e-15	1.97896e-14	5.59716e-15	1.50708e-14
Rckl549	0.0010081	0.000404933	0.000881413	0.000366325	0.00089517	0.000335076	0.000917213	0.000441707	0.000938841	0.000504927	0.000711363	0.000216397	0.000822881	0.000419121	0.000786493	0.000396631	0.000644112	0.000464929
Rckl550	0	0	0	0	0	0	0	0	0	0	0	0	0	0	0	0	0	0
Rckl551	0	0	0	0	0	0	0	0	0	0	0	0	0	0	0	0	0	0
Rckl552	0	0	0	0	0	0	0	0	0	0	0	0	0	0	0	0	0	0
Rckl553	0	0	0	0	0	0	0	0	0	0	0	0	2.37928e-14	6.65868e-14	-4.49455e-15	1.97896e-14	5.59716e-15	1.50708e-14
Rckl554	0	0	0	0	0	0	0	0	0	0	0	0	1.95649e-14	6.62259e-14	-2.58613e-15	1.62967e-14	3.84317e-15	1.21098e-14
Rckl555	0	0	0	0	0	0	0	0	0	0	0	0	0	0	0	0	0	0
Rckl556	0	0	0	0	0	0	0	0	0	0	0	0	0	0	0	0	0	0
Rckl557	0	0	0	0	0	0	0	0	0	0	0	0	0	0	0	0	0	0
Rckl558	0	0	0	0	0	0	0	0	0	0	0	0	0	0	0	0	0	0
Rckl559	2.41046e-05	6.58264e-05	0.000127391	0.000174833	0.00017435	0.000271186	0.000231238	0.000610009	0.000756311	0.00235469	1.48167e-06	1.34725e-09	0.000469009	0.000813409	0.000497175	0.000553885	0.000522985	0.00174154
Rckl560	2.41046e-05	6.58264e-05	0.000127391	0.000174833	0.00017435	0.000271186	0.000231238	0.000610009	0.000756311	0.00235469	1.48167e-06	1.34725e-09	0.000469009	0.000813409	0.000497175	0.000553885	0.000522985	0.00174154
Rckl561	2.41046e-05	6.58264e-05	0.000127391	0.000174833	0.00017435	0.000271186	0.000231238	0.000610009	0.000756311	0.00235469	1.48167e-06	1.34725e-09	0.000469009	0.000813409	0.000497175	0.000553885	0.000522985	0.00174154
Rckl562	2.41046e-05	6.58264e-05	0.000127391	0.000174833	0.00017435	0.000271186	0.000231238	0.000610009	0.000756311	0.00235469	1.48167e-06	1.34725e-09	0.000469009	0.000813409	0.000497175	0.000553885	0.000522985	0.00174154
Rckl563	2.41046e-05	6.58264e-05	0.000127391	0.000174833	0.00017435	0.000271186	0.000231238	0.000610009	0.000756311	0.00235469	1.48167e-06	1.34725e-09	0.000469009	0.000813409	0.000497175	0.000553885	0.000522985	0.00174154
Rckl564	2.41046e-05	6.58264e-05	0.000127391	0.000174833	0.00017435	0.000271186	0.000231238	0.000610009	0.000756311	0.00235469	1.48167e-06	1.34725e-09	0.000469009	0.000813409	0.000497175	0.000553885	0.000522985	0.00174154
Rckl565	0	0	0	0	0	0	0	0	0.000140798	0.000188886	0	0	0	0	0	0	0	0
Rckl566	2.41046e-05	6.58264e-05	0.000127391	0.000174833	0.00017435	0.000271186	0.000231238	0.000610009	0.000615514	0.00236026	1.48167e-06	1.34725e-09	0.000469009	0.000813409	0.000497175	0.000553885	0.000522985	0.00174154
Rckl567	0	0	0	0	0	0	0	0	0.000140798	0.000188886	0	0	0	0	0	0	0	0
Rckl568	2.41046e-05	6.58264e-05	0.000127391	0.000174833	0.00017435	0.000271186	0.000231238	0.000610009	0.000756311	0.00235469	1.48167e-06	1.34725e-09	0.000469009	0.000813409	0.000497175	0.000553885	0.000522985	0.00174154
Rckl569	0	0	5.5921e-05	6.27278e-05	8.88282e-05	0.000202567	0.00010426	0.000225959	0.000249466	0.00100097	0	0	0.000229953	0.00077783	0.000221932	0.000242758	0.00027396	0.00171055
Rckl570	0.000115171	6.58264e-05	0.000162537	0.000165718	0.000180838	0.000188407	0.000222295	0.000567586	0.000602162	0.00215528	7.28734e-05	6.62621e-08	0.000321385	0.000254434	0.000352174	0.000492154	0.000325951	0.000329929
Rckl571	0	0	0	0	0	0	0	0	0	0	0	0	0	0	0	0	0	0
Rckl572	0.00110503	9.79941e-09	0.00110503	9.44615e-09	0.0011566	1.22612e-08	0.00115659	4.16628e-16	0.00115659	3.04484e-09	0.000866282	7.8769e-07	0.000998995	9.02751e-07	0.000933495	1.07712e-06	0.000933443	1.38693e-06
Rckl573	-0.00499441	0.00214487	-0.00610779	0.00589537	-0.00580102	0.00363623	-0.00910202	0.00893235	-0.0245531	0.044846	-0.0102185	0.00300323	-0.0116677	0.0251708	-0.0185001	0.0379215	-0.0273906	0.0651189
Rckl574	20.3194	11.8471	15.5673	9.5528	15.2308	8.93794	15.5218	11.4609	15.4497	11.2915	19.4016	7.38177	17.3003	10.9957	17.0308	10.4209	14.5985	12.7866
Rckl575	0	0	0.000868256	0.00220694	0.000975863	0.000994087	0.00122411	0.0016191	0.00363254	0.0115507	0	0	0.00326026	0.00484347	0.00373833	0.00484988	0.00348996	0.00685785
Rckl576	9.10665e-05	3.16465e-18	9.10665e-05	3.62703e-18	9.53163e-05	4.83194e-18	9.53163e-05	4.51671e-18	9.53163e-05	3.33985e-18	7.13918e-05	6.49148e-08	8.23288e-05	7.43971e-08	7.69309e-05	8.87676e-08	7.69266e-05	1.14299e-07
Rckl577	0	0	0.000868256	0.00220694	0.000975863	0.000994087	0.00122411	0.0016191	0.00363254	0.0115507	0	0	0.00326026	0.00484347	0.00373833	0.00484988	0.00348996	0.00685785
Rckl578	20.3242	11.847	15.5737	9.55278	15.2371	8.93747	15.5315	11.4601	15.4769	11.2867	19.4102	7.3813	17.3147	10.9942	17.0537	10.4192	14.6312	12.7855
Rckl579	0.00481437	0.00214391	0.00644278	0.00557464	0.00631229	0.00337974	0.00978551	0.00871072	0.0271893	0.0333703	0.00860221	0.00297412	0.0144164	0.0185161	0.0228944	0.0262346	0.0327481	0.0447819
Rckl580	-0.00367307	0.0021248	-0.00576831	0.00550738	-0.00570111	0.00327349	-0.00950535	0.00844602	-0.0280098	0.0338069	-0.00766453	0.00297413	-0.0150588	0.0181672	-0.0241294	0.0259414	-0.0339888	0.045318
Rckl581	0	0	0	0	0	0	0	0	0	0	0	0	0	0	0	0	0	0
Rckl582	0	0	0.000852741	0.00156028	0.00106157	0.00110442	0.00154018	0.0021182	0.00558777	0.0283593	0	0	0.00498646	0.0164282	0.00654203	0.0261174	0.00753243	0.0461094
Rckl583	0	0	0	0	0	0	0	0	0	0	0	0	0	0	0	0	0	0
Rckl584	0	0	0	0	0	0	0	0	0	0	0	0	0	0	0	0	0	0
Rckl585	0	0	0	0	0	0	0	0	0	0	0	0	0	0	0	0	0	0
Rckl586	0	0	0	0	0	0	0	0	0	0	0	0	0	0	0	0	0	0
Rckl587	0	0	0	0	0	0	0	0	0	0	0	0	0	0	0	0	0	0
Rckl588	0	0	0	0	0	0	0	0	0	0	0	0	0	0	0	0	0	0
Rckl589	0	0	0	0	0	0	0	0	0	0	0	0	0	0	0	0	0	0
Rckl590	0	0	0	0	0	0	0	0	0	0	0	0	0	0	0	0	0	0
Rckl591	0	0	0	0	0	0	0	0	0	0	0	0	0	0	0	0	0	0
Rckl592	0	0	0	0	0	0	0	0	0	0	0	0	0	0	0	0	0	0
Rckl593	0	0	0	0	0	0	0	0	0	0	0	0	0	0	0	0	0	0
Rckl594	0	0	0	0	0	0	0	0	0	0	0	0	0	0	0	0	0	0
Rckl595	0	0	0	0	0	0	0	0	0	0	0	0	0	0	0	0	0	0
Rckl596	0	0	0	0	0	0	0	0	0	0	0	0	0	0	0	0	0	0
Rckl597	0	0	0	0	0	0	0	0	0	0	0	0	0	0	0	0	0	0
Rckl598	0	0	0	0	0	0	0	0	0	0	0	0	0	0	0	0	0	0
Rckl599	0	0	0	0	0	0	0	0	0	0	0	0	0	0	0	0	0	0
Rckl600	0	0	0	0	0	0	0	0	0	0	0	0	0	0	0	0	0	0
Rckl601	0	0	0	0	0	0	0	0	0	0	0	0	0	0	0	0	0	0
Rckl602	0	0	0	0	0	0	0	0	0	0	0	0	0	0	0	0	0	0
Rckl603	0	0	0	0	0	0	0	0	0	0	0	0	0	0	0	0	0	0
Rckl604	0	0	0	0	0	0	0	0	0	0	0	0	0	0	0	0	0	0
Rckl605	0	0	0	0	0	0	0	0	0	0	0	0	0	0	0	0	0	0
Rckl606	0	0	0	0	0	0	0	0	0	0	0	0	1.23414e-09	2.15401e-09	0	0	6.4677e-10	1.38938e-09
Rckl607	0	0	0	0	0	0	0	0	0	0	0	0	0	0	0	0	0	0
Rckl608	0	0	0	0	0	0	0	0	0	0	0	0	0	0	0	0	0	0
Rckl609	0	0	0	0	0	0	0	0	0	0	0	0	0	0	0	0	0	0
Rckl610	0	0	0	0	0	0	0	0	0	0	0	0	0	0	0	0	0	0
Rckl611	0	0	0	0	0	0	0	0	0	0	0	0	0	0	0	0	0	0
Rckl612	0	0	0	0	0	0	0	0	0	0	0	0	0	0	0	0	0	0
Rckl613	0	0	0	0	0	0	0	0	0	0	0	0	0	0	0	0	0	0
Rckl614	0	0	0	0	0	0	0	0	0	0	0	0	0	0	0	0	0	0
Rckl615	0	0	0	0	0	0	0	0	0	0	0	0	0	0	0	0	0	0
Rckl616	0	0	0	0	0	0	0	0	0	0	0	0	0	0	0	0	0	0
Rckl617	0	0	0	0	0	0	0	0	0	0	0	0	0	0	0	0	0	0
Rckl618	0	0	0	0	0	0	0	0	0	0	0	0	0	0	0	0	0	0
Rckl619	0	0	0	0	0	0	0	0	0	0	0	0	0	0	0	0	0	0
Rckl620	0	0	0	0	0	0	0	0	0	0	0	0	0	0	0	0	0	0
Rckl621	0	0	0	0	0	0	0	0	0	0	0	0	0	0	0	0	0	0
Rckl622	0	0	0	0	0	0	0	0	0	0	0	0	0	0	0	0	0	0
Rckl623	0	0	0	0	0	0	0	0	0	0	0	0	0	0	0	0	0	0
Rckl624	0	0	0	0	0	0	0	0	0	0	0	0	0	0	0	0	0	0
Rckl625	0	0	0	0	0	0	0	0	0	0	0	0	0	0	0	0	0	0
Rckl626	0	0	0	0	0	0	0	0	0	0	0	0	0	0	0	0	0	0
Rckl627	0	0	0	0	0	0	0	0	0	0	0	0	0	0	0	0	0	0
Rckl628	0	0	0	0	0	0	0	0	0	0	0	0	0	0	0	0	0	0
Rckl629	0	0	0	0	0	0	0	0	0	0	0	0	0	0	0	0	0	0
Rckl630	0	0	0	0	0	0	0	0	0	0	0	0	0	0	0	0	0	0
Rckl631	0	0	0	0	0	0	0	0	0	0	0	0	0	0	0	0	0	0
Rckl632	0	0	0	0	0	0	0	0	0	0	0	0	0	0	0	0	0	0
Rckl633	0	0	0	0	0	0	0	0	0	0	0	0	0	0	0	0	0	0
Rckl634	0	0	0.000123116	0.000139067	0.000177539	0.000188305	0.000151074	0.000189962	0.000292442	0.00077983	0	0	0.000510594	0.000653553	0.000711276	0.00081646	0.000563375	0.00110449
Rckl635	0.000160444	0.000251723	0.000292997	0.000862114	0.000265445	0.000391511	0.000327838	0.00107718	0.00068947	0.00253378	6.93915e-05	6.30961e-08	0.00102787	0.00419405	0.00134391	0.00404599	0.00177467	0.00972572
Rckl636	0	0	0	0	0	0	0	0	0	0	0	0	0	0	0	0	0	0
Rckl637	0	0	0	0	0	0	0	0	0	0	0	0	0	0	0	0	0	0
Rckl638	0	0	0	0	0	0	0	0	0	0	0	0	0	0	0	0	0	0
Rckl639	0	0	0.000382768	0.000466807	0.000824986	0.00171815	0.000595459	0.00079953	0.00418769	0.0146877	0	0	0.0025419	0.00696989	0.00500488	0.0175817	0.00358027	0.0130747
Rckl640	0	0	0.000531073	0.000600044	0.000772867	0.000849779	0.00138866	0.00338826	0.00541317	0.0215475	0	0	0.00747137	0.0237465	0.0049011	0.00674955	0.00301347	0.00522135
Rckl641	0	0	0	0	0	0	0	0	0	0	0	0	0	0	0	0	0	0
Rckl642	0	0	0	0	0	0	0	0	0	0	0	0	0	0	0	0	0	0
Rckl643	0	0	0	0	0	0	0	0	0	0	0	0	0	0	0	0	0	0
Rckl644	0	0	0	0	0	0	0	0	0	0	0	0	0	0	0	0	0	0
Rckl645	0	0	0	0	0	0	0	0	0	0	0	0	0	0	0	0	0	0
Rckl646	0	0	0	0	0	0	0	0	0	0	0	0	0	0	0	0	0	0
Rckl647	0	0	0	0	0	0	0	0	0	0	0	0	0	0	0	0	0	0
Rckl648	0	0	0	0	0	0	0	0	0	0	0	0	0	0	0	0	0	0
Rckl649	0	0	0	0	0	0	0	0	0	0	0	0	0	0	0	0	0	0
Rckl650	0	0	0	0	0	0	0	0	0	0	0	0	0	0	0	0	0	0
Rckl651	0	0	0	0	0	0	0	0	0	0	0	0	0	0	0	0	0	0
Rckl652	0	0	0	0	0	0	0	0	0	0	0	0	0	0	0	0	0	0
Rckl653	0	0	0	0	0	0	0	0	0	0	0	0	0	0	0	0	0	0
Rckl654	0	0	0	0	0	0	0	0	0	0	0	0	0	0	0	0	0	0
Rckl655	0	0	0	0	0	0	0	0	0	0	0	0	0	0	0	0	0	0
Rckl656	0	0	0	0	0	0	0	0	0	0	0	0	0	0	0	0	0	0
Rckl657	0	0	0	0	0	0	0	0	0	0	0	0	0	0	0	0	0	0
Rckl658	0	0	0	0	0	0	0	0	0	0	0	0	0	0	0	0	0	0
Rckl659	0	0	0	0	0	0	0	0	0	0	0	0	0	0	0	0	0	0
Rckl660	0.00447912	0.000416501	0.00511602	0.00144115	0.00530907	0.000988468	0.00547541	0.00255866	0.00691364	0.00622213	0.00367788	0.000295835	0.00620648	0.00837234	0.00608152	0.00630929	0.00799827	0.017546
Rckl661	0.00014325	1.24194e-05	0.000166369	4.59185e-05	0.000173551	3.10468e-05	0.000178271	8.0987e-05	0.000237333	0.000213232	0.000116573	9.37671e-06	0.000214491	0.000267173	0.000218851	0.000215322	0.000254709	0.000556063
Rckl662	0.00451955	0.000391832	0.00524893	0.00144873	0.00547555	0.000979528	0.00562444	0.00255514	0.00748786	0.00672748	0.00367788	0.000295835	0.00676719	0.0084293	0.00690474	0.00679339	0.00803607	0.0175438
Rckl663	0.000573001	4.96776e-05	0.000665475	0.000183674	0.000694206	0.000124187	0.000713083	0.000323948	0.000949333	0.000852929	0.000466293	3.75068e-05	0.000857963	0.00106869	0.000875402	0.000861286	0.00101884	0.00222425
Rckl664	0	0	0	0	0	0	0	0	0	0	0	0	0	0	0	0	0	0
Rckl665	0	0	0	0	0	0	0	0	0	0	0	0	0	0	0	0	0	0
Rckl666	1.4325e-05	1.24194e-06	1.66369e-05	4.59185e-06	1.73551e-05	3.10468e-06	1.78271e-05	8.0987e-06	2.37333e-05	2.13232e-05	1.16573e-05	9.37671e-07	2.14491e-05	2.67173e-05	2.18851e-05	2.15322e-05	2.54709e-05	5.56063e-05
Rckl667	8.59502e-05	7.45163e-06	9.98212e-05	2.75511e-05	0.000104131	1.86281e-05	0.000106962	4.85922e-05	0.0001424	0.000127939	6.99439e-05	5.62602e-06	0.000128694	0.000160304	0.00013131	0.000129193	0.000152826	0.000333638
Rckl668	0	0	0	0	0	0	0	0	0	0	0	0	0	0	0	0	0	0
Rckl669	1.4325e-05	1.24194e-06	1.66369e-05	4.59185e-06	1.73551e-05	3.10468e-06	1.78271e-05	8.0987e-06	2.37333e-05	2.13232e-05	1.16573e-05	9.37671e-07	2.14491e-05	2.67173e-05	2.18851e-05	2.15322e-05	2.54709e-05	5.56063e-05
Rckl670	2.86501e-05	2.48388e-06	3.32737e-05	9.18371e-06	3.47103e-05	6.20937e-06	3.56541e-05	1.61974e-05	4.74666e-05	4.26464e-05	2.33146e-05	1.87534e-06	4.28982e-05	5.34346e-05	4.37701e-05	4.30643e-05	5.09418e-05	0.000111213
Rckl671	0	0	0	0	0	0	0	0	0	0	0	0	0	0	0	0	0	0
Rckl672	2.14875e-05	1.86291e-06	2.49553e-05	6.88778e-06	2.60327e-05	4.65703e-06	2.67406e-05	1.2148e-05	3.56e-05	3.19848e-05	1.7486e-05	1.40651e-06	3.21736e-05	4.00759e-05	3.28276e-05	3.22982e-05	3.82064e-05	8.34095e-05
Rckl673	0.000458401	3.9742e-05	0.00053238	0.000146939	0.000555365	9.93499e-05	0.000570466	0.000259158	0.000759466	0.000682343	0.000373034	3.00055e-05	0.000686371	0.000854953	0.000700322	0.000689029	0.000815069	0.0017794
Rckl674	7.16251e-05	6.20969e-06	8.31843e-05	2.29593e-05	8.67757e-05	1.55234e-05	8.91353e-05	4.04935e-05	0.000118667	0.000106616	5.82866e-05	4.68835e-06	0.000107245	0.000133586	0.000109425	0.000107661	0.000127355	0.000278032
Rckl675	2.14875e-05	1.86291e-06	2.49553e-05	6.88778e-06	2.60327e-05	4.65703e-06	2.67406e-05	1.2148e-05	3.56e-05	3.19848e-05	1.7486e-05	1.40651e-06	3.21736e-05	4.00759e-05	3.28276e-05	3.22982e-05	3.82064e-05	8.34095e-05
Rckl676	0	0	0	0	0	0	0	0	0	0	0	0	0	0	0	0	0	0
Rckl677	0	0	0	0	0	0	0	0	0	0	0	0	0	0	0	0	0	0
Rckl678	0	0	0	0	0	0	0	0	0	0	0	0	0	0	0	0	0	0
Rckl679	0	0	0	0	0	0	0	0	0	0	0	0	0	0	0	0	0	0
Rckl680	0.0263037	0.00847764	0.0326257	0.0163247	0.0405402	0.0130404	0.0303857	0.0226519	0.0519451	0.0586164	0.00511373	0.00279277	0.0435547	0.0519919	0.0731964	0.0877704	0.081403	0.125689
Rckl681	0.00881658	0.00741053	0.0112145	0.00924806	0.011377	0.009411	0.0188662	0.0211043	0.03944	0.0603829	0.014154	0.00925541	0.0249511	0.0356537	0.0322925	0.0505427	0.0249263	0.0342621
Rckl682	0	0	0	0	0	0	0	0	0	0	0	0	0	0	0	0	0	0
Rckl683	0	0	0	0	0	0	0	0	0	0	0	0	0	0	0	0	0	0
Rckl684	0	0	0	0	0	0	0	0	0	0	0	0	0	0	0	0	0	0
Rckl685	0	0	0	0	0	0	0	0	0	0	0	0	0	0	0	0	0	0
Rckl686	0	0	0	0	0	0	0	0	0	0	0	0	0	0	0	0	0	0
Rckl687	0	0	0	0	0	0	0	0	0	0	0	0	0	0	0	0	0	0
Rckl688	0	0	0	0	0	0	0	0	0	0	0	0	0	0	0	0	0	0
Rckl689	0	0	0	0	0	0	0	0	0	0	0	0	0	0	0	0	0	0
Rckl690	0	0	0	0	0	0	0	0	0	0	0	0	0	0	0	0	0	0
Rckl691	0	0	0	0	0	0	0	0	0	0	0	0	0	0	0	0	0	0
Rckl692	0	0	0	0	0	0	0	0	0	0	0	0	0	0	0	0	0	0
Rckl693	0	0	0	0	0	0	0	0	0	0	0	0	0	0	0	0	0	0
Rckl694	0	0	0	0	0	0	0	0	0	0	0	0	0	0	0	0	0	0
Rckl695	0	0	0	0	0	0	0	0	0	0	0	0	0	0	0	0	0	0
Rckl696	0	0	0	0	0	0	0	0	0	0	0	0	0	0	0	0	0	0
Rckl697	0	0	0	0	0	0	0	0	0	0	0	0	0	0	0	0	0	0
Rckl698	0	0	0	0	0	0	0	0	0	0	0	0	0	0	0	0	0	0
Rckl699	0	0	0	0	0	0	0	0	0	0	0	0	0	0	0	0	0	0
Rckl700	0	0	0	0	0	0	0	0	0	0	0	0	0	0	0	0	0	0
Rckl701	0	0	0	0	0	0	0	0	0	0	0	0	0	0	0	0	0	0
Rckl702	0.0361502	0.00496913	0.0386439	0.0100876	0.0423525	0.00718528	0.0460496	0.0154366	0.0676144	0.0571031	0.0244972	0.00494095	0.0468552	0.0342113	0.0518349	0.0506915	0.074082	0.0767521
Rckl703	-0.00520059	0.000731225	-0.00573043	0.00256343	-0.00590696	0.00216779	-0.00660195	0.00482898	-0.0118384	0.0225148	-0.0076583	0.00197263	-0.00938764	0.0146636	-0.00997601	0.0210951	-0.0140329	0.0290887
Rckl704	3.58126e-06	3.10485e-07	4.15922e-06	1.14796e-06	4.33879e-06	7.76171e-07	4.45677e-06	2.02467e-06	5.93333e-06	5.3308e-06	2.91433e-06	2.34418e-07	5.36227e-06	6.67932e-06	5.47127e-06	5.38304e-06	6.36773e-06	1.39016e-05
Rckl705	3.58126e-06	3.10485e-07	4.15922e-06	1.14796e-06	4.33879e-06	7.76171e-07	4.45677e-06	2.02467e-06	5.93333e-06	5.3308e-06	2.91433e-06	2.34418e-07	5.36227e-06	6.67932e-06	5.47127e-06	5.38304e-06	6.36773e-06	1.39016e-05
Rckl706	3.58126e-06	3.10485e-07	1.16904e-05	1.67277e-05	1.30296e-05	1.69271e-05	2.04729e-05	4.1135e-05	6.20789e-05	0.000151367	9.00888e-06	6.14841e-06	3.95951e-05	6.13203e-05	6.94293e-05	0.000148591	0.000126049	0.000343767
Rckl707	1.66986e-06	2.20032e-07	5.69387e-06	1.24395e-05	5.99198e-06	1.52022e-05	1.02618e-05	3.62491e-05	3.88276e-05	0.000147743	7.57103e-06	6.14799e-06	2.12014e-05	4.53345e-05	3.19746e-05	9.94514e-05	9.05476e-05	0.000320579
Rckl708	1.66986e-06	2.20032e-07	5.69387e-06	1.24395e-05	5.99198e-06	1.52022e-05	1.02618e-05	3.62491e-05	3.88276e-05	0.000147743	7.57103e-06	6.14799e-06	2.12014e-05	4.53345e-05	3.19746e-05	9.94514e-05	9.05476e-05	0.000320579
Rckl709	5.66688e-08	1.36339e-07	2.04027e-07	4.6876e-07	2.32476e-07	3.53795e-07	2.98672e-07	8.67253e-07	8.8709e-07	2.55902e-06	0	0	9.75291e-07	3.33055e-06	1.12525e-06	2.67168e-06	1.704e-06	6.9511e-06
Rckl710	9.42475e-07	8.49958e-08	4.53588e-06	1.2449e-05	4.8134e-06	1.52097e-05	9.03149e-06	3.62597e-05	3.67091e-05	0.000147819	6.84957e-06	6.1516e-06	1.93433e-05	4.52012e-05	2.99916e-05	9.93666e-05	8.82468e-05	0.000320236
Rckl711	6.3e-08	5.04391e-21	6.3e-08	6.10223e-21	6.594e-08	1.3118e-20	6.594e-08	1.18166e-20	6.594e-08	7.80337e-21	4.9389e-08	4.49082e-11	5.69552e-08	5.14681e-11	5.32209e-08	6.14096e-11	5.3218e-08	7.90724e-11
Rckl712	0	0	7.53122e-06	1.67422e-05	8.69085e-06	1.69384e-05	1.60162e-05	4.11455e-05	5.61455e-05	0.000151266	6.09455e-06	6.15184e-06	3.42328e-05	6.09977e-05	6.3958e-05	0.000148516	0.000119682	0.000343056
Rckl713	2.03595e-08	7.47562e-08	1.61981e-07	3.41744e-07	1.43349e-07	1.6835e-07	1.36143e-07	5.34806e-07	2.86006e-07	7.70612e-07	1.13785e-07	1.17297e-07	1.56662e-07	3.32915e-07	1.6277e-07	2.80574e-07	3.23406e-08	5.47765e-08
Rckl714	1.85473e-06	8.49958e-08	5.79254e-06	1.15577e-05	6.80518e-06	7.86639e-06	9.91242e-06	2.02267e-05	2.23642e-05	3.73122e-05	1.43784e-06	2.63035e-08	1.74184e-05	4.09769e-05	3.63295e-05	0.00010654	3.37976e-05	0.000133
Rckl715	1.85473e-06	8.49958e-08	5.79254e-06	1.15577e-05	6.80518e-06	7.86639e-06	9.91242e-06	2.02267e-05	2.23642e-05	3.73122e-05	1.43784e-06	2.63035e-08	1.74184e-05	4.09769e-05	3.63295e-05	0.00010654	3.37976e-05	0.000133
Rckl716	5.92252e-06	8.49958e-06	0.000173732	0.000276645	0.000231851	0.000328879	0.000561887	0.00199422	0.0013723	0.00360003	3.02594e-06	2.63048e-06	0.000865621	0.00338706	0.00203152	0.00825136	0.00164631	0.00944929
Rckl717	2.835e-07	3.23264e-20	2.835e-07	4.32083e-20	2.9673e-07	2.01397e-20	2.9673e-07	1.93971e-20	2.9673e-07	1.40175e-20	2.2225e-07	2.02087e-10	2.56299e-07	2.31606e-10	2.39494e-07	2.76343e-10	2.39481e-07	3.55826e-10
Rckl718	4.977e-07	2.6722e-19	4.977e-07	4.37571e-19	5.20926e-07	2.29508e-19	5.20926e-07	2.13878e-19	5.20926e-07	1.52998e-19	3.90173e-07	3.54775e-10	4.49946e-07	4.06598e-10	4.20445e-07	4.85136e-10	4.20422e-07	6.24672e-10
Rckl719	2.205e-07	2.5418e-20	2.205e-07	2.83441e-20	2.3079e-07	8.78864e-20	2.3079e-07	7.04479e-20	2.3079e-07	5.55353e-20	1.72861e-07	1.57179e-10	1.99343e-07	1.80138e-10	1.86273e-07	2.14934e-10	1.86263e-07	2.76753e-10
Rckl720	0	0	0	0	0	0	0	0	0	0	0	0	0	0	0	0	0	0
Rckl721	5.92252e-08	8.49958e-08	3.99704e-06	1.15577e-05	4.92589e-06	7.86639e-06	8.03313e-06	2.02267e-05	2.04849e-05	3.73122e-05	3.02594e-08	2.63048e-08	1.57952e-05	4.09769e-05	3.48127e-05	0.00010654	3.22809e-05	0.000133
Rckl722	0	0	0	0	0	0	0	0	0	0	0	0	0	0	0	0	0	0
Rckl723	6.05768e-09	6.5031e-09	3.4727e-09	8.5382e-09	3.05686e-08	2.46132e-08	1.87353e-08	2.13528e-08	1.55091e-08	1.78366e-08	6.16365e-09	7.7479e-09	1.52502e-08	1.91529e-08	2.00242e-08	2.17194e-08	1.79772e-08	1.78621e-08
Rckl724	0	0	0	0	0	0	0	0	0	0	0	0	0	0	0	0	0	0
Rckl726	-0.0100112	0.0042437	-0.0187354	0.012291	-0.0183155	0.00829584	-0.0252557	0.0221049	-0.0615363	0.0561608	-0.0172032	0.00347637	-0.0526091	0.0481173	-0.0807671	0.0799602	-0.098196	0.135384
Rckl727	0	0	0	0	0	0	0	0	0	0	0	0	0	0	0	0	0	0
Rckl728	1.63929e-09	2.76898e-09	4.54225e-09	6.12553e-09	3.42999e-09	4.89305e-09	3.52815e-09	4.60064e-09	0	0	0	0	2.16514e-09	3.18878e-09	3.87234e-09	6.6115e-09	0	0
Rckl729	0	0	0	0	0	0	0	0	0	0	0	0	0	0	0	0	0	0
Rckl730	0	0	0	0	0	0	0	0	0	0	0	0	0	0	0	0	0	0
Rckl731	-9.82376e-18	3.40346e-17	-2.28705e-17	5.27121e-17	-2.16195e-17	7.69389e-17	-8.23011e-17	1.65693e-16	-2.36148e-16	2.44087e-15	-3.94577e-15	1.70774e-14	-1.49174e-14	4.0699e-14	7.38385e-16	4.8379e-15	-8.52753e-16	4.46355e-15
Rckl732	3.36039e-19	3.73507e-19	4.88603e-19	5.64045e-19	-2.09966e-19	7.50435e-19	-9.91324e-20	4.63015e-19	6.99333e-20	1.14798e-18	-4.12531e-19	5.33008e-20	-4.85653e-15	5.75349e-14	8.27377e-17	4.72221e-14	-3.01267e-19	2.80518e-18
Rckl733	0	0	0	0	0	0	0	0	0	0	0	0	0	0	0	0	0	0
Rckl734	0	0	0	0	0	0	0	0	0	0	0	0	0	0	0	0	0	0
Rckl735	0	0	0	0	0	0	0	0	0	0	0	0	0	0	0	0	0	0
Rckl736	0	0	0	0	0	0	0	0	0	0	0	0	0	0	0	0	0	0
Rckl737	0	0	0	0	0	0	0	0	0	0	0	0	0	0	0	0	0	0
Rckl738	0	0	0	0	0	0	0	0	0	0	0	0	0	0	0	0	0	0
Rckl739	0	0	0	0	0	0	0	0	0	0	0	0	0	0	0	0	0	0
Rckl740	0	0	0	0	0	0	0	0	0	0	0	0	0	0	0	0	0	0
Rckl741	0	0	0	0	0	0	0	0	0	0	0	0	0	0	0	0	0	0
Rckl742	0	0	0	0	0	0	0	0	0	0	0	0	0	0	0	0	0	0
Rckl743	0	0	3.22662e-09	4.46809e-09	-2.65079e-08	2.32591e-08	-8.95407e-09	1.49238e-08	-1.41315e-08	1.73023e-08	6.06662e-09	6.05964e-09	-1.54029e-08	1.88609e-08	-1.7561e-08	2.11013e-08	-1.59503e-08	1.75769e-08
Rckl744	0	0	0	0	0	0	0	0	0	0	0	0	0	0	0	0	0	0
Rckl745	0	0	0	0	0	0	0	0	0	0	0	0	0	0	0	0	0	0
Rckl746	5.92252e-06	8.49958e-06	0.000399704	0.00115577	0.000492589	0.000786639	0.000803313	0.00202267	0.00204849	0.00373122	3.02594e-06	2.63048e-06	0.00157952	0.00409769	0.00348127	0.010654	0.00322809	0.0133
Rckl747	0	0	0.00179549	0.00306409	0.00207349	0.00277836	0.00361563	0.0136213	0.00629226	0.00881647	0	0	0.00759999	0.0198873	0.00955833	0.0266915	0.0208256	0.103151
Rckl748	0	0	0	0	0	0	0	0	0	0	0	0	0	0	0	0	0	0
Rckl749	0.000567573	4.68789e-05	0.000556519	6.10611e-05	0.000584299	5.16235e-05	0.000576177	8.31224e-05	0.000492684	0.000146132	0.000439826	1.79644e-05	0.00041595	0.000105169	0.000409794	9.69759e-05	0.000399636	0.000124206
Rckl750	0	0	0	0	6.87425e-06	6.89717e-06	5.97583e-06	1.13058e-05	2.05059e-05	3.9175e-05	0	0	9.66707e-06	1.25922e-05	9.31744e-06	1.15745e-05	3.59345e-06	5.26565e-06
Rckl751	0	0	0	0	0	0	0	0	0	0	0	0	0	0	0	0	0	0
Rckl752	0.000202725	1.42508e-05	0.000205747	1.31e-05	0.000210643	1.03837e-05	0.000207827	2.44146e-05	0.000161201	4.81521e-05	7.03457e-05	7.10076e-06	0.000142218	3.82304e-05	0.0001434	3.29178e-05	0.000130749	4.31495e-05
Rckl753	0	0	0	0	0	0	0	0	0	0	0	0	0	0	0	0	0	0
Rckl754	0	0	0	0	0	0	0	0	0	0	0	0	0	0	0	0	0	0
Rckl755	0	0	0	0	0	0	0	0	0	0	0	0	0	0	0	0	0	0
Rckl756	0	0	0	0	0	0	0	0	0	0	0	0	0	0	0	0	0	0
Rckl757	0	0	0	0	0	0	0	0	0	0	0	0	0	0	0	0	0	0
Rckl758	0.00283563	2.81905e-16	0.00283563	5.3463e-16	0.00296796	3.23792e-16	0.00296796	2.41467e-16	0.00296796	1.68936e-16	0.002223	2.02132e-06	0.00256355	2.31658e-06	0.00239547	2.76405e-06	0.00239534	3.55905e-06
Rckl759	0	0	0	0	0	0	0	0	0	0	0	0	0	0	0	0	0	0
Rckl760	0	0	0	0	0	0	0	0	0	0	0	0	0	0	0	0	0	0
Rckl761	0	0	0	0	0	0	0	0	0	0	0	0	0	0	0	0	0	0
Rckl762	4.36452e-05	5.91555e-05	0.000105631	0.000125799	0.000269262	0.000386073	0.000177904	0.000337179	0.000315319	0.00053797	0	0	0.000109187	0.00015835	0.000251985	0.000340495	0.000104591	0.000345652
Rckl763	0	0	0	0	0	0	0	0	0	0	0	0	0	0	0	0	0	0
Rckl770	0.00033085	0.000747174	0.000760529	0.00192164	0.00143247	0.00394199	0.0014198	0.00360443	0.00238162	0.00944179	0	0	0.00286362	0.0094483	0.00277567	0.00777807	0.00338964	0.0143829
Rckl771	-7.19292e-05	0.000251723	-0.000327599	0.00086419	-0.000350339	0.000421156	-0.000386267	0.00109318	-0.000889267	0.00265221	0	0	-0.00145844	0.00423268	-0.00198041	0.00409705	-0.00226328	0.00977385
Rckl772	0	0	0	0	0	0	0	0	0	0	0	0	0	0	0	0	0	0
Rckl774	0	0	0.000692926	0.000864961	0.000790855	0.00090294	0.00106256	0.00158025	0.00359051	0.025211	0	0	0.00210607	0.0033094	0.0034111	0.00740173	0.00253075	0.00411059
Rckl775	0	0	0	0	0	0	0	0	0	0	0	0	0	0	0	0	0	0
Rckl777	0	0	0	0	0	0	0	0	0	0	0	0	0	0	0	0	0	0
Rckl778	0	0	0	0	0	0	0	0	0	0	0	0	0	0	0	0	0	0
Rckl779	0	0	0	0	0	0	0	0	0	0	0	0	0	0	0	0	0	0
Rckl780	0	0	0	0	0	0	0	0	0	0	0	0	0	0	0	0	0	0
Rckl781	0	0	0	0	0	0	0	0	0	0	0	0	0	0	0	0	0	0
Rckl783	-6.12783e-08	1.55242e-07	-3.50258e-07	5.73982e-07	-3.5934e-07	3.88085e-07	-4.1833e-07	1.01234e-06	-1.15661e-06	2.6654e-06	-1.01438e-07	1.17298e-07	-1.11771e-06	3.33969e-06	-1.27472e-06	2.69147e-06	-1.72303e-06	6.9507e-06
Rckl784	0	0	0	0	0	0	0	0	0	0	0	0	0	0	0	0	0	0
Rckl785	0	0	0.000692926	0.000864961	0.000790855	0.00090294	0.00106256	0.00158025	0.00359051	0.025211	0	0	0.00210607	0.0033094	0.0034111	0.00740173	0.00253075	0.00411059
Rckl786	0.000280319	1.53619e-17	0.000280319	1.99095e-17	0.0002934	4.02681e-17	0.0002934	3.52185e-17	0.0002934	2.24582e-17	0.000219756	1.99819e-07	0.000253422	2.29007e-07	0.000236807	2.73242e-07	0.000236793	3.51833e-07
Rckl788	0	0	0	0	0	0	0	0	0	0	0	0	0	0	0	0	0	0
Rckl791	0	0	0	0	0	0	0	0	0	0	0	0	0	0	0	0	0	0
Rckl792	0	0	0	0	0	0	0	0	0	0	0	0	0	0	0	0	0	0
Rckl793	-0.000395993	0.000670961	-0.00122753	0.00224669	-0.00205507	0.00246266	-0.000970859	0.00282421	-0.00136016	0.00317216	0	0	-0.0223165	0.0271425	-0.0292077	0.0336021	-0.0411808	0.0506336
Rckl794	0	0	0	0	0	0	0	0	0	0	0	0	0	0	0	0	0	0
Rckl795	0	0	0	0	0	0	0	0	0	0	0	0	0	0	0	0	0	0
Rckl796	0	0	0	0	0	0	0	0	0	0	0	0	0	0	0	0	0	0
Rckl797	0	0	0	0	0	0	0	0	0	0	0	0	0	0	0	0	0	0
Rckl798	0	0	0	0	0	0	0	0	0	0	0	0	0	0	0	0	0	0
Rckl799	0	0	0	0	0	0	0	0	0	0	0	0	0	0	0	0	0	0
Rckl800	0	0	0	0	0	0	0	0	0	0	0	0	0	0	0	0	0	0
Rckl801	0	0	0	0	0	0	0	0	0	0	0	0	0	0	0	0	0	0
Rckl802	0	0	0	0	0	0	0	0	0	0	0	0	0	0	0	0	0	0
Rckl803	0	0	0	0	0	0	0	0	0	0	0	0	0	0	0	0	0	0
Rckl804	0	0	0	0	0	0	0	0	0	0	0	0	0	0	0	0	0	0
Rckl805	0	0	0	0	0	0	0	0	0	0	0	0	0	0	0	0	0	0
Rckl806	0	0	0	0	0	0	0	0	0	0	0	0	0	0	0	0	0	0
Rckl807	0	0	0	0	0	0	0	0	0	0	0	0	0	0	0	0	0	0
Rckl808	0	0	0	0	0	0	0	0	0	0	0	0	0	0	0	0	0	0
Rckl809	0	0	0	0	0	0	0	0	0	0	0	0	0	0	0	0	0	0
Rckl810	0.000580417	3.52771e-05	0.000585168	3.39583e-05	0.000598929	4.08997e-05	0.00057578	8.17057e-05	0.000448053	0.000149466	0.000242172	7.55648e-05	0.000415464	0.000107013	0.000394243	9.38251e-05	0.000365453	0.00013475
Rckl811	0	0	0	0	0	0	0	0	0	0	0	0	0	0	0	0	0	0
Rckl812	0	0	0	0	0	0	0	0	0	0	0	0	0	0	0	0	0	0
Rckl813	0	0	0	0	0	0	0	0	0	0	0	0	0	0	0	0	0	0
Rckl814	0	0	0	0	0	0	0	0	0	0	0	0	0	0	0	0	0	0
Rckl815	0	0	0	0	0	0	0	0	0	0	0	0	0	0	0	0	0	0
Rckl816	0	0	0	0	0	0	0	0	0	0	0	0	0	0	0	0	0	0
Rckl817	0	0	0	0	0	0	0	0	0	0	0	0	0	0	0	0	0	0
Rckl818	0	0	0	0	0	0	0	0	0	0	0	0	0	0	0	0	0	0
Rckl819	0	0	0	0	0	0	0	0	0	0	0	0	0	0	0	0	0	0
Rckl820	0	0	-3.08619e-09	4.37854e-09	0	0	0	0	-6.24994e-09	6.67559e-09	0	0	0	0	0	0	0	0
Rckl821	0	0	0	0	0	0	0	0	0	0	0	0	1.9674e-15	5.52619e-15	0	0	-1.29964e-09	2.25076e-09
Rckl822	-2.70748e-08	2.01783e-08	-4.0755e-08	2.43079e-08	-3.66173e-08	2.32298e-08	-1.92705e-08	1.79048e-08	-6.37916e-09	7.14994e-09	-3.13829e-08	2.00238e-08	-1.49244e-08	1.45626e-08	-1.57942e-08	1.73852e-08	-9.66935e-09	1.06757e-08
Rckl823	0	0	0	0	0	0	0	0	0	0	0	0	0	0	0	0	0	0
Rckl824	0	0	0.000872856	0.000967055	0.00126872	0.00416661	0.00184385	0.00813638	0.00728794	0.0356471	0	0	0.0037627	0.0120251	0.00550817	0.0164631	0.0031105	0.00469113
Rckl825	0	0	-0.000225971	0.00112666	-0.000260738	0.000718611	-0.000241426	0.000303001	-0.000676194	0.000828211	0	0	-0.000713896	0.00235342	-0.00144975	0.00690234	-0.00158178	0.00946759
Rckl826	0	0	0	0	0	0	0	0	0	0	0	0	0	0	0	0	0	0
Rckl827	0	0	0	0	0	0	0	0	0	0	0	0	0	0	0	0	0	0
Rckl828	0	0	0	0	0	0	0	0	0	0	0	0	0	0	0	0	0	0
Rckl829	0	0	0	0	0	0	0	0	0	0	0	0	0	0	0	0	0	0
Rckl830	0	0	0	0	0	0	0	0	0	0	0	0	0	0	0	0	0	0
Rckl831	0.126323	0.00105352	0.15697	0.00348873	0.169584	0.00139396	0.220996	0.00657762	0.323598	0.00662256	0.149588	0.00181569	0.232261	0.00554563	0.306273	0.00532579	0.421569	0.0120461
Rckl831_2	0.000873875	0.000132029	0.000909705	0.000119943	0.000957905	4.76394e-05	0.00061749	0.000225083	0.0755895	0.00127271	3.90921e-05	4.80817e-05	0.000914393	0.000125024	0.000908766	0.000106196	0.000910687	0.000146891
Rckl832	0	0	0	0	0	0	0	0	0	0	0	0	0	0	0	0	0	0
Rckl833	0.0393594	0.000251501	0.053209	0.000860719	0.0553391	0.000557077	0.049589	0.00144387	0.158028	0.008236	0.055562	0.000231994	0.119347	0.00247151	0.150825	0.00362101	0.166303	0.00452646
Rckl833_2	0.000941452	0.000107962	0.000948478	8.32109e-05	0.000921365	5.98753e-05	0.000847286	0.000156247	0.00661986	0.00235005	0.000934681	3.30314e-05	0.000919706	0.000110862	0.00088906	0.000129007	0.000903174	0.000158557
Rckl834	0	0	0	0	0	0	0	0	0	0	0	0	0	0	0	0	0	0
Rckl835	0.00093215	0.00211658	0.00813135	0.0184128	0.00553801	0.011722	0.0358954	0.0624384	0.156098	0.110687	0.120706	0.0185893	0.111979	0.103854	0.145469	0.116218	0.246238	0.197523
Rckl836	0.0988321	0.00306622	0.118951	0.0130942	0.131411	0.00941635	0.134591	0.0354686	0.180955	0.0687695	0.0481008	0.00848545	0.149149	0.0478567	0.195852	0.0551783	0.211706	0.101671
Rckl837	0.172736	0.00783059	0.230578	0.0178317	0.24118	0.0126594	0.279973	0.0258244	0.582295	0.0700955	0.253745	0.0101765	0.463408	0.0648523	0.588126	0.0785818	0.741502	0.13353
Rckl838	0	0	0	0	0	0	0	0	0	0	0	0	0	0	0	0	0	0
Rckl839	-0.000160653	0.000447461	-0.000966866	0.00279083	-0.000817918	0.00198694	-0.000578044	0.00166443	-0.00146156	0.00376873	0	0	-0.00190586	0.0053305	-0.00385752	0.00923509	-0.00380939	0.0158871
Rckl840	2.41046e-05	6.58264e-05	0.000127391	0.000174833	0.00017435	0.000271186	0.000231238	0.000610009	0.000756311	0.00235469	1.48167e-06	1.34725e-09	0.000469009	0.000813409	0.000497175	0.000553885	0.000522985	0.00174154
Rckl841	0	0	0	0	0	0	0	0	0	0	0	0	0	0	0	0	0	0
Rckl842	0	0	0	0	0	0	0	0	0	0	0	0	0	0	0	0	0	0
Rckl843	0	0	0	0	0	0	0	0	0	0	0	0	0	0	0	0	0	0
Rckl844	0	0	0	0	0	0	0	0	0	0	0	0	0	0	0	0	0	0
Rckl845	0	0	0	0	0	0	0	0	0	0	0	0	0	0	0	0	0	0
Rckl846	0	0	0	0	0	0	0	0	0	0	0	0	0	0	0	0	0	0
Rckl847	0	0	0	0	0	0	0	0	0	0	0	0	0	0	0	0	0	0
Rckl848	0	0	0	0	0	0	0	0	0	0	0	0	0	0	0	0	0	0
Rckl849	0	0	0	0	0	0	0	0	0	0	0	0	0	0	0	0	0	0
Rckl850	0	0	0	0	0	0	0	0	0	0	0	0	0	0	0	0	0	0
Rckl851	0	0	0	0	0	0	0	0	0	0	0	0	0	0	0	0	0	0
Rckl852	-2.34032e-05	4.7001e-05	-0.000484628	0.000545061	-0.000769526	0.0015674	-0.000517625	0.000811179	-0.0013533	0.0042183	0	0	-0.00361008	0.00484127	-0.00554257	0.00736069	-0.00474468	0.0156801
Rckl853	0	0	0	0	0	0	0	0	0	0	0	0	0	0	0	0	0	0
Rckl854	0.0358294	0.004914	0.0378799	0.00992783	0.0416416	0.00690536	0.0446614	0.0148743	0.0612112	0.0535944	0.0206804	0.00485467	0.0421979	0.0314927	0.0463481	0.0458929	0.0646726	0.0736451
Rckl855	0	0	0	0	0	0	0	0	0	0	0	0	0	0	0	0	0	0
Rckl856	0	0	0	0	0	0	0	0	0	0	0	0	0	0	0	0	0	0
Rckl857	0.00308829	3.35901e-05	0.00308618	8.57311e-05	0.00315013	0.000191561	0.00320172	0.000198585	0.00320684	0.000379543	0.00244351	1.17669e-05	0.00286334	0.000343696	0.00262365	0.000313283	0.00274204	0.000719125
Rckl858	0	0	0	0	0	0	0	0	0	0	0	0	0	0	0	0	0	0
Rckl859	0	0	0	0	0	0	0	0	0	0	0	0	0	0	0	0	0	0
Rckl860	0	0	0	0	0	0	0	0	0	0	0	0	0	0	0	0	0	0
Rckl861	0.00109624	0.000122927	0.000796231	0.000549627	0.00071807	0.00134909	0.000644011	0.00162448	-0.00546611	0.0107305	-0.000303371	0.000745232	-0.000934414	0.0034329	-0.00219111	0.00836504	-0.00745577	0.0138206
Rckl862	0	0	0	0	0	0	0	0	2.83026e-09	3.3652e-09	0	0	-1.9674e-15	5.52619e-15	0	0	1.29964e-09	2.25076e-09
Rckl863	5.74783e-05	0.000217011	-0.00031999	0.00143419	-0.000347435	0.00100135	-0.000721222	0.00304968	-0.00328956	0.00799844	-0.00196372	0.00253341	-0.00301938	0.00978877	-0.00511017	0.0152932	-0.00939176	0.0288858
Rckl864	0.000561114	0.000125894	0.000525159	0.000497022	0.000599202	0.000337377	0.000506554	0.00107831	0.00011505	0.00463485	-0.000273148	0.000360729	0.000108845	0.00232128	0.00013189	0.00194368	9.93743e-05	0.00306616
Rckl865	0	0	0	0	0	0	0	0	0	0	0	0	0	0	0	0	0	0
Rckl866	0	0	0.000872856	0.000967055	0.00126872	0.00416661	0.00184385	0.00813638	0.00728794	0.0356471	0	0	0.0037627	0.0120251	0.00550817	0.0164631	0.0031105	0.00469113
Rckl867	0.00130448	0.00112466	-0.00195588	0.00533473	-0.00346718	0.00552887	-0.00916266	0.0480445	-0.0198765	0.0328772	0.0015254	1.38701e-06	-0.0283374	0.121384	-0.0288272	0.137565	-0.0358668	0.201353
Rckl868	0	0	0	0	0	0	0	0	0	0	0	0	0	0	0	0	0	0
HEOLt	-0.000941452	0.000107962	-0.000948478	8.32109e-05	-0.000921365	5.98753e-05	-0.000847286	0.000156247	-0.00661986	0.00235005	-0.000934681	3.30314e-05	-0.000919706	0.000110862	-0.00088906	0.000129007	-0.000903174	0.000158557
Rckl869	-0.000106129	0.000142212	-0.000594541	0.000626447	-0.000887253	0.000918302	-0.000638057	0.00110617	-0.00074611	0.00162329	0	0	-0.00424438	0.00906343	-0.00484782	0.00892052	-0.00666091	0.0241271
Rckl870	0	0	0	0	0	0	0	0	0	0	0	0	0	0	0	0	0	0
Rckl871	-3.18531e-06	7.69117e-06	-3.43082e-05	4.09663e-05	-4.62731e-05	5.5128e-05	-4.85291e-05	6.71838e-05	-0.000156087	0.000861145	-1.47772e-07	2.82645e-08	-0.000174212	0.000778568	-0.00016762	0.000299707	-0.000116614	0.000193334
Rckl872	0	0	-5.5921e-05	6.27278e-05	-8.88282e-05	0.000202567	-0.00010426	0.000225959	-0.000249466	0.00100097	0	0	-0.000229953	0.00077783	-0.000221932	0.000242758	-0.00027396	0.00171055
Rckl873	0	0	0	0	0	0	0	0	0	0	0	0	0	0	0	0	0	0
Rckl874	-2.22146e-05	6.58264e-05	-6.95802e-05	0.000165718	-8.35431e-05	0.000188407	-0.000125	0.000567586	-0.000504868	0.00215528	0	0	-0.000237347	0.00025443	-0.000273646	0.000492154	-0.000247428	0.000329928
Rckl875	0	0	0	0	0	0	0	0	0	0	0	0	0	0	0	0	0	0
Rckl876	0	0	0	0	0	0	0	0	0	0	0	0	0	0	0	0	0	0
Biomass_ck	0.00315	4.51359e-16	0.00315	5.3024e-16	0.003297	3.08277e-16	0.003297	3.15815e-16	0.003297	2.08494e-16	0.00246945	2.24541e-06	0.00284776	2.57341e-06	0.00266105	3.07048e-06	0.0026609	3.95362e-06
RlacTrans	0.000388607	0.000489289	0.0012471	0.00157845	0.00134713	0.0013341	0.000805629	0.00128771	0.0010826	0.00352261	0	0	0.00574196	0.0142652	0.00367513	0.00668953	0.00370765	0.00913552
RMN_c0	0	0	0	0	0	0	0	0	0	0	0	0	0	0	0	0	0	0
RNA	9.6285e-05	8.01103e-18	9.6285e-05	1.36849e-17	9.9036e-05	5.83364e-18	9.9036e-05	5.59573e-18	9.9036e-05	3.40426e-18	7.28505e-05	1.35279e-07	8.56537e-05	2.14658e-07	8.0214e-05	2.12051e-07	8.01392e-05	2.34005e-07
RPE	-0.00154226	0.000377851	-0.00283527	0.00276639	-0.00306624	0.00187088	-0.00408538	0.00484976	-0.00995548	0.0172398	-0.00178068	0.000735551	-0.0075068	0.013748	-0.00893306	0.0140503	-0.0118808	0.0288988
RPI	-0.00153589	0.000377902	-0.00276666	0.00276599	-0.0029737	0.00186762	-0.00398833	0.00485062	-0.00964332	0.017195	-0.00178039	0.000735552	-0.00715838	0.0136943	-0.00859782	0.0139437	-0.0116476	0.0289045
rxn00001_c0	0.0660101	0.0227619	0.0791974	0.0260978	0.0608739	0.0261206	0.122018	0.073477	0.166997	0.119037	0.0847438	0.0196344	0.130808	0.0705749	0.11592	0.0746482	0.182479	0.121955
rxn00002_c0	0	0	0	0	0	0	0	0	0	0	0	0	0	0	0	0	0	0
rxn00003_c0	0.00162338	0.000813296	0.00345319	0.00242093	0.00408615	0.00295564	0.00188365	0.000807596	0.00204965	0.00138707	0.000890752	1.79172e-05	0.0154903	0.0176866	0.0455822	0.0355258	0.0233914	0.0283525
rxn00010_c0	5.41974e-06	1.04942e-05	7.81066e-06	1.1125e-05	9.76403e-06	9.84877e-06	1.37304e-05	2.2157e-05	3.19045e-06	8.96243e-06	0	0	7.23444e-06	1.14876e-05	5.31714e-06	9.628e-06	4.3241e-06	1.71569e-05
rxn00011_c0	0.000834606	3.52771e-05	0.000839358	3.39583e-05	0.000867255	3.78231e-05	0.000843208	8.05951e-05	0.00073001	0.000147953	0.000434496	7.55542e-05	0.000651254	0.000108019	0.000615323	9.39885e-05	0.000580611	0.000134897
rxn00029_c0	0	0	0	0	0	0	0	0	0	0	0	0	0	0	0	0	0	0
rxn00048_c0	0.000118085	0.000280432	0.000190156	0.000386135	0.000389712	0.00075233	0.000273301	0.000893434	0.000463604	0.0014046	1.1499e-07	1.81571e-08	0.000611444	0.00164823	0.000640941	0.0016582	0.000816681	0.00322303
rxn00060_c0	0	0	0	0	0	0	0	0	0	0	0	0	0	0	0	0	0	0
ATPM_auto	0.602545	0.0415933	0.608285	0.051658	0.601587	0.0313267	0.617611	0.0924918	0.639374	0.138224	0.379759	0.0252122	0.419073	0.0810213	0.395371	0.0700151	0.41712	0.150235
rxn00065_c0	0	0	0	0	0	0	0	0	0	0	0	0	0	0	0	0	0	0
rxn00074_c0	0	0	0	0	0	0	0	0	0	0	0	0	0	0	0	0	0	0
rxn00077_c0	17.5922	11.525	24.1083	11.5732	21.6251	10.2485	23.2662	13.034	30.988	12.482	18.8933	8.16119	27.6976	12.0161	28.1467	11.8826	30.7399	14.2732
rxn00085_c0	-0.00540698	0.0142484	-0.00537183	0.00637876	-0.00805138	0.0078303	-0.0181719	0.0629289	-0.0154895	0.0434293	-0.000263949	0.000209329	-0.0181685	0.0589312	-0.0269107	0.0388185	-0.020431	0.0875059
rxn00097_c0	0.0535033	0.0188673	0.06326	0.0206507	0.0372638	0.0187042	0.0911675	0.0538268	0.131806	0.102804	0.0797908	0.0192861	0.103795	0.0666064	0.0813676	0.0550199	0.146527	0.111283
rxn00100_c0	4.69571e-08	6.31688e-09	4.50332e-08	8.23004e-09	4.07256e-08	1.155e-08	5.02527e-08	4.49006e-09	4.3616e-08	9.6314e-09	1.54221e-08	6.79518e-09	2.77715e-08	1.15734e-08	1.24225e-08	8.72979e-09	1.09203e-08	1.10031e-08
rxn00102_c0	-0.154777	0.0297607	-0.186561	0.0309906	-0.244175	0.0288385	-0.242405	0.0843524	-0.294211	0.124793	-0.113746	0.0582911	-0.324437	0.124477	-0.364251	0.106879	-0.386794	0.160506
rxn00103_c0	0.387846	0.119205	0.304302	0.13251	0.24049	0.212442	-0.290427	0.45717	-0.0581512	0.769516	0.18254	0.229489	0.643983	0.17738	0.649093	0.275691	0.478359	0.545131
rxn00114_c0	0.00180289	0.00461422	0.00301613	0.0109935	0.0033459	0.00343153	0.00373816	0.00827371	0.006451	0.0212376	0	0	0.00779516	0.019676	0.00756751	0.0184429	0.011101	0.023558
rxn00117_c0	0.00364648	0.00392649	0.00411902	0.00257036	0.00563021	0.00341174	0.00590824	0.00943043	0.00816938	0.0186502	0.00235977	0.000977732	0.00553612	0.0111301	0.0076802	0.0119434	0.00572269	0.0176735
rxn00119_c0	0.00309041	0.00392649	0.00356296	0.00257037	0.00505825	0.00341174	0.00533629	0.00943043	0.00759743	0.0186502	0.00193905	0.000977718	0.00504146	0.0111302	0.00721695	0.0119435	0.00525984	0.0176736
rxn00122_c0	5.11159e-08	1.60218e-09	4.99404e-08	2.73584e-09	5.26372e-08	1.06432e-09	5.07761e-08	4.45454e-09	5.19808e-08	2.21477e-09	3.85385e-08	7.15634e-11	4.53115e-08	1.13556e-10	4.24338e-08	1.12177e-10	4.23943e-08	1.23791e-10
rxn00125_c0	0	0	0	0	0	0	0	0	0	0	0	0	0	0	0	0	0	0
rxn00126_c0	0.000140981	2.71102e-17	0.000140981	5.07392e-17	0.000145009	1.3557e-16	0.000145009	4.91839e-17	0.000145009	3.33944e-17	0.000106668	1.98075e-07	0.000125414	3.14303e-07	0.000117449	3.10486e-07	0.00011734	3.42631e-07
rxn00127_c0	0	0	0	0	0	0	0	0	0	0	0	0	0	0	0	0	0	0
rxn00137_c0	0	0	0	0	0	0	0	0	0	0	-2.31164e-08	6.79889e-09	-1.27369e-08	1.07558e-08	-3.00772e-08	8.8916e-09	-3.1474e-08	1.09552e-08
rxn00138_c0	1.28e-06	5.08521e-08	1.2778e-06	5.60703e-08	1.31101e-06	3.21617e-08	1.26576e-06	1.01176e-07	1.11284e-06	2.62082e-07	8.57106e-07	6.89289e-08	1.01263e-06	1.8513e-07	9.18297e-07	1.88899e-07	9.19231e-07	2.22471e-07
rxn00139_c0	1.10397e-05	9.42082e-06	6.92559e-06	9.38804e-06	1.43945e-05	1.40092e-05	1.55634e-05	1.95954e-05	3.72838e-05	3.16249e-05	6.3103e-05	6.86299e-06	3.61786e-05	2.47662e-05	2.69707e-05	2.19098e-05	4.29757e-05	3.16999e-05
rxn00141_c0	0.000140653	8.49718e-18	0.000140653	4.7174e-17	0.000144672	1.35328e-16	0.000144672	1.32628e-17	0.000144672	8.20774e-18	0.00010642	1.97615e-07	0.000125123	3.13573e-07	0.000117177	3.09765e-07	0.000117067	3.41835e-07
rxn00143_c0	0	0	0	0	0	0	0	0	0	0	0	0	0	0	0	0	0	0
rxn00146_c0	0	0	0	0	0	0	0	0	0	0	0	0	0	0	0	0	0	0
rxn00148_c0	0.00578313	0.0119428	0.00668265	0.0071527	0.00975425	0.00939638	0.0112546	0.0297456	0.0224696	0.0833688	8.47646e-06	7.82091e-06	0.0208889	0.056552	0.0162475	0.0180266	0.0453191	0.0826743
rxn00151_c0	0.0425665	0.0175314	0.0501086	0.0186963	0.0191847	0.016781	0.066987	0.0501717	0.0955729	0.0981896	0.0733316	0.0190236	0.0754995	0.0621874	0.0530144	0.0423093	0.113943	0.104149
rxn00157_c0	0.223585	0.236534	0.0827456	0.182432	0.0836906	0.102964	0.121807	0.473867	0.157536	0.668301	0.604689	0.462974	0.167745	0.269915	0.162889	0.406591	0.298361	0.986723
rxn00159_c0	0.00374393	0.0114196	0.00496053	0.00741337	0.00672447	0.00757798	0.00879612	0.0297302	0.00979802	0.0357237	0	0	0.0598219	0.0941453	0.00887998	0.0113676	0.00899694	0.0270219
rxn00161_c0	0.00883222	0.0222823	0.00766616	0.0167653	0.0108182	0.0168259	0.0152087	0.0580853	0.029332	0.0940759	0.0445276	0.0572239	0.0177223	0.03114	0.0396924	0.0747425	0.0138906	0.0215985
rxn00165_c0	0.00366151	0.00759554	0.00775882	0.0142058	0.00246168	0.00444989	0.00499865	0.0159766	0.00651561	0.0235576	0.0033727	0.00212149	0.00446313	0.0128925	0.00380279	0.00915006	0.00703983	0.0187823
rxn00171_c0	0.0308177	0.0529445	0.0746246	0.0399446	0.0921566	0.0433119	0.227825	0.279435	0.0631656	0.147063	0.142289	0.12631	0.106946	0.0945495	0.0566994	0.0884053	0.0470684	0.0686823
rxn00173_c0	0.774534	0.0602303	0.880074	0.0645645	1.06493	0.0508478	1.37476	0.282809	1.58689	0.220107	0.733912	0.131519	0.637321	0.198794	0.361877	0.204225	0.248908	0.332731
rxn00178_c0	0	0	0	0	0	0	0	0	0	0	0	0	0	0	0	0	0	0
rxn00179_c0	0.00383691	0.00998807	0.00481291	0.0142482	0.00665423	0.010226	0.0103256	0.0444516	0.0140718	0.0438232	0.000255231	4.42934e-05	0.011664	0.0389189	0.0171032	0.0827598	0.0217457	0.118722
rxn00183_c0	0.00838015	0.0163393	0.00922691	0.0152545	0.0130491	0.0133664	0.0174752	0.0455132	0.0301554	0.0834577	0	0	0.0211724	0.0412139	0.026666	0.0833293	0.035649	0.134302
rxn00184_c0	-0.0607327	0.0419614	-0.0865636	0.0981286	-0.14011	0.0868946	-0.192093	0.308489	-0.143112	0.284009	-0.215978	0.159181	-0.13521	0.252197	-0.200447	0.151442	-0.20317	0.568008
rxn00187_c0	0.0164498	0.0155904	0.0184247	0.0135192	0.0253355	0.010785	0.0392435	0.0642432	0.0321588	0.0506036	0.0052513	0.00202782	0.0419326	0.0633375	0.047456	0.0459321	0.0472734	0.0925812
rxn00190_c0	2.24906e-08	5.08521e-08	2.46936e-08	5.60703e-08	2.86942e-08	3.21617e-08	7.39457e-08	1.01176e-07	2.26871e-07	2.62082e-07	1.28378e-07	6.87971e-08	1.46054e-07	1.84797e-07	1.66796e-07	1.89508e-07	1.64851e-07	2.21612e-07
rxn00192_c0	0.0050444	0.0165221	0.00538851	0.00651444	0.00770977	0.00886707	0.00999294	0.0350879	0.0125722	0.0447776	0	0	0.0113955	0.0235181	0.0166356	0.0281676	0.0383149	0.0930591
rxn00193_c0	0	0	0	0	0	0	0	0	0	0	0	0	0	0	0	0	0	0
rxn00195_c0	-0.00175833	0.00749368	-0.00180044	0.00569326	-0.00321233	0.00516004	-0.0069592	0.0390372	-0.00577802	0.0290443	-0.00283402	0.00319506	-0.00843711	0.0435794	-0.00877163	0.0384188	-0.0202868	0.0937118
rxn00202_c0	0	0	0	0	0	0	0	0	0	0	0	0	0	0	0	0	0	0
rxn00213_c0	0.000391883	2.44198e-17	0.000391884	4.31756e-09	0.000403083	7.17544e-09	0.00040308	2.70248e-17	0.00040308	2.36154e-09	0.000296504	5.50588e-07	0.000348615	8.7329e-07	0.000326474	8.63056e-07	0.000326199	9.48717e-07
rxn00214_c0	0.000261255	1.55321e-16	0.000261255	2.44396e-16	0.00026872	2.96692e-17	0.00026872	2.72236e-17	0.00026872	2.10439e-17	0.000197669	3.67059e-07	0.000232409	5.82444e-07	0.000217649	5.75371e-07	0.000217446	6.3494e-07
rxn00223_c0	0	0	0	0	0	0	0	0	0	0	0	0	0	0	0	0	0	0
rxn00224_c0	0	0	0	0	0	0	0	0	0	0	0	0	0	0	0	0	0	0
rxn00225_c0	0.774534	0.0602303	0.880074	0.0645645	1.06493	0.0508478	1.37476	0.282809	1.58689	0.220107	0.733912	0.131519	0.637321	0.198794	0.361877	0.204225	0.248908	0.332731
rxn00234_c0	0.00175833	0.00749368	0.00180044	0.00569326	0.00321233	0.00516004	0.0069592	0.0390372	0.00577802	0.0290443	0.00283402	0.00319506	0.00843711	0.0435794	0.00877163	0.0384188	0.0202868	0.0937118
rxn00237_c0	-0.00922874	0.0126192	-0.011681	0.015001	-0.0172233	0.0134293	-0.0213296	0.0445463	-0.0255847	0.058386	-0.0024459	0.00149126	-0.0176551	0.0147865	-0.0236093	0.0363707	-0.0255773	0.0315755
rxn00239_c0	0.00332489	0.00359309	0.00416341	0.00370324	0.00602378	0.0055238	0.0081299	0.0132293	0.00692659	0.012956	0.00221637	0.00148914	0.00702758	0.00818057	0.00804517	0.0125957	0.0106394	0.0208107
rxn00245_c0	0	0	0	0	0	0	0	0	0	0	0	0	0	0	0	0	0	0
rxn00247_c0	0.0135878	0.0112686	0.0131682	0.0127281	0.0540365	0.0188342	0.0331899	0.0300208	0.0216664	0.0348103	0.00372284	0.00238657	0.0207236	0.0498794	0.0372652	0.0420136	0.0245972	0.0638826
rxn00248_c0	-0.0674587	0.0457254	-0.0706375	0.100951	-0.0266155	0.0894995	0.019161	0.31152	-0.0924269	0.300233	0.109179	0.174186	-0.126239	0.277611	-0.0771349	0.153801	-0.109409	0.590972
rxn00250_c0	0.143762	0.0291789	0.172356	0.0295718	0.225379	0.0282812	0.220969	0.0824864	0.269581	0.123648	0.108479	0.0581396	0.297434	0.126558	0.338981	0.109259	0.354898	0.160879
rxn00256_c0	-0.0126475	0.0225105	-0.0110684	0.0160407	-0.016342	0.0152974	-0.0351541	0.0788943	-0.0293518	0.0680284	-0.0541522	0.0623353	-0.0342729	0.0982315	-0.0628663	0.139746	-0.0643593	0.193089
rxn00260_c0	-0.0598453	0.0382459	-0.0856375	0.0974077	-0.14037	0.0862142	-0.198837	0.298115	-0.148566	0.27896	-0.21026	0.159329	-0.141044	0.241745	-0.214882	0.147512	-0.199679	0.557065
rxn00265_c0	0.00977689	0.0213713	0.00815571	0.0149677	0.0119856	0.0145432	0.0270508	0.0694512	0.0224297	0.0616688	0.0504767	0.0620843	0.0248463	0.088638	0.053168	0.135513	0.0431467	0.171142
rxn00272_c0	-1.08395e-05	2.09885e-05	-1.56213e-05	2.225e-05	-1.95281e-05	1.96975e-05	-2.74608e-05	4.4314e-05	-6.3809e-06	1.79249e-05	0	0	-1.44689e-05	2.29752e-05	-1.06343e-05	1.9256e-05	-8.6482e-06	3.43139e-05
rxn00279_c0	9.33891e-06	1.58469e-05	4.80906e-05	5.71677e-05	9.07354e-05	6.25187e-05	3.88548e-05	5.56638e-05	1.32963e-05	2.44902e-05	4.35582e-06	4.16783e-06	2.77778e-05	4.47291e-05	5.43531e-05	5.71717e-05	3.40606e-05	7.34031e-05
rxn00283_c0	-0.000164179	9.52652e-18	-0.000164179	9.33696e-18	-0.00016887	2.95517e-17	-0.00016887	2.56392e-17	-0.00016887	1.96654e-17	-0.00012422	2.30668e-07	-0.000146051	3.66021e-07	-0.000136776	3.61576e-07	-0.000136648	3.99011e-07
rxn00288_c0	-0.0991505	0.00924701	-0.119314	0.0203897	-0.129503	0.0121698	-0.108005	0.0438949	-0.160517	0.0784975	9.05618e-05	0.0176013	-0.156664	0.0828873	-0.21355	0.0752159	-0.24449	0.158934
rxn00289_c0	0	0	0	0	0	0	0	0	0	0	0	0	0	0	0	0	0	0
rxn00292_c0	0	0	0	0	0	0	0	0	0	0	0	0	0	0	0	0	0	0
rxn00293_c0	0.000349331	2.01337e-17	0.000349331	2.27432e-17	0.000359312	2.00363e-17	0.000359312	1.91168e-17	0.000359312	1.16203e-17	0.000264309	4.90803e-07	0.00031076	7.788e-07	0.000291024	7.69342e-07	0.000290753	8.48993e-07
rxn00295_c0	0	0	0	0	0	0	0	0	0	0	0	0	0	0	0	0	0	0
rxn00297_c0	0	0	0	0	0	0	0	0	0	0	0	0	0	0	0	0	0	0
rxn00299_c0	1.02367e-06	2.17043e-07	1.08798e-06	1.82523e-07	1.08427e-06	1.62695e-07	1.08522e-06	2.41198e-07	1.1442e-06	2.17596e-07	7.77646e-07	1.19772e-07	9.80738e-07	1.76333e-07	9.09228e-07	1.6349e-07	9.49307e-07	1.77151e-07
rxn00300_c0	0.000118085	0.000280432	0.000190156	0.000386135	0.000389712	0.00075233	0.000273301	0.000893434	0.000463604	0.0014046	1.1499e-07	1.81571e-08	0.000611444	0.00164823	0.000640941	0.0016582	0.000816681	0.00322303
rxn00302_c0	2.86097e-07	2.17043e-07	2.21791e-07	1.82523e-07	2.6292e-07	1.62695e-07	2.61969e-07	2.41198e-07	2.02995e-07	2.17596e-07	2.13343e-07	1.20142e-07	1.84414e-07	1.75972e-07	1.81927e-07	1.63049e-07	1.40831e-07	1.76716e-07
rxn00303_c0	0	0	0	0	0	0	0	0	0	0	0	0	0	0	0	0	0	0
rxn00313_c0	0.000487891	1.52935e-16	0.000487891	2.18658e-16	0.00050183	2.1957e-16	0.00050183	2.11897e-16	0.00050183	1.50964e-16	0.000369144	6.85477e-07	0.00043402	1.08771e-06	0.000406456	1.0745e-06	0.000406078	1.18574e-06
rxn00322_c0	0	0	0	0	0	0	0	0	0	0	0	0	0	0	0	0	0	0
rxn00328_c0	0	0	0	0	0	0	0	0	0	0	0	0	0	0	0	0	0	0
rxn00337_c0	0.0107916	0.0093593	0.0170847	0.0168577	0.0127575	0.00679706	0.0185598	0.0298503	0.0185971	0.0343315	0.00524857	0.00211971	0.0184551	0.0302673	0.0194583	0.0367606	0.0263609	0.0437371
rxn00347_c0	0.0424355	0.0383346	0.0614654	0.0978133	0.117269	0.0860303	0.165179	0.2996	0.105406	0.277513	0.200759	0.159391	0.10515	0.241709	0.180549	0.148193	0.153234	0.558061
rxn00350_c0	0	0	0	0	0	0	0	0	0	0	0	0	0	0	0	0	0	0
rxn00358_c0	0	0	0	0	0	0	0	0	0	0	0	0	0	0	0	0	0	0
rxn00364_c0	0.00116672	1.21471e-08	0.00116672	1.12308e-08	0.00120005	1.04004e-08	0.00120004	1.32307e-08	0.00120005	1.19566e-08	0.000882738	1.63919e-06	0.00103789	2.60365e-06	0.000971976	2.57109e-06	0.000971055	2.8398e-06
rxn00365_c0	-5.20773e-10	4.5346e-09	-1.60588e-08	1.13343e-08	4.26276e-10	3.87561e-09	-1.28831e-08	1.20005e-08	-4.46304e-10	4.71713e-09	0	0	-1.68452e-10	2.14824e-09	-4.66287e-09	5.10427e-09	-2.35967e-10	2.01075e-09
rxn00368_c0	0	0	-1.87275e-09	6.51979e-09	-1.54123e-09	2.64399e-09	0	0	0	0	0	0	-1.73593e-09	2.11034e-09	0	0	0	0
rxn00369_c0	0	0	2.71356e-10	1.42238e-09	-3.95705e-10	6.00817e-09	-4.42184e-10	3.5233e-09	-1.49466e-08	1.16451e-08	0	0	0	0	0	0	0	0
rxn00375_c0	0	0	0	0	0	0	0	0	0	0	0	0	0	0	0	0	0	0
rxn00378_c0	0	0	0	0	0	0	0	0	0	0	0	0	0	0	0	0	0	0
rxn00392_c0	5.11159e-08	1.60218e-09	4.99404e-08	2.73584e-09	5.26372e-08	1.06432e-09	5.07761e-08	4.45454e-09	5.19808e-08	2.21477e-09	3.85385e-08	7.15634e-11	4.53115e-08	1.13556e-10	4.24338e-08	1.12177e-10	4.23943e-08	1.23791e-10
rxn00394_c0	0.00177832	0.0039141	0.00224844	0.00390477	0.00334478	0.0050052	0.00632527	0.0115518	0.00934955	0.0204494	0.00492954	0.00323179	0.00880527	0.016198	0.0101656	0.0237495	0.0169405	0.038389
rxn00395_c0	0.00214244	0.00276553	0.00230926	0.00284239	0.00365301	0.00376593	0.00590287	0.0090392	0.0151946	0.0318633	0.000132671	2.92843e-05	0.00766249	0.0129666	0.00670502	0.011334	0.0078591	0.0187302
rxn00405_c0	0	0	0	0	0	0	0	0	0	0	0	0	0	0	0	0	0	0
rxn00409_c0	0.00116672	1.21471e-08	0.00116672	1.12308e-08	0.00120005	1.04004e-08	0.00120004	1.32307e-08	0.00120005	1.19566e-08	0.000882738	1.63919e-06	0.00103789	2.60365e-06	0.000971976	2.57109e-06	0.000971055	2.8398e-06
rxn00410_c0	0.000152972	2.33341e-09	0.000152972	1.9115e-09	0.000157343	3.16765e-09	0.000145838	1.33324e-05	0.000126117	3.11993e-05	0.00011022	3.59395e-06	0.000107959	2.33623e-05	9.96382e-05	2.70452e-05	0.000110554	2.41656e-05
rxn00412_c0	0	0	0	0	0	0	1.15039e-05	1.33323e-05	3.12256e-05	3.11993e-05	5.52014e-06	3.57033e-06	2.81232e-05	2.33113e-05	2.7801e-05	2.71181e-05	1.67669e-05	2.40786e-05
rxn00414_c0	0.00405897	0.0059908	0.00536485	0.011549	0.00677553	0.0059379	0.00977451	0.0137481	0.0129433	0.0267597	0.00328379	0.00201815	0.0139549	0.0234695	0.012973	0.0257018	0.0189995	0.031678
rxn00416_c0	0.000121173	1.43109e-17	0.000121173	2.03167e-17	0.000124635	7.25974e-17	0.000124635	5.9452e-17	0.000124635	3.99454e-17	9.16809e-05	1.70245e-07	0.000107793	2.70143e-07	0.000100948	2.66862e-07	0.000100854	2.94491e-07
rxn00420_c0	0	0	0	0	0	0	0	0	0	0	0	0	0	0	0	0	0	0
rxn00422_c0	0	0	0	0	0	0	0	0	0	0	0	0	0	0	0	0	0	0
rxn00423_c0	0.000794727	0.000947273	0.00220254	0.0056226	0.00197227	0.00180515	0.00256484	0.0040221	0.00208029	0.00254024	2.88333e-05	1.63122e-05	0.00268972	0.00675714	0.00296588	0.00462298	0.00440082	0.0097038
rxn00438_c0	2.64088e-07	3.67891e-08	2.56485e-07	4.07391e-08	2.80673e-07	3.91268e-08	2.86722e-07	3.46972e-08	2.8998e-07	3.01446e-08	1.7149e-07	3.15732e-08	2.36978e-07	3.14915e-08	2.17377e-07	3.32368e-08	2.08039e-07	2.68245e-08
rxn00440_c0	6.33548e-08	3.67891e-08	7.09579e-08	4.07391e-08	5.61246e-08	3.91268e-08	5.00762e-08	3.46972e-08	4.68184e-08	3.01446e-08	7.62575e-08	3.16118e-08	5.43098e-08	3.14246e-08	5.54114e-08	3.31204e-08	6.44961e-08	2.68282e-08
rxn00459_c0	-0.0508923	0.00932013	-0.0568153	0.0143186	-0.0635934	0.00941662	-0.0889748	0.036448	-0.088712	0.0674832	-0.0763075	0.0187823	-0.0738882	0.0523399	-0.0713618	0.0465075	-0.085287	0.0906383
rxn00461_c0	0.000164179	9.52652e-18	0.000164179	9.33696e-18	0.00016887	2.95517e-17	0.00016887	2.56392e-17	0.00016887	1.96654e-17	0.00012422	2.30668e-07	0.000146051	3.66021e-07	0.000136776	3.61576e-07	0.000136648	3.99011e-07
rxn00467_c0	0.004945	0.0131039	0.00481576	0.00547282	0.00680808	0.00892202	0.00756279	0.0100546	0.0164969	0.0715735	4.87486e-05	4.43769e-05	0.00986572	0.0127209	0.00989756	0.0126871	0.0142377	0.0640244
rxn00469_c0	0.0050444	0.0165221	0.00538851	0.00651444	0.00770977	0.00886707	0.00999294	0.0350879	0.0125722	0.0447776	0	0	0.0113955	0.0235181	0.0166356	0.0281676	0.0383149	0.0930591
rxn00470_c0	0	0	0	0	0	0	0	0	0	0	0	0	0	0	0	0	0	0
rxn00474_c0	1.16132e-05	7.72149e-06	1.61184e-05	7.61502e-06	1.44877e-05	7.14813e-06	1.63243e-05	8.83651e-06	2.09551e-05	8.66506e-06	9.38966e-06	4.11713e-06	1.64014e-05	7.2e-06	1.55874e-05	6.70458e-06	1.75681e-05	7.79117e-06
rxn00493_c0	-0.000109574	7.75484e-18	-0.000109574	1.21462e-17	-0.000112704	1.1464e-17	-0.000112704	1.06739e-17	-0.000112704	7.43341e-18	-8.29048e-05	1.53949e-07	-9.74749e-05	2.44284e-07	-9.12845e-05	2.41317e-07	-9.11994e-05	2.66301e-07
rxn00499_c0	-0.00102554	0.00172644	-0.00345902	0.00624191	-0.00379107	0.00338295	-0.00198267	0.0052189	-0.00200198	0.00703862	0	0	-0.0115907	0.0115096	-0.017207	0.0197985	-0.0232188	0.0427044
rxn00505_c0	0.0028706	0.00749368	0.00291271	0.00569326	0.00435638	0.00516004	0.00810325	0.0390372	0.00692207	0.0290443	0.00367558	0.00319522	0.00942657	0.0435791	0.00969824	0.0384186	0.0212126	0.0937114
rxn00506_c0	0	0	0	0	0	0	0	0	0	0	0	0	0	0	0	0	0	0
rxn00527_c0	-6.08585e-05	3.67891e-08	-6.08509e-05	4.07391e-08	-6.26064e-05	3.91268e-08	-6.26124e-05	3.46972e-08	-6.26157e-05	3.01446e-08	-4.6018e-05	8.85008e-08	-5.41409e-05	1.41836e-07	-5.06979e-05	1.42961e-07	-5.06416e-05	1.49959e-07
rxn00541_c0	0.00915571	0.00936018	0.0154441	0.0168507	0.0110661	0.00679315	0.0168925	0.0298582	0.0170429	0.0343536	0.00420782	0.00211948	0.0170911	0.0302639	0.0181754	0.0367611	0.0251134	0.043718
rxn00543_c0	0.173422	0.00780189	0.231645	0.0177714	0.241822	0.012665	0.280633	0.0257798	0.682652	0.0701136	0.254245	0.0101765	0.465802	0.0648787	0.590603	0.0786221	0.743645	0.133583
rxn00545_c0	0.00312853	0.00431789	0.00454322	0.00533436	0.00706252	0.00761496	0.00755198	0.0188372	0.0106685	0.0161287	0.00136282	0.000670982	0.00998999	0.0159002	0.0106975	0.0143055	0.0106106	0.0162059
rxn00549_c0	0.0149957	0.0137944	0.0167172	0.0119242	0.0244952	0.0114129	0.0285559	0.0400893	0.0314665	0.0622182	0.00512362	0.001355	0.0340957	0.0577819	0.0316773	0.0297375	0.0430054	0.142377
rxn00555_c0	0.00144557	0.000122927	0.00114556	0.000549627	0.00107738	0.00134909	0.00100332	0.00162448	-0.0051068	0.0107305	-3.90629e-05	0.000745088	-0.000623655	0.00343305	-0.00190009	0.0083651	-0.00716502	0.0138209
rxn00558_c0	5.2003	17.845	14.5556	17.3108	9.93251	15.5619	16.145	17.7142	23.3762	17.6868	5.11284	13.152	19.1778	17.8672	20.2223	17.1523	25.6721	18.8432
rxn00559_c0	0	0	0	0	0	0	0	0	0	0	0	0	0	0	0	0	0	0
rxn00566_c0	0.000655838	0.000926956	0.00211324	0.00560955	0.00191662	0.00178706	0.00235942	0.00402991	0.00198117	0.00253893	4.04573e-05	2.06711e-05	0.00268903	0.00672727	0.00296206	0.00464027	0.00444881	0.00978618
rxn00568_c0	0	0	0	0	0	0	0	0	0	0	0	0	0	0	0	0	0	0
rxn00569_c0	0	0	0	0	0	0	0	0	0	0	0	0	0	0	0	0	0	0
rxn00611_c0	0.0138164	0.0185855	0.0191656	0.0239775	0.0307914	0.0484181	0.0377836	0.145187	0.0649747	0.361758	0.153752	0.173362	0.0438584	0.111303	0.0655641	0.27829	0.0630791	0.292008
rxn00612_c0	-0.0150213	0.0185855	-0.0203705	0.0239775	-0.0320308	0.0484181	-0.0390229	0.145187	-0.066214	0.361758	-0.154663	0.173362	-0.0449303	0.111303	-0.0665679	0.27829	-0.0640819	0.292008
rxn00621_c0	0	0	0	0	0	0	0	0	0	0	0	0	0	0	0	0	0	0
rxn00623_c0	2.44548e-05	3.71424e-05	5.26222e-05	8.30419e-05	0.000139794	0.000106832	1.68346e-05	2.01566e-05	7.6375e-06	1.68662e-05	0	0	3.27442e-05	6.06288e-05	3.45156e-05	5.19478e-05	3.36758e-05	0.000101445
rxn00640_c0	-0.00461848	0.0119052	-0.00596943	0.0144219	-0.00865081	0.0124913	-0.0113359	0.0428534	-0.0160183	0.056204	0	0	-0.010186	0.0123871	-0.0133816	0.0340903	-0.0118451	0.0172349
rxn00641_c0	0.00461848	0.0119052	0.00596943	0.0144219	0.00865081	0.0124913	0.0113359	0.0428534	0.0160183	0.056204	0	0	0.010186	0.0123871	0.0133816	0.0340903	0.0118451	0.0172349
rxn00649_c0	0.000794727	0.000947273	0.00220254	0.0056226	0.00197227	0.00180515	0.00256484	0.0040221	0.00208029	0.00254024	2.88333e-05	1.63122e-05	0.00268972	0.00675714	0.00296588	0.00462298	0.00440082	0.0097038
rxn00650_c0	0	0	0	0	0	0	0	0	0	0	0	0	0	0	0	0	0	0
rxn00654_c0	4.69571e-08	6.31688e-09	4.50332e-08	8.23004e-09	4.07256e-08	1.155e-08	5.02527e-08	4.49006e-09	4.3616e-08	9.6314e-09	1.54221e-08	6.79518e-09	2.77715e-08	1.15734e-08	1.24225e-08	8.72979e-09	1.09203e-08	1.10031e-08
rxn00670_c0	0	0	0	0	0	0	0	0	0	0	0	0	0	0	0	0	0	0
rxn00676_c0	0	0	0	0	0	0	0	0	0	0	0	0	0	0	0	0	0	0
rxn00686_c0	-4.4613e-05	3.06983e-16	-4.4613e-05	2.59189e-16	-4.58877e-05	2.40843e-16	-4.58877e-05	2.60397e-16	-4.58877e-05	2.30535e-16	-3.37548e-05	6.26804e-08	-3.96871e-05	9.94605e-08	-3.71666e-05	9.82526e-08	-3.7132e-05	1.08425e-07
rxn00689_c0	0	0	0	0	0	0	0	0	0	0	0	0	0	0	0	0	0	0
rxn00690_c0	1.00478	0.00767992	1.19329	0.0168983	1.42104	0.0141023	1.89005	0.038622	1.9958	0.069627	1.04806	0.00909839	1.10815	0.0856588	0.92967	0.110397	0.867784	0.171313
rxn00692_c0	0.00484726	0.00756974	0.0104846	0.0149077	0.00504529	0.00479833	0.00800749	0.0164054	0.00911955	0.0236105	0.00378073	0.00212005	0.00752393	0.0144382	0.00707067	0.0102399	0.0118122	0.020706
rxn00693_c0	0.000200281	1.09665e-17	0.000200281	4.91475e-17	0.000206003	1.41445e-16	0.000206003	1.674e-17	0.000206003	1.07319e-17	0.000151535	2.81391e-07	0.000178167	4.46508e-07	0.000166852	4.41085e-07	0.000166697	4.86751e-07
rxn00704_c0	-0.000391883	2.44198e-17	-0.000391884	4.31756e-09	-0.000403083	7.17544e-09	-0.00040308	2.70248e-17	-0.00040308	2.36154e-09	-0.000296504	5.50588e-07	-0.000348615	8.7329e-07	-0.000326474	8.63056e-07	-0.000326199	9.48717e-07
rxn00707_c0	4.22962e-10	5.17004e-09	1.71324e-08	1.21009e-08	1.42455e-09	6.77781e-09	1.37332e-08	1.17145e-08	1.54703e-08	1.23107e-08	0	0	1.56557e-09	3.47442e-09	4.66287e-09	5.10427e-09	2.35967e-10	2.01075e-09
rxn00709_c0	0.00115396	0.00284897	0.00133158	0.0019219	0.00155123	0.00258059	0.00241734	0.00907779	0.00300148	0.0135952	-1.21199e-08	4.68689e-09	0.00274763	0.00983165	0.00240215	0.00454605	0.00191164	0.00300944
rxn00710_c0	0.000352701	6.31688e-09	0.000352699	8.23004e-09	0.000362771	1.15501e-08	0.00036278	4.49006e-09	0.000362774	9.6314e-09	0.000266838	4.95203e-07	0.000313744	7.88807e-07	0.000293805	7.79833e-07	0.00029353	8.61433e-07
rxn00711_c0	0.000697993	0.00127954	0.0008281	0.000905599	0.00111858	0.00113135	0.00107474	0.00146947	0.00186697	0.00796552	0.001548	0.000977706	0.00183404	0.00534384	0.0026338	0.0108544	0.000216045	0.000329875
rxn00713_c0	0.00072158	0.0024165	0.000886422	0.00119863	0.00185681	0.00193752	0.00131258	0.00206858	0.00219735	0.0102516	3.22592e-10	3.69631e-09	-8.87175e-10	3.46465e-09	0.00175043	0.00237522	0.00270198	0.0174112
rxn00714_c0	0	0	0	0	0	0	0	0	0	0	0	0	0	0	0	0	0	0
rxn00715_c0	-4.22962e-10	5.17004e-09	-1.71324e-08	1.21009e-08	-1.42455e-09	6.77781e-09	-1.37332e-08	1.17145e-08	-1.54703e-08	1.23107e-08	0	0	-1.56557e-09	3.47442e-09	-4.66287e-09	5.10427e-09	-2.35967e-10	2.01075e-09
rxn00717_c0	9.78103e-11	2.33341e-09	5.27741e-10	1.9115e-09	8.61075e-11	3.16765e-09	7.99153e-10	3.11844e-09	2.13828e-10	6.10751e-10	0	0	3.38813e-10	1.81386e-09	0	0	0	0
rxn00720_c0	-4.69571e-08	6.31688e-09	-4.50332e-08	8.23004e-09	-4.07256e-08	1.155e-08	-5.02527e-08	4.49006e-09	-4.3616e-08	9.6314e-09	-1.54221e-08	6.79518e-09	-2.77715e-08	1.15734e-08	-1.24225e-08	8.72979e-09	-1.09203e-08	1.10031e-08
rxn00726_c0	3.34002e-05	1.04037e-17	3.30582e-05	5.99167e-07	3.30966e-05	1.31172e-06	3.30215e-05	2.2203e-06	2.78152e-05	6.95057e-06	2.47718e-05	4.56098e-07	2.31368e-05	5.15585e-06	2.38567e-05	4.24874e-06	2.33344e-05	5.70916e-06
rxn00727_c0	0	0	3.41947e-07	5.99167e-07	1.25788e-06	1.31172e-06	1.33296e-06	2.2203e-06	6.53928e-06	6.95057e-06	4.99177e-07	4.54479e-07	6.57553e-06	5.14821e-06	3.96857e-06	4.24519e-06	4.46501e-06	5.68847e-06
rxn00737_c0	0.000710702	0.000114407	0.000583241	0.000164324	0.00053067	0.000161318	0.000673958	0.000157369	0.000481114	0.000164418	0.000257407	7.72833e-05	0.000517803	0.000139087	0.00053585	0.000124063	0.000431355	0.000174159
rxn00742_c0	0.000123905	0.000112181	0.000256116	0.000167847	0.000336584	0.000158164	0.00016925	0.000137264	0.000248896	0.000155601	0.000177089	4.18206e-05	0.000133451	0.000118751	7.94732e-05	9.89099e-05	0.000149256	0.000169405
rxn00747_c0	0.0117694	0.00779023	0.0157251	0.0103224	0.0181711	0.00728366	0.0409627	0.0327664	0.0297254	0.0406493	0.0546148	0.0180917	0.0291915	0.0443355	0.0237729	0.0207692	0.0241241	0.0555388
rxn00748_c0	0.00407162	0.00721104	0.00735517	0.0100285	0.00731481	0.00628052	0.0287482	0.0322116	0.0226931	0.037018	0.0505635	0.0178774	0.0193621	0.0439445	0.0131462	0.015449	0.0181129	0.0505596
rxn00762_c0	0	0	0	0	0	0	0	0	0	0	0	0	0	0	0	0	0	0
rxn00763_c0	-0.0358294	0.004914	-0.0378799	0.00992783	-0.0416416	0.00690536	-0.0446614	0.0148743	-0.0612112	0.0535944	-0.0206804	0.00485467	-0.0421979	0.0314927	-0.0463481	0.0458929	-0.0646726	0.0736451
rxn00770_c0	0.00490706	0.00380985	0.0058787	0.00382367	0.00805391	0.00551044	0.0101134	0.0132501	0.00965569	0.0151173	0.00435027	0.00175135	0.00961003	0.00956204	0.01139	0.0163319	0.0115534	0.0208013
rxn00775_c0	0	0	0	0	0	0	0	0	0	0	0	0	0	0	0	0	0	0
rxn00776_c0	0	0	0	0	0	0	0	0	0	0	0	0	0	0	0	0	0	0
rxn00777_c0	-0.00441762	0.00349469	-0.00524563	0.00297323	-0.00735538	0.00411601	-0.00902056	0.0106261	-0.00956783	0.0149436	-0.00288086	0.00116755	-0.00780822	0.0089638	-0.0099133	0.0112947	-0.0102124	0.0178357
rxn00778_c0	-0.00173489	0.00371045	-0.00207733	0.00230117	-0.00326337	0.00321485	-0.00358523	0.00927368	-0.00505414	0.0169296	0.00010646	1.99512e-07	-0.0026225	0.00983166	-0.0040354	0.00519623	-0.00449655	0.0176608
rxn00779_c0	0	0	0	0	0	0	0	0	0	0	0	0	0	0	0	0	0	0
rxn00779_mod_c0	0	0	0	0	0	0	0	0	0	0	0	0	0	0	0	0	0	0
rxn00781_c0	-0.0508977	0.00931999	-0.0568231	0.0143185	-0.0636032	0.00941641	-0.0889885	0.0364456	-0.0887152	0.0674822	-0.0763075	0.0187823	-0.0738954	0.0523377	-0.0713671	0.0465059	-0.0852914	0.0906372
rxn00784_c0	0.0055897	0.00524184	0.0068287	0.00446014	0.00996459	0.00617405	0.0124652	0.0159381	0.0133327	0.0224256	0.00361999	0.00174994	0.0108282	0.0134465	0.0140318	0.0169473	0.0144937	0.0267567
rxn00785_c0	0.00242979	0.00176207	0.00291586	0.0015519	0.00417325	0.0021174	0.00488943	0.0053574	0.00535336	0.00756725	0.00151838	0.000583831	0.00460709	0.00471648	0.00568331	0.00580376	0.00600852	0.00934771
rxn00786_c0	-0.0476966	0.0135131	-0.0500539	0.0139366	-0.0590742	0.0105097	-0.0656653	0.0367657	-0.0820092	0.0778074	-0.0244412	0.00471777	-0.0663036	0.06178	-0.0673279	0.0491711	-0.0970674	0.155444
rxn00789_c0	0.000232205	1.42508e-05	0.000235227	1.31e-05	0.000240966	1.03837e-05	0.000238149	2.44146e-05	0.000191523	4.81521e-05	9.26507e-05	7.10795e-06	0.000168443	3.82545e-05	0.000167959	3.29363e-05	0.000155286	4.31766e-05
rxn00790_c0	0.00133715	0.000970338	0.00150101	0.0013151	0.00227368	0.00237975	0.00222693	0.00221717	0.00203779	0.00395533	0.000309265	4.64869e-05	0.00287721	0.00475141	0.00202599	0.00291162	0.00363702	0.00767387
rxn00791_c0	3.34002e-05	1.04037e-17	3.34002e-05	1.31067e-17	3.43545e-05	1.73089e-17	3.43545e-05	1.44782e-17	3.43545e-05	9.62791e-18	2.5271e-05	4.69266e-08	2.97123e-05	7.44625e-08	2.78253e-05	7.35582e-08	2.77994e-05	8.11738e-08
rxn00799_c0	0.0548825	0.0368143	0.0580108	0.0985887	0.00907286	0.086598	-0.0431659	0.302089	0.0532969	0.287232	-0.153707	0.160398	0.0486949	0.252249	0.0285625	0.152934	0.0865214	0.589844
rxn00800_c0	0.000485467	1.81644e-05	0.0004926	1.98407e-05	0.000498417	1.92418e-05	0.000494439	3.56025e-05	0.000426087	7.55792e-05	0.000229525	1.18031e-05	0.000367381	6.11648e-05	0.000361179	4.97752e-05	0.000332295	6.87845e-05
rxn00802_c0	0.00404581	0.00469296	0.00430528	0.00453015	0.00671986	0.0062741	0.0115764	0.0157169	0.0213241	0.0361394	0.00314961	0.00201712	0.0135085	0.0183098	0.0118167	0.02148	0.0154641	0.0285956
rxn00806_c0	-0.000874786	4.68789e-05	-0.000863733	6.10611e-05	-0.00090029	5.16235e-05	-0.000892167	8.31224e-05	-0.000808675	0.000146132	-0.000672267	1.7935e-05	-0.000689242	0.000105407	-0.00066573	9.71475e-05	-0.000655333	0.000124466
rxn00827_c0	0	0	0	0	0	0	0	0	0	0	0	0	0	0	0	0	0	0
rxn00832_c0	-0.00156909	0.000971572	-0.00173598	0.00131573	-0.00251436	0.00238227	-0.00246479	0.00221644	-0.00222902	0.00395835	-0.000401744	5.01041e-05	-0.00304542	0.00475541	-0.00219373	0.00291303	-0.0037921	0.00768063
rxn00834_c0	0.00163356	0.00117734	0.00209842	0.00173391	0.00319375	0.00341691	0.00357488	0.00718876	0.00285233	0.00418415	0.000248931	4.38761e-05	0.00302636	0.00479695	0.00334986	0.00707139	0.00693452	0.0126041
rxn00836_c0	0.000549939	0.000722466	0.000855046	0.00116486	0.0011778	0.00262715	0.00160453	0.00692049	0.00104939	0.00155	7.67115e-05	3.42402e-05	0.000348318	0.000926113	0.00151731	0.00653118	0.00347471	0.010431
rxn00838_c0	0.000485467	1.81644e-05	0.0004926	1.98407e-05	0.000498417	1.92418e-05	0.000494439	3.56025e-05	0.000426087	7.55792e-05	0.000229525	1.18031e-05	0.000367381	6.11648e-05	0.000361179	4.97752e-05	0.000332295	6.87845e-05
rxn00851_c0	0	0	0	0	0	0	0	0	0	0	0	0	0	0	0	0	0	0
rxn00863_c0	0.000232205	1.42508e-05	0.000235227	1.31e-05	0.000240966	1.03837e-05	0.000238149	2.44146e-05	0.000191523	4.81521e-05	9.26507e-05	7.10795e-06	0.000168443	3.82545e-05	0.000167959	3.29363e-05	0.000155286	4.31766e-05
rxn00867_c0	0	0	0	0	0	0	0	0	0	0	0	0	0	0	0	0	0	0
rxn00868_c0	0	0	0	0	0	0	0	0	0	0	0	0	0	0	0	0	0	0
rxn00874_c0	0	0	0	0	0	0	0	0	0	0	0	0	0	0	0	0	0	0
rxn00879_c0	0	0	0	0	0	0	0	0	0	0	0	0	0	0	0	0	0	0
rxn00898_c0	0.00116358	4.6879e-05	0.00115252	6.1061e-05	0.00119733	5.1625e-05	0.00118921	8.31227e-05	0.00110572	0.000146131	0.000890752	1.79172e-05	0.000946135	0.000105635	0.000906294	9.73155e-05	0.000895672	0.000124717
rxn00902_c0	0.000874786	4.68789e-05	0.000863733	6.10611e-05	0.00090029	5.16235e-05	0.000892167	8.31224e-05	0.000808675	0.000146132	0.000672267	1.7935e-05	0.000689242	0.000105407	0.00066573	9.71475e-05	0.000655333	0.000124466
rxn00903_c0	-0.000592144	0.000117161	-0.0005568	0.000110455	-0.00051049	0.000101414	-0.000435341	0.000124099	-0.000468163	0.00012312	-0.000433072	3.32911e-05	-0.000606524	0.000104356	-0.00058641	9.63747e-05	-0.000577725	0.000126836
rxn00904_c0	0.000303398	0.000117161	0.000268053	0.000110455	0.000213494	0.000101414	0.000138344	0.000124099	0.000171167	0.00012312	0.000214603	3.33452e-05	0.000349659	0.000104348	0.000345858	9.64955e-05	0.000337398	0.00012683
rxn00907_c0	-1.00187	0.0075571	-1.19006	0.0166512	-1.41625	0.0132434	-1.88536	0.0384919	-1.99153	0.0693497	-1.04735	0.00917583	-1.10223	0.085161	-0.92545	0.109891	-0.860355	0.168613
rxn00910_c0	0.999785	0.0092647	1.18282	0.0221794	1.41472	0.0142153	1.88378	0.0408391	1.98808	0.068149	1.04353	0.00983714	1.1012	0.0902966	0.927281	0.113447	0.858032	0.174157
rxn00912_c0	4.69571e-08	6.31688e-09	4.50332e-08	8.23004e-09	4.07256e-08	1.155e-08	5.02527e-08	4.49006e-09	4.3616e-08	9.6314e-09	1.54221e-08	6.79518e-09	2.77715e-08	1.15734e-08	1.24225e-08	8.72979e-09	1.09203e-08	1.10031e-08
rxn00915_c0	0.00119472	0.00317429	0.00136015	0.00319781	0.00189808	0.00459535	0.00305697	0.0101763	0.00291479	0.0120461	0.00157059	0.00144608	0.00299872	0.00671899	0.00324257	0.0102342	0.00349976	0.0169799
rxn00917_c0	0.00213017	0.00175638	0.00280327	0.00192137	0.0041257	0.00339906	0.00507292	0.00886345	0.00401181	0.00502969	0.000645785	0.000377081	0.00402887	0.00487461	0.0048026	0.00762827	0.00713967	0.0125963
rxn00926_c0	8.84049e-05	3.0035e-05	0.000109468	2.36775e-05	7.67709e-05	2.96098e-05	9.74692e-05	3.24891e-05	0.000101843	3.1883e-05	4.14345e-05	6.95815e-06	7.05181e-05	2.78742e-05	4.43398e-05	2.70173e-05	7.02926e-05	3.22263e-05
rxn00929_c0	0.0182495	0.0322734	0.0247495	0.0425556	0.0346136	0.0501702	0.0520732	0.186221	0.0601082	0.22356	0.169217	0.180084	0.0662789	0.263909	0.0478383	0.189317	0.0657331	0.345989
rxn00931_c0	-0.0183612	0.0322734	-0.0248613	0.0425556	-0.0347285	0.0501702	-0.0521881	0.186221	-0.0602231	0.22356	-0.169301	0.180084	-0.0663782	0.263909	-0.0479313	0.189317	-0.065826	0.345989
rxn00938_c0	0	0	0	0	0	0	0	0	0	0	2.8407e-08	2.62425e-08	0	0	0	0	0	0
rxn00947_c0	0	0	0	0	0	0	0	0	0	0	0	0	0	0	0	0	0	0
rxn00952_c0	0.000183532	0.000112181	0.000315744	0.000167847	0.000397916	0.000158164	0.000230582	0.000137264	0.000310228	0.000155601	0.000222204	4.18247e-05	0.000186495	0.000118759	0.000129149	9.88952e-05	0.000198885	0.000169414
rxn00953_c0	0.000123905	0.000112181	0.000256116	0.000167847	0.000336584	0.000158164	0.00016925	0.000137264	0.000248896	0.000155601	0.000177089	4.18206e-05	0.000133451	0.000118751	7.94732e-05	9.89099e-05	0.000149256	0.000169405
rxn00966_c0	0	0	0	0	0	0	0	0	0	0	0	0	0	0	0	0	0	0
rxn00973_c0	0	0	0	0	0	0	0	0	0	0	0	0	0	0	0	0	0	0
rxn00974_c0	0.0028706	0.00749368	0.00291271	0.00569326	0.00435638	0.00516004	0.00810325	0.0390372	0.00692207	0.0290443	0.00367558	0.00319522	0.00942657	0.0435791	0.00969824	0.0384186	0.0212126	0.0937114
rxn00980_c0	0	0	0	0	0	0	0	0	0	0	0	0	0	0	0	0	0	0
rxn00985_c0	0	0	0	0	0	0	0	0	0	0	0	0	0	0	0	0	0	0
rxn00988_c0	0	0	0	0	0	0	0	0	0	0	0	0	0	0	0	0	0	0
rxn01000_c0	0.000109574	7.75484e-18	0.000109574	1.21462e-17	0.000112704	1.1464e-17	0.000112704	1.06739e-17	0.000112704	7.43341e-18	8.29048e-05	1.53949e-07	9.74749e-05	2.44284e-07	9.12845e-05	2.41317e-07	9.11994e-05	2.66301e-07
rxn01018_c0	0.000352701	6.31688e-09	0.000352699	8.23004e-09	0.000362771	1.15501e-08	0.00036278	4.49006e-09	0.000362774	9.6314e-09	0.000266838	4.95203e-07	0.000313744	7.88807e-07	0.000293805	7.79833e-07	0.00029353	8.61433e-07
rxn01019_c0	0.00190337	0.00392104	0.00199603	0.00389473	0.00306686	0.00498174	0.00567356	0.0119536	0.0061295	0.0195287	0.00301695	0.00201813	0.005846	0.0136541	0.00511171	0.0222697	0.00760497	0.034359
rxn01021_c0	0	0	0	0	0	0	0	0	0	0	0	0	0	0	0	0	0	0
rxn01025_c0	0	0	0	0	0	0	0	0	0	0	0	0	0	0	0	0	0	0
rxn01028_c0	0	0	0	0	0	0	0	0	0	0	0	0	0	0	0	0	0	0
rxn01029_c0	0	0	0	0	0	0	0	0	0	0	0	0	0	0	0	0	0	0
rxn01044_c0	0	0	0	0	0	0	0	0	0	0	0	0	0	0	0	0	0	0
rxn01068_c0	0	0	0	0	0	0	0	0	0	0	0	0	0	0	0	0	0	0
rxn01069_c0	0.00995599	0.0093722	0.0161169	0.0167651	0.0116889	0.00679677	0.0176586	0.0298572	0.0176162	0.0343337	0.004533	0.00211976	0.0176885	0.0302619	0.0187859	0.0367636	0.0256193	0.0437181
rxn01100_c0	-0.0508977	0.00931999	-0.0568231	0.0143185	-0.0636032	0.00941641	-0.0889885	0.0364456	-0.0887152	0.0674822	-0.0763075	0.0187823	-0.0738954	0.0523377	-0.0713671	0.0465059	-0.0852914	0.0906372
rxn01101_c0	0	0	0	0	0	0	0	0	0	0	0	0	0	0	0	0	0	0
rxn01102_c0	5.41974e-06	1.04942e-05	7.81066e-06	1.1125e-05	9.76403e-06	9.84877e-06	1.37304e-05	2.2157e-05	3.19045e-06	8.96243e-06	0	0	7.23444e-06	1.14876e-05	5.31714e-06	9.628e-06	4.3241e-06	1.71569e-05
rxn01106_c0	0.0508923	0.00932013	0.0568153	0.0143186	0.0635934	0.00941662	0.0889748	0.036448	0.088712	0.0674832	0.0763075	0.0187823	0.0738882	0.0523399	0.0713618	0.0465075	0.085287	0.0906383
rxn01114_c0	0	0	0	0	0	0	0	0	0	0	0	0	0	0	0	0	0	0
rxn01115_c0	0	0	0	0	0	0	0	0	0	0	0	0	0	0	0	0	0	0
rxn01116_c0	-0.00465412	0.00352414	-0.00562627	0.00310379	-0.00813514	0.00423479	-0.0095675	0.0107148	-0.0104954	0.0151345	-0.00288134	0.00116756	-0.0090314	0.00943299	-0.0111955	0.0116075	-0.011846	0.0186955
rxn01127_c0	0	0	0	0	0	0	0	0	0	0	0	0	0	0	0	0	0	0
rxn01137_c0	3.89252e-05	2.96958e-05	1.45103e-05	1.72228e-05	4.38671e-05	2.59456e-05	1.63938e-05	1.81531e-05	4.32278e-06	8.03181e-06	0	0	1.63703e-05	1.78548e-05	4.27104e-05	2.69824e-05	2.69781e-06	8.85584e-06
rxn01138_c0	0.000101728	2.96958e-05	0.000126143	1.72228e-05	0.000100805	2.59456e-05	0.000128278	1.81531e-05	0.000140349	8.03181e-06	0.00010642	1.97615e-07	0.000108753	1.78318e-05	7.44663e-05	2.69581e-05	0.00011437	8.86608e-06
rxn01171_c0	0	0	0	0	0	0	0	0	0	0	0	0	0	0	0	0	0	0
rxn01199_c0	0	0	0	0	0	0	0	0	0	0	0	0	0	0	0	0	0	0
rxn01200_c0	0.00222432	0.00176207	0.0027104	0.0015519	0.0039619	0.00211739	0.00467807	0.0053574	0.00514201	0.00756725	0.00136295	0.000583729	0.00442431	0.00471651	0.00551214	0.00580378	0.00583752	0.00934775
rxn01201_c0	0	0	0	0	0	0	0	0	0	0	0	0	0	0	0	0	0	0
rxn01204_c0	0	0	0	0	0	0	0	0	0	0	0	0	0	0	0	0	0	0
rxn01207_c0	0	0	0	0	0	0	0	0	0	0	0	0	0	0	0	0	0	0
rxn01208_c0	0.000874786	4.68789e-05	0.000863733	6.10611e-05	0.00090029	5.16235e-05	0.000892167	8.31224e-05	0.000808675	0.000146132	0.000672267	1.7935e-05	0.000689242	0.000105407	0.00066573	9.71475e-05	0.000655333	0.000124466
rxn01210_c0	0	0	0	0	0	0	0	0	0	0	0	0	0	0	0	0	0	0
rxn01211_c0	-1.00187	0.0075571	-1.19006	0.0166512	-1.41625	0.0132434	-1.88536	0.0384919	-1.99153	0.0693497	-1.04735	0.00917583	-1.10223	0.085161	-0.92545	0.109891	-0.860355	0.168613
rxn01213_c0	0	0	0	0	0	0	0	0	0	0	0	0	0	0	0	0	0	0
rxn01217_c0	0	0	0	0	0	0	0	0	0	0	0	0	0	0	0	0	0	0
rxn01219_c0	0	0	0	0	0	0	0	0	0	0	0	0	0	0	0	0	0	0
rxn01225_c0	0.0018214	0.00173384	0.00242243	0.00182135	0.00353986	0.00335203	0.00460349	0.00885171	0.00335207	0.0048609	0.000501396	0.000376996	0.00324779	0.00465198	0.0040028	0.00750676	0.00616428	0.0123475
rxn01241_c0	0	0	0	0	0	0	0	0	0	0	0	0	0	0	0	0	0	0
rxn01255_c0	0.000205469	3.67891e-08	0.000205462	4.07391e-08	0.000211349	3.91268e-08	0.000211355	3.46972e-08	0.000211358	3.01446e-08	0.000155433	2.87616e-07	0.000182785	4.61794e-07	0.000171172	4.58812e-07	0.000171003	4.99714e-07
rxn01256_c0	0.000170432	3.67891e-08	0.000170424	4.07391e-08	0.000175311	3.91268e-08	0.000175317	3.46972e-08	0.00017532	3.01446e-08	0.000128923	2.38746e-07	0.000151616	3.83898e-07	0.000141982	3.81884e-07	0.000141841	4.1471e-07
rxn01257_c0	1.30977e-06	1.05648e-16	1.30977e-06	6.89267e-17	1.34719e-06	1.23053e-16	1.34719e-06	8.86203e-17	1.34719e-06	1.14566e-17	9.90989e-07	1.8402e-09	1.16515e-06	2.92001e-09	1.09115e-06	2.88454e-09	1.09014e-06	3.18319e-09
rxn01258_c0	0	0	0	0	0	0	0	0	0	0	0	0	0	0	0	0	0	0
rxn01265_c0	0	0	0	0	0	0	0	0	0	0	-2.8407e-08	2.62425e-08	0	0	0	0	0	0
rxn01268_c0	6.08585e-05	3.67891e-08	6.08509e-05	4.07391e-08	6.26064e-05	3.91268e-08	6.26124e-05	3.46972e-08	6.26157e-05	3.01446e-08	4.6018e-05	8.85008e-08	5.41409e-05	1.41836e-07	5.06979e-05	1.42961e-07	5.06416e-05	1.49959e-07
rxn01269_c0	0	0	0	0	0	0	0	0	0	0	0	0	0	0	0	0	0	0
rxn01270_c0	0	0	0	0	0	0	0	0	0	0	0	0	0	0	0	0	0	0
rxn01275_c0	0	0	0	0	0	0	0	0	0	0	0	0	0	0	0	0	0	0
rxn01280_c0	0.0536186	0.117787	0.0262089	0.058361	0.0343733	0.0385448	0.0312144	0.0366965	0.0570532	0.288948	0.200607	0.217331	0.0659588	0.248075	0.0777199	0.281456	0.111328	0.503347
rxn01281_c0	-0.053624	0.117786	-0.0262167	0.0583611	-0.0343831	0.038545	-0.0312282	0.0366986	-0.0570564	0.288947	-0.200607	0.217331	-0.065966	0.248075	-0.0777253	0.281456	-0.111333	0.503347
rxn01291_c0	0	0	0	0	0	0	0	0	0	0	0	0	0	0	0	0	0	0
rxn01292_c0	0	0	0	0	0	0	0	0	0	0	0	0	0	0	0	0	0	0
rxn01297_c0	-0.0013248	0.00114748	-0.00171759	0.00162839	-0.0026079	0.00335058	-0.00310545	0.00716456	-0.00219259	0.0041193	-0.000104542	4.38591e-05	-0.00224528	0.00470478	-0.00255006	0.00712542	-0.00595913	0.0123525
rxn01300_c0	0.00995599	0.0093722	0.0161169	0.0167651	0.0116889	0.00679677	0.0176586	0.0298572	0.0176162	0.0343337	0.004533	0.00211976	0.0176885	0.0302619	0.0187859	0.0367636	0.0256193	0.0437181
rxn01301_c0	0.00996545	0.0562093	0.00516351	0.0352652	0.0247732	0.0636758	0.031173	0.202254	0.0339311	0.195355	0.160094	0.185781	0.0549547	0.292221	0.0484544	0.29575	0.0139751	0.0763951
rxn01302_c0	-0.020105	0.0549753	-0.0215961	0.0281476	-0.03686	0.0630726	-0.0490622	0.199281	-0.0518575	0.191576	-0.164849	0.185731	-0.0728298	0.289562	-0.0673694	0.292357	-0.0397933	0.0610254
rxn01303_c0	0.000183532	0.000112181	0.000315744	0.000167847	0.000397916	0.000158164	0.000230582	0.000137264	0.000310228	0.000155601	0.000222204	4.18247e-05	0.000186495	0.000118759	0.000129149	9.88952e-05	0.000198885	0.000169414
rxn01304_c0	0	0	0	0	0	0	0	0	0	0	0	0	0	0	0	0	0	0
rxn01316_c0	0	0	0	0	0	0	0	0	0	0	0	0	0	0	0	0	0	0
rxn01329_c0	0	0	0	0	0	0	0	0	0	0	0	0	0	0	0	0	0	0
rxn01331_c0	0	0	0	0	0	0	0	0	0	0	0	0	0	0	0	0	0	0
rxn01332_c0	0.000205469	3.67891e-08	0.000205462	4.07391e-08	0.000211349	3.91268e-08	0.000211355	3.46972e-08	0.000211358	3.01446e-08	0.000155433	2.87616e-07	0.000182785	4.61794e-07	0.000171172	4.58812e-07	0.000171003	4.99714e-07
rxn01333_c0	-0.00759989	0.0126346	-0.00772064	0.0098987	-0.0117789	0.00795688	-0.0147081	0.0338349	-0.0201483	0.0608784	-0.00198498	0.000784071	-0.0197737	0.0550857	-0.0168701	0.0249501	-0.033225	0.144192
rxn01334_c0	0.00537557	0.0125519	0.00501024	0.00974786	0.00781704	0.00788869	0.01003	0.0335224	0.0150063	0.0605519	0.000622031	0.00054452	0.0153494	0.0550309	0.011358	0.0244085	0.0273875	0.144298
rxn01343_c0	0.00537557	0.0125519	0.00501024	0.00974786	0.00781704	0.00788869	0.01003	0.0335224	0.0150063	0.0605519	0.000622031	0.00054452	0.0153494	0.0550309	0.011358	0.0244085	0.0273875	0.144298
rxn01352_c0	0.00301612	0.00358784	0.00378258	0.00365566	0.00543794	0.0055127	0.00766046	0.0132341	0.00626686	0.012912	0.00207199	0.00148903	0.00624651	0.00806082	0.00724537	0.0125434	0.00966404	0.0206967
rxn01358_c0	3.89252e-05	2.96958e-05	1.45103e-05	1.72228e-05	4.38671e-05	2.59456e-05	1.63938e-05	1.81531e-05	4.32278e-06	8.03181e-06	0	0	1.63703e-05	1.78548e-05	4.27104e-05	2.69824e-05	2.69781e-06	8.85584e-06
rxn01362_c0	0.000352701	6.31688e-09	0.000352699	8.23004e-09	0.000362771	1.15501e-08	0.00036278	4.49006e-09	0.000362774	9.6314e-09	0.000266838	4.95203e-07	0.000313744	7.88807e-07	0.000293805	7.79833e-07	0.00029353	8.61433e-07
rxn01366_c0	-0.00187554	0.00371044	-0.00221798	0.00230117	-0.00340804	0.00321485	-0.0037299	0.00927368	-0.00519881	0.0169296	1.17973e-08	5.67565e-09	-0.00274762	0.00983165	-0.00415257	0.00519622	-0.00461362	0.0176608
rxn01368_c0	0	0	0	0	0	0	-1.20707e-09	1.99798e-09	-2.91296e-10	5.16891e-10	0	0	0	0	0	0	0	0
rxn01388_c0	-0.0028706	0.00749368	-0.00291271	0.00569326	-0.00435638	0.00516004	-0.00810325	0.0390372	-0.00692207	0.0290443	-0.00367558	0.00319522	-0.00942657	0.0435791	-0.00969824	0.0384186	-0.0212126	0.0937114
rxn01390_c0	0	0	0	0	0	0	0	0	0	0	0	0	0	0	0	0	0	0
rxn01406_c0	0	0	0	0	0	0	0	0	0	0	0	0	0	0	0	0	0	0
rxn01434	0.00404581	0.00469296	0.00430528	0.00453015	0.00671986	0.0062741	0.0115764	0.0157169	0.0213241	0.0361394	0.00314961	0.00201712	0.0135085	0.0183098	0.0118167	0.02148	0.0154641	0.0285956
rxn01446_c0	0.00301612	0.00358784	0.00378258	0.00365566	0.00543794	0.0055127	0.00766046	0.0132341	0.00626686	0.012912	0.00207199	0.00148903	0.00624651	0.00806082	0.00724537	0.0125434	0.00966404	0.0206967
rxn01452_c0	0	0	0	0	0	0	0	0	0	0	0	0	0	0	0	0	0	0
rxn01454_c0	0	0	0	0	0	0	0	0	0	0	0	0	0	0	0	0	0	0
rxn01465_c0	-0.000352701	6.31688e-09	-0.000352699	8.23004e-09	-0.000362771	1.15501e-08	-0.00036278	4.49006e-09	-0.000362774	9.6314e-09	-0.000266838	4.95203e-07	-0.000313744	7.88807e-07	-0.000293805	7.79833e-07	-0.00029353	8.61433e-07
rxn01466_c0	0	0	0	0	0	0	0	0	0	0	0	0	0	0	0	0	0	0
rxn01485_c0	-0.000349331	2.01337e-17	-0.000349331	2.27432e-17	-0.000359312	2.00363e-17	-0.000359312	1.91168e-17	-0.000359312	1.16203e-17	-0.000264309	4.90803e-07	-0.00031076	7.788e-07	-0.000291024	7.69342e-07	-0.000290753	8.48993e-07
rxn01486_c0	0	0	0	0	0	0	0	0	0	0	0	0	0	0	0	0	0	0
rxn01492_c0	-0.0358294	0.004914	-0.0378799	0.00992783	-0.0416416	0.00690536	-0.0446614	0.0148743	-0.0612112	0.0535944	-0.0206804	0.00485467	-0.0421979	0.0314927	-0.0463481	0.0458929	-0.0646726	0.0736451
rxn01509_c0	0	0	0	0	0	0	0	0	0	0	0	0	0	0	0	0	0	0
rxn01512_c0	-17.5922	11.525	-24.1082	11.5732	-21.6251	10.2485	-23.2661	13.034	-30.988	12.482	-18.8933	8.16119	-27.6975	12.0161	-28.1466	11.8826	-30.7399	14.2732
rxn01513_c0	4.33033e-05	3.00442e-16	4.33033e-05	2.57784e-16	4.45405e-05	1.91094e-16	4.45405e-05	2.46114e-16	4.45405e-05	2.30695e-16	3.27638e-05	6.08402e-08	3.85219e-05	9.65405e-08	3.60755e-05	9.5368e-08	3.60419e-05	1.05242e-07
rxn01519_c0	0.00261688	0.00392649	0.00308943	0.00257037	0.00457119	0.00341174	0.00484923	0.00943043	0.00711037	0.0186502	0.00158077	0.000977707	0.00462021	0.0111303	0.00682246	0.0119435	0.00486572	0.0176736
rxn01520_c0	4.33033e-05	3.00442e-16	4.33033e-05	2.57784e-16	4.45405e-05	1.91094e-16	4.45405e-05	2.46114e-16	4.45405e-05	2.30695e-16	3.27638e-05	6.08402e-08	3.85219e-05	9.65405e-08	3.60755e-05	9.5368e-08	3.60419e-05	1.05242e-07
rxn01521_c0	0.00257358	0.00392649	0.00304613	0.00257037	0.00452665	0.00341174	0.00480469	0.00943043	0.00706583	0.0186502	0.001548	0.000977706	0.00458169	0.0111303	0.00678639	0.0119435	0.00482968	0.0176736
rxn01522_c0	0	0	0	0	0	0	0	0	0	0	0	0	0	0	0	0	0	0
rxn01544_c0	0.000496603	0.00131939	0.000704844	0.000841474	0.000931956	0.000996197	0.00149804	0.0053826	0.00115948	0.00291971	0.000396854	0.000373311	0.00100251	0.00143586	0.00145274	0.00299484	0.000205153	0.00072064
rxn01548_c0	0	0	0	0	0	0	0	0	0	0	0	0	0	0	0	0	0	0
rxn01575_c0	-0.000834606	3.52771e-05	-0.000839358	3.39583e-05	-0.000867255	3.78231e-05	-0.000843208	8.05951e-05	-0.00073001	0.000147953	-0.000434496	7.55542e-05	-0.000651254	0.000108019	-0.000615323	9.39885e-05	-0.000580611	0.000134897
rxn01602_c0	0	0	0	0	0	0	0	0	0	0	0	0	0	0	0	0	0	0
rxn01603_c0	1.30977e-06	1.05648e-16	1.30977e-06	6.89267e-17	1.34719e-06	1.23053e-16	1.34719e-06	8.86203e-17	1.34719e-06	1.14566e-17	9.90989e-07	1.8402e-09	1.16515e-06	2.92001e-09	1.09115e-06	2.88454e-09	1.09014e-06	3.18319e-09
rxn01621_c0	0	0	0	0	0	0	0	0	0	0	0	0	0	0	0	0	0	0
rxn01626_c0	4.69571e-08	6.31688e-09	4.50332e-08	8.23004e-09	4.07256e-08	1.155e-08	5.02527e-08	4.49006e-09	4.3616e-08	9.6314e-09	1.54221e-08	6.79518e-09	2.77715e-08	1.15734e-08	1.24225e-08	8.72979e-09	1.09203e-08	1.10031e-08
rxn01629_c0	0	0	0	0	0	0	0	0	0	0	0	0	0	0	0	0	0	0
rxn01636_c0	-3.18321e-05	0.0212666	-0.000505174	0.00794161	-0.000832181	0.0124903	-0.00236064	0.0364307	0.00399423	0.0849601	9.9879e-05	4.43916e-05	-0.0014697	0.0262372	-0.00668179	0.0310461	-0.024021	0.113542
rxn01637_c0	-0.00501257	0.0131039	-0.00488334	0.00547282	-0.00687759	0.00892202	-0.0076323	0.0100546	-0.0165664	0.0715735	-9.9879e-05	4.43916e-05	-0.00992584	0.0127209	-0.00995386	0.0126871	-0.0142939	0.0640244
rxn01639_c0	0	0	0	0	0	0	0	0	0	0	0	0	0	0	0	0	0	0
rxn01641_c0	0	0	0	0	0	0	0	0	0	0	0	0	0	0	0	0	0	0
rxn01642_c0	0	0	0	0	0	0	0	0	0	0	0	0	0	0	0	0	0	0
rxn01643_c0	0.0107916	0.0093593	0.0170847	0.0168577	0.0127575	0.00679706	0.0185598	0.0298503	0.0185971	0.0343315	0.00524857	0.00211971	0.0184551	0.0302673	0.0194583	0.0367606	0.0263609	0.0437371
rxn01644_c0	0.00065207	1.20412e-16	0.00065207	2.1214e-16	0.0006707	4.72985e-17	0.0006707	3.90416e-17	0.0006707	2.94064e-17	0.000493365	9.16145e-07	0.000580071	1.45373e-06	0.000543232	1.43607e-06	0.000542726	1.58475e-06
rxn01646_c0	0	0	0	0	0	0	0	0	0	0	2.8407e-08	2.62425e-08	0	0	0	0	0	0
rxn01647_c0	0	0	0	0	0	0	0	0	0	0	0	0	0	0	0	0	0	0
rxn01648_c0	9.78103e-11	2.33341e-09	5.27741e-10	1.9115e-09	8.61075e-11	3.16765e-09	7.99153e-10	3.11844e-09	2.13828e-10	6.10751e-10	0	0	3.38813e-10	1.81386e-09	0	0	0	0
rxn01649_c0	0	0	0	0	0	0	0	0	0	0	0	0	0	0	0	0	0	0
rxn01653_c0	0	0	0	0	0	0	0	0	0	0	0	0	0	0	0	0	0	0
rxn01654_c0	0	0	0	0	0	0	0	0	0	0	0	0	0	0	0	0	0	0
rxn01664_c0	0	0	0	0	0	0	0	0	0	0	0	0	0	0	0	0	0	0
rxn01675_c0	0	0	0	0	0	0	0	0	0	0	0	0	0	0	0	0	0	0
rxn01682_c0	1.16132e-05	7.72149e-06	1.61184e-05	7.61502e-06	1.44877e-05	7.14813e-06	1.63243e-05	8.83651e-06	2.09551e-05	8.66506e-06	9.38966e-06	4.11713e-06	1.64014e-05	7.2e-06	1.55874e-05	6.70458e-06	1.75681e-05	7.79117e-06
rxn01739_c0	0.000205469	3.67891e-08	0.000205462	4.07391e-08	0.000211349	3.91268e-08	0.000211355	3.46972e-08	0.000211358	3.01446e-08	0.000155433	2.87616e-07	0.000182785	4.61794e-07	0.000171172	4.58812e-07	0.000171003	4.99714e-07
rxn01740_c0	-0.000205469	3.67891e-08	-0.000205462	4.07391e-08	-0.000211349	3.91268e-08	-0.000211355	3.46972e-08	-0.000211358	3.01446e-08	-0.000155433	2.87616e-07	-0.000182785	4.61794e-07	-0.000171172	4.58812e-07	-0.000171003	4.99714e-07
rxn01748_c0	0	0	0	0	0	0	0	0	0	0	0	0	0	0	0	0	0	0
rxn01761_c0	0	0	0	0	0	0	0	0	0	0	0	0	0	0	0	0	0	0
rxn01763_c0	0	0	0	0	0	0	0	0	0	0	0	0	0	0	0	0	0	0
rxn01790_c0	-4.69571e-08	6.31688e-09	-4.50332e-08	8.23004e-09	-4.07256e-08	1.155e-08	-5.02527e-08	4.49006e-09	-4.3616e-08	9.6314e-09	-1.54221e-08	6.79518e-09	-2.77715e-08	1.15734e-08	-1.24225e-08	8.72979e-09	-1.09203e-08	1.10031e-08
rxn01791_c0	4.69571e-08	6.31688e-09	4.50332e-08	8.23004e-09	4.07256e-08	1.155e-08	5.02527e-08	4.49006e-09	4.3616e-08	9.6314e-09	1.54221e-08	6.79518e-09	2.77715e-08	1.15734e-08	1.24225e-08	8.72979e-09	1.09203e-08	1.10031e-08
rxn01799_c0	0.00257358	0.00392649	0.00304613	0.00257037	0.00452665	0.00341174	0.00480469	0.00943043	0.00706583	0.0186502	0.001548	0.000977706	0.00458169	0.0111303	0.00678639	0.0119435	0.00482968	0.0176736
rxn01800_c0	0	0	0	0	0	0	0	0	0	0	0	0	0	0	0	0	0	0
rxn01858_c0	2.28346e-06	3.59712e-06	9.74892e-06	1.38219e-05	9.63938e-06	8.48801e-06	1.52456e-05	1.88491e-05	1.22219e-06	4.45338e-06	1.88259e-06	1.737e-06	2.05592e-06	2.61006e-06	3.15578e-06	8.32441e-06	1.10145e-06	1.34221e-06
rxn01859_c0	-2.28346e-06	3.59712e-06	-9.74892e-06	1.38219e-05	-9.63938e-06	8.48801e-06	-1.52456e-05	1.88491e-05	-1.22219e-06	4.45338e-06	-1.88259e-06	1.737e-06	-2.05592e-06	2.61006e-06	-3.15578e-06	8.32441e-06	-1.10145e-06	1.34221e-06
rxn01870_c0	0.0358294	0.004914	0.0378799	0.00992783	0.0416416	0.00690536	0.0446614	0.0148743	0.0612112	0.0535944	0.0206804	0.00485467	0.0421979	0.0314927	0.0463481	0.0458929	0.0646726	0.0736451
rxn01917_c0	0.00501257	0.0131039	0.00488334	0.00547282	0.00687759	0.00892202	0.0076323	0.0100546	0.0165664	0.0715735	9.9879e-05	4.43916e-05	0.00992584	0.0127209	0.00995386	0.0126871	0.0142939	0.0640244
rxn01964_c0	2.1787e-05	7.72149e-06	1.72817e-05	7.61502e-06	1.98667e-05	7.14813e-06	1.80302e-05	8.83651e-06	1.33993e-05	8.66506e-06	1.58813e-05	4.12605e-06	1.33108e-05	7.19045e-06	1.22379e-05	6.70252e-06	1.02313e-05	7.77946e-06
rxn01972_c0	0.00646787	0.0166449	0.00692526	0.0163792	0.00902308	0.01396	0.0107184	0.012736	0.0198968	0.0774	0.0268723	0.0272172	0.0164755	0.0513884	0.0130462	0.0158606	0.0331262	0.149
rxn01974_c0	0.00065207	1.20412e-16	0.00065207	2.1214e-16	0.0006707	4.72985e-17	0.0006707	3.90416e-17	0.0006707	2.94064e-17	0.000493365	9.16145e-07	0.000580071	1.45373e-06	0.000543232	1.43607e-06	0.000542726	1.58475e-06
rxn01977_c0	-5.2007	17.845	-14.556	17.3108	-9.93292	15.5619	-16.1454	17.7142	-23.3766	17.6868	-5.11313	13.152	-19.1782	17.8672	-20.2227	17.1523	-25.6724	18.8432
rxn01985_c0	2.28346e-06	3.59712e-06	9.74892e-06	1.38219e-05	9.63938e-06	8.48801e-06	1.52456e-05	1.88491e-05	1.22219e-06	4.45338e-06	1.88259e-06	1.737e-06	2.05592e-06	2.61006e-06	3.15578e-06	8.32441e-06	1.10145e-06	1.34221e-06
rxn01986_c0	0.0055897	0.00524184	0.0068287	0.00446014	0.00996459	0.00617405	0.0124652	0.0159381	0.0133327	0.0224256	0.00361999	0.00174994	0.0108282	0.0134465	0.0140318	0.0169473	0.0144937	0.0267567
rxn01989_c0	0	0	0	0	0	0	0	0	0	0	0	0	0	0	0	0	0	0
rxn01997_c0	0	0	0	0	0	0	0	0	0	0	0	0	0	0	0	0	0	0
rxn02000_c0	0	0	0	0	0	0	0	0	0	0	0	0	0	0	0	0	0	0
rxn02003_c0	0	0	0	0	0	0	0	0	0	0	0	0	0	0	0	0	0	0
rxn02005_c0	0	0	0	0	0	0	0	0	0	0	0	0	0	0	0	0	0	0
rxn02008_c0	0	0	0	0	0	0	0	0	0	0	0	0	0	0	0	0	0	0
rxn02011_c0	0	0	0	0	0	0	0	0	0	0	0	0	0	0	0	0	0	0
rxn02056_c0	0	0	0	0	0	0	0	0	0	0	0	0	0	0	0	0	0	0
rxn02085_c0	0	0	0	0	0	0	0	0	0	0	0	0	0	0	0	0	0	0
rxn02112_c0	-0.000459798	0.000812757	-0.00230067	0.00242047	-0.00288882	0.0029576	-0.000694432	0.000802352	-0.000943937	0.0013708	0	0	-0.0145441	0.0176685	-0.0446759	0.0354937	-0.0224957	0.0283354
rxn02113_c0	0.000459798	0.000812757	0.00230067	0.00242047	0.00288882	0.0029576	0.000694432	0.000802352	0.000943937	0.0013708	0	0	0.0145441	0.0176685	0.0446759	0.0354937	0.0224957	0.0283354
rxn02155_c0	1.30249e-06	3.47953e-15	1.30249e-06	3.42965e-15	1.33971e-06	4.32389e-15	1.33971e-06	4.33364e-15	1.33971e-06	9.58826e-15	9.85484e-07	1.82999e-09	1.15868e-06	2.90379e-09	1.08509e-06	2.86852e-09	1.08408e-06	3.16552e-09
rxn02159_c0	0.000232205	1.42508e-05	0.000235227	1.31e-05	0.000240966	1.03837e-05	0.000238149	2.44146e-05	0.000191523	4.81521e-05	9.26507e-05	7.10795e-06	0.000168443	3.82545e-05	0.000167959	3.29363e-05	0.000155286	4.31766e-05
rxn02160_c0	0.000232205	1.42508e-05	0.000235227	1.31e-05	0.000240966	1.03837e-05	0.000238149	2.44146e-05	0.000191523	4.81521e-05	9.26507e-05	7.10795e-06	0.000168443	3.82545e-05	0.000167959	3.29363e-05	0.000155286	4.31766e-05
rxn02161_c0	0	0	0	0	0	0	0	0	0	0	0	0	0	0	0	0	0	0
rxn02175_c0	4.69571e-08	6.31688e-09	4.50332e-08	8.23004e-09	4.07256e-08	1.155e-08	5.02527e-08	4.49006e-09	4.3616e-08	9.6314e-09	1.54221e-08	6.79518e-09	2.77715e-08	1.15734e-08	1.24225e-08	8.72979e-09	1.09203e-08	1.10031e-08
rxn02177_c0	0	0	0	0	0	0	0	0	0	0	0	0	0	0	0	0	0	0
rxn02187_c0	0.00116358	4.6879e-05	0.00115252	6.1061e-05	0.00119733	5.1625e-05	0.00118921	8.31227e-05	0.00110572	0.000146131	0.000890752	1.79172e-05	0.000946135	0.000105635	0.000906294	9.73155e-05	0.000895672	0.000124717
rxn02190_c0	0	0	0	0	0	0	0	0	0	0	0	0	0	0	0	0	0	0
rxn02200_c0	-0.00217088	0.00479252	-0.00315388	0.00884942	-0.00378363	0.00389979	-0.00438362	0.0122997	-0.00690043	0.0225219	9.90989e-07	1.8402e-09	-0.00680663	0.0250342	-0.00702682	0.0284457	-0.00755347	0.0391731
rxn02201_c0	0.00217219	0.00479252	0.00315519	0.00884942	0.00378498	0.00389979	0.00438497	0.0122997	0.00690178	0.0225219	0	0	0.0068078	0.0250342	0.00702791	0.0284457	0.00755456	0.0391731
rxn02212_c0	0.000205469	3.67891e-08	0.000205462	4.07391e-08	0.000211349	3.91268e-08	0.000211355	3.46972e-08	0.000211358	3.01446e-08	0.000155433	2.87616e-07	0.000182785	4.61794e-07	0.000171172	4.58812e-07	0.000171003	4.99714e-07
rxn02213_c0	0.000205469	3.67891e-08	0.000205462	4.07391e-08	0.000211349	3.91268e-08	0.000211355	3.46972e-08	0.000211358	3.01446e-08	0.000155433	2.87616e-07	0.000182785	4.61794e-07	0.000171172	4.58812e-07	0.000171003	4.99714e-07
rxn02264_c0	0	0	0	0	0	0	0	0	0	0	0	0	0	0	0	0	0	0
rxn02269_c0	0	0	0	0	0	0	0	0	0	0	0	0	0	0	0	0	0	0
rxn02285_c0	-0.000164179	9.52652e-18	-0.000164179	9.33696e-18	-0.00016887	2.95517e-17	-0.00016887	2.56392e-17	-0.00016887	1.96654e-17	-0.00012422	2.30668e-07	-0.000146051	3.66021e-07	-0.000136776	3.61576e-07	-0.000136648	3.99011e-07
rxn02286_c0	0	0	0	0	0	0	0	0	0	0	0	0	0	0	0	0	0	0
rxn02287_c0	0	0	0	0	0	0	0	0	0	0	0	0	0	0	0	0	0	0
rxn02288_c0	0	0	0	0	0	0	0	0	0	0	0	0	0	0	0	0	0	0
rxn02305_c0	2.64088e-07	3.67891e-08	2.56485e-07	4.07391e-08	2.80673e-07	3.91268e-08	2.86722e-07	3.46972e-08	2.8998e-07	3.01446e-08	1.7149e-07	3.15732e-08	2.36978e-07	3.14915e-08	2.17377e-07	3.32368e-08	2.08039e-07	2.68245e-08
rxn02312_c0	0	0	0	0	0	0	0	0	0	0	0	0	0	0	0	0	0	0
rxn02314_c0	0	0	0	0	0	0	0	0	0	0	0	0	0	0	0	0	0	0
rxn02320_c0	-0.000232205	1.42508e-05	-0.000235227	1.31e-05	-0.000240966	1.03837e-05	-0.000238149	2.44146e-05	-0.000191523	4.81521e-05	-9.26507e-05	7.10795e-06	-0.000168443	3.82545e-05	-0.000167959	3.29363e-05	-0.000155286	4.31766e-05
rxn02339_c0	0	0	0	0	0	0	0	0	0	0	0	0	0	0	0	0	0	0
rxn02341_c0	4.69571e-08	6.31688e-09	4.50332e-08	8.23004e-09	4.07256e-08	1.155e-08	5.02527e-08	4.49006e-09	4.3616e-08	9.6314e-09	1.54221e-08	6.79518e-09	2.77715e-08	1.15734e-08	1.24225e-08	8.72979e-09	1.09203e-08	1.10031e-08
rxn02373_c0	-0.00383691	0.00998807	-0.00481291	0.0142482	-0.00665423	0.010226	-0.0103256	0.0444516	-0.0140718	0.0438232	-0.000255231	4.42934e-05	-0.011664	0.0389189	-0.0171032	0.0827598	-0.0217457	0.118722
rxn02374_c0	0.000111722	2.13084e-17	0.000111722	3.27268e-17	0.000114914	1.89541e-17	0.000114914	1.79397e-17	0.000114914	1.15268e-17	8.45301e-05	1.56967e-07	9.93859e-05	2.49073e-07	9.30741e-05	2.46048e-07	9.29874e-05	2.71522e-07
rxn02380_c0	-5.2007	17.845	-14.556	17.3108	-9.93292	15.5619	-16.1454	17.7142	-23.3766	17.6868	-5.11313	13.152	-19.1782	17.8672	-20.2227	17.1523	-25.6724	18.8432
rxn02402_c0	1.30249e-06	3.47953e-15	1.30249e-06	3.42965e-15	1.33971e-06	4.32389e-15	1.33971e-06	4.33364e-15	1.33971e-06	9.58826e-15	9.57077e-07	2.63081e-08	1.15868e-06	2.90379e-09	1.08509e-06	2.86852e-09	1.08408e-06	3.16552e-09
rxn02465_c0	0.00501257	0.0131039	0.00488334	0.00547282	0.00687759	0.00892202	0.0076323	0.0100546	0.0165664	0.0715735	9.9879e-05	4.43916e-05	0.00992584	0.0127209	0.00995386	0.0126871	0.0142939	0.0640244
rxn02473_c0	0.000232205	1.42508e-05	0.000235227	1.31e-05	0.000240966	1.03837e-05	0.000238149	2.44146e-05	0.000191523	4.81521e-05	9.26507e-05	7.10795e-06	0.000168443	3.82545e-05	0.000167959	3.29363e-05	0.000155286	4.31766e-05
rxn02474_c0	-0.000118085	0.000280432	-0.000190156	0.000386135	-0.000389712	0.00075233	-0.000273301	0.000893434	-0.000463604	0.0014046	-1.1499e-07	1.81571e-08	-0.000611444	0.00164823	-0.000640941	0.0016582	-0.000816681	0.00322303
rxn02475_c0	0.000118085	0.000280432	0.000190156	0.000386135	0.000389712	0.00075233	0.000273301	0.000893434	0.000463604	0.0014046	1.1499e-07	1.81571e-08	0.000611444	0.00164823	0.000640941	0.0016582	0.000816681	0.00322303
rxn02476_c0	0.000205469	3.67891e-08	0.000205462	4.07391e-08	0.000211349	3.91268e-08	0.000211355	3.46972e-08	0.000211358	3.01446e-08	0.000155433	2.87616e-07	0.000182785	4.61794e-07	0.000171172	4.58812e-07	0.000171003	4.99714e-07
rxn02483_c0	0	0	0	0	0	0	0	0	0	0	0	0	0	0	0	0	0	0
rxn02484_c0	0	0	0	0	0	0	0	0	0	0	0	0	0	0	0	0	0	0
rxn02503_c0	0.00217219	0.00479252	0.00315519	0.00884942	0.00378498	0.00389979	0.00438497	0.0122997	0.00690178	0.0225219	0	0	0.0068078	0.0250342	0.00702791	0.0284457	0.00755456	0.0391731
rxn02504_c0	1.30977e-06	1.05648e-16	1.30977e-06	6.89267e-17	1.34719e-06	1.23053e-16	1.34719e-06	8.86203e-17	1.34719e-06	1.14566e-17	9.90989e-07	1.8402e-09	1.16515e-06	2.92001e-09	1.09115e-06	2.88454e-09	1.09014e-06	3.18319e-09
rxn02507_c0	3.34002e-05	1.04037e-17	3.34002e-05	1.31067e-17	3.43545e-05	1.73089e-17	3.43545e-05	1.44782e-17	3.43545e-05	9.62791e-18	2.5271e-05	4.69266e-08	2.97123e-05	7.44625e-08	2.78253e-05	7.35582e-08	2.77994e-05	8.11738e-08
rxn02508_c0	3.34002e-05	1.04037e-17	3.34002e-05	1.31067e-17	3.43545e-05	1.73089e-17	3.43545e-05	1.44782e-17	3.43545e-05	9.62791e-18	2.5271e-05	4.69266e-08	2.97123e-05	7.44625e-08	2.78253e-05	7.35582e-08	2.77994e-05	8.11738e-08
rxn02527_c0	0.000873875	0.000132029	0.000909705	0.000119943	0.000957905	4.76394e-05	0.00061749	0.000225083	0.0755895	0.00127271	3.90921e-05	4.80817e-05	0.000914393	0.000125024	0.000908766	0.000106196	0.000910687	0.000146891
rxn02527_2_c0	0.000941452	0.000107962	0.000948478	8.32109e-05	0.000921365	5.98753e-05	0.000847286	0.000156247	0.00661986	0.00235005	0.000934681	3.30314e-05	0.000919706	0.000110862	0.00088906	0.000129007	0.000903174	0.000158557
rxn02569_c0	0	0	0	0	0	0	0	0	0	0	0	0	0	0	0	0	0	0
rxn02622_c0	-0.00175833	0.00749368	-0.00180044	0.00569326	-0.00321233	0.00516004	-0.0069592	0.0390372	-0.00577802	0.0290443	-0.00283402	0.00319506	-0.00843711	0.0435794	-0.00877163	0.0384188	-0.0202868	0.0937118
rxn02625_c0	0.00175833	0.00749368	0.00180044	0.00569326	0.00321233	0.00516004	0.0069592	0.0390372	0.00577802	0.0290443	0.00283402	0.00319506	0.00843711	0.0435794	0.00877163	0.0384188	0.0202868	0.0937118
rxn02666_c0	0	0	0	0	0	0	0	0	0	0	0	0	0	0	0	0	0	0
rxn02680_c0	0	0	0	0	0	0	0	0	0	0	0	0	0	0	0	0	0	0
rxn02774_c0	0	0	0	0	0	0	0	0	0	0	0	0	0	0	0	0	0	0
rxn02775_c0	0	0	0	0	0	0	0	0	0	0	0	0	0	0	0	0	0	0
rxn02789_c0	0.000874786	4.68789e-05	0.000863733	6.10611e-05	0.00090029	5.16235e-05	0.000892167	8.31224e-05	0.000808675	0.000146132	0.000672267	1.7935e-05	0.000689242	0.000105407	0.00066573	9.71475e-05	0.000655333	0.000124466
rxn02791_c0	0	0	0	0	0	0	0	0	0	0	0	0	0	0	0	0	0	0
rxn02792_c0	0	0	0	0	0	0	0	0	0	0	0	0	0	0	0	0	0	0
rxn02804_c0	-3.97841e-09	6.31688e-09	-4.68891e-09	6.69098e-09	-6.61864e-09	5.83229e-09	-5.23444e-10	1.03325e-09	-4.89251e-09	7.91189e-09	0	0	-3.04354e-09	5.79349e-09	6.59584e-11	1.77905e-09	0	0
rxn02811_c0	-0.000874786	4.68789e-05	-0.000863733	6.10611e-05	-0.00090029	5.16235e-05	-0.000892167	8.31224e-05	-0.000808675	0.000146132	-0.000672267	1.7935e-05	-0.000689242	0.000105407	-0.00066573	9.71475e-05	-0.000655333	0.000124466
rxn02831_c0	0	0	0	0	0	0	0	0	0	0	0	0	0	0	0	0	0	0
rxn02832_c0	0	0	0	0	0	0	0	0	0	0	0	0	0	0	0	0	0	0
rxn02834_c0	0.000232205	1.42508e-05	0.000235227	1.31e-05	0.000240966	1.03837e-05	0.000238149	2.44146e-05	0.000191523	4.81521e-05	9.26507e-05	7.10795e-06	0.000168443	3.82545e-05	0.000167959	3.29363e-05	0.000155286	4.31766e-05
rxn02835_c0	0.000232205	1.42508e-05	0.000235227	1.31e-05	0.000240966	1.03837e-05	0.000238149	2.44146e-05	0.000191523	4.81521e-05	9.26507e-05	7.10795e-06	0.000168443	3.82545e-05	0.000167959	3.29363e-05	0.000155286	4.31766e-05
rxn02875_c0	0	0	0	0	0	0	0	0	0	0	0	0	0	0	0	0	0	0
rxn02895_c0	0.00133715	0.000970338	0.00150101	0.0013151	0.00227368	0.00237975	0.00222693	0.00221717	0.00203779	0.00395533	0.000309265	4.64869e-05	0.00287721	0.00475141	0.00202599	0.00291162	0.00363702	0.00767387
rxn02897_c0	0	0	0	0	0	0	0	0	0	0	0	0	0	0	0	0	0	0
rxn02898_c0	0	0	0	0	0	0	0	0	0	0	0	0	0	0	0	0	0	0
rxn02916_c0	0	0	0	0	0	0	0	0	0	0	0	0	0	0	0	0	0	0
rxn02929_c0	0.00065207	1.20412e-16	0.00065207	2.1214e-16	0.0006707	4.72985e-17	0.0006707	3.90416e-17	0.0006707	2.94064e-17	0.000493365	9.16145e-07	0.000580071	1.45373e-06	0.000543232	1.43607e-06	0.000542726	1.58475e-06
rxn02937_c0	0.00133715	0.000970338	0.00150101	0.0013151	0.00227368	0.00237975	0.00222693	0.00221717	0.00203779	0.00395533	0.000309265	4.64869e-05	0.00287721	0.00475141	0.00202599	0.00291162	0.00363702	0.00767387
rxn02938_c0	0.0034053	0.00479766	0.0051263	0.00639925	0.00747142	0.00756479	0.00715893	0.0105266	0.00737227	0.0110757	0	0	0.00820241	0.0112794	0.00842754	0.010292	0.00741763	0.0121488
rxn02988_c0	1.30249e-06	3.47953e-15	1.30249e-06	3.42965e-15	1.33971e-06	4.32389e-15	1.33971e-06	4.33364e-15	1.33971e-06	9.58826e-15	9.57077e-07	2.63081e-08	1.15868e-06	2.90379e-09	1.08509e-06	2.86852e-09	1.08408e-06	3.16552e-09
rxn03004_c0	0.00133715	0.000970338	0.00150101	0.0013151	0.00227368	0.00237975	0.00222693	0.00221717	0.00203779	0.00395533	0.000309265	4.64869e-05	0.00287721	0.00475141	0.00202599	0.00291162	0.00363702	0.00767387
rxn03012_c0	0	0	0	0	0	0	0	0	0	0	0	0	0	0	0	0	0	0
rxn03030_c0	0.00646787	0.0166449	0.00692526	0.0163792	0.00902308	0.01396	0.0107184	0.012736	0.0198968	0.0774	0.0268723	0.0272172	0.0164755	0.0513884	0.0130462	0.0158606	0.0331262	0.149
rxn03062_c0	0.000874786	4.68789e-05	0.000863733	6.10611e-05	0.00090029	5.16235e-05	0.000892167	8.31224e-05	0.000808675	0.000146132	0.000672267	1.7935e-05	0.000689242	0.000105407	0.00066573	9.71475e-05	0.000655333	0.000124466
rxn03068_c0	-0.00116358	4.6879e-05	-0.00115252	6.1061e-05	-0.00119733	5.1625e-05	-0.00118921	8.31227e-05	-0.00110572	0.000146131	-0.000890752	1.79172e-05	-0.000946135	0.000105635	-0.000906294	9.73155e-05	-0.000895672	0.000124717
rxn03075_c0	0	0	0	0	0	0	0	0	0	0	0	0	0	0	0	0	0	0
rxn03080_c0	0.00023617	0.000560864	0.000380312	0.00077227	0.000779424	0.00150466	0.000546602	0.00178687	0.000927207	0.00280921	2.29981e-07	3.63142e-08	0.00122289	0.00329647	0.00128188	0.00331641	0.00163336	0.00644606
rxn03084_c0	0.00133715	0.000970338	0.00150101	0.0013151	0.00227368	0.00237975	0.00222693	0.00221717	0.00203779	0.00395533	0.000309265	4.64869e-05	0.00287721	0.00475141	0.00202599	0.00291162	0.00363702	0.00767387
rxn03086_c0	-0.00646787	0.0166449	-0.00692526	0.0163792	-0.00902308	0.01396	-0.0107184	0.012736	-0.0198968	0.0774	-0.0268723	0.0272172	-0.0164755	0.0513884	-0.0130462	0.0158606	-0.0331262	0.149
rxn03108_c0	2.64088e-07	3.67891e-08	2.56485e-07	4.07391e-08	2.80673e-07	3.91268e-08	2.86722e-07	3.46972e-08	2.8998e-07	3.01446e-08	1.7149e-07	3.15732e-08	2.36978e-07	3.14915e-08	2.17377e-07	3.32368e-08	2.08039e-07	2.68245e-08
rxn03135_c0	0.000232205	1.42508e-05	0.000235227	1.31e-05	0.000240966	1.03837e-05	0.000238149	2.44146e-05	0.000191523	4.81521e-05	9.26507e-05	7.10795e-06	0.000168443	3.82545e-05	0.000167959	3.29363e-05	0.000155286	4.31766e-05
rxn03136_c0	0.00133689	0.000970336	0.00150075	0.00131509	0.0022734	0.00237974	0.00222664	0.00221717	0.0020375	0.00395533	0.000309093	4.64855e-05	0.00287698	0.00475141	0.00202577	0.00291162	0.00363681	0.00767387
rxn03137_c0	0.00156909	0.000971572	0.00173598	0.00131573	0.00251436	0.00238227	0.00246479	0.00221644	0.00222902	0.00395835	0.000401744	5.01041e-05	0.00304542	0.00475541	0.00219373	0.00291303	0.0037921	0.00768063
rxn03147_c0	0.00133689	0.000970336	0.00150075	0.00131509	0.0022734	0.00237974	0.00222664	0.00221717	0.0020375	0.00395533	0.000309093	4.64855e-05	0.00287698	0.00475141	0.00202577	0.00291162	0.00363681	0.00767387
rxn03150_c0	0	0	0	0	0	0	0	0	0	0	0	0	0	0	0	0	0	0
rxn03164_c0	0	0	0	0	0	0	0	0	0	0	0	0	0	0	0	0	0	0
rxn03167_c0	1.30977e-06	1.05648e-16	1.30977e-06	6.89267e-17	1.34719e-06	1.23053e-16	1.34719e-06	8.86203e-17	1.34719e-06	1.14566e-17	9.90989e-07	1.8402e-09	1.16515e-06	2.92001e-09	1.09115e-06	2.88454e-09	1.09014e-06	3.18319e-09
rxn03174_c0	2.86097e-07	2.17043e-07	2.21791e-07	1.82523e-07	2.6292e-07	1.62695e-07	2.61969e-07	2.41198e-07	2.02995e-07	2.17596e-07	2.13343e-07	1.20142e-07	1.84414e-07	1.75972e-07	1.81927e-07	1.63049e-07	1.40831e-07	1.76716e-07
rxn03175_c0	0.000232205	1.42508e-05	0.000235227	1.31e-05	0.000240966	1.03837e-05	0.000238149	2.44146e-05	0.000191523	4.81521e-05	9.26507e-05	7.10795e-06	0.000168443	3.82545e-05	0.000167959	3.29363e-05	0.000155286	4.31766e-05
rxn03188_c0	0	0	0	0	0	0	0	0	0	0	0	0	0	0	0	0	0	0
rxn03194_c0	0.000834606	3.52771e-05	0.000839358	3.39583e-05	0.000867255	3.78231e-05	0.000843208	8.05951e-05	0.00073001	0.000147953	0.000434496	7.55542e-05	0.000651254	0.000108019	0.000615323	9.39885e-05	0.000580611	0.000134897
rxn03243_c0	0	0	0	0	0	0	0	0	0	0	0	0	0	0	0	0	0	0
rxn03248_c0	0	0	0	0	0	0	0	0	0	0	0	0	0	0	0	0	0	0
rxn03393_c0	0	0	0	0	0	0	0	0	0	0	0	0	0	0	0	0	0	0
rxn03395_c0	0	0	0	0	0	0	0	0	0	0	0	0	0	0	0	0	0	0
rxn03397_c0	0	0	0	0	0	0	0	0	0	0	0	0	0	0	0	0	0	0
rxn03408_c0	0	0	0	0	0	0	0	0	0	0	0	0	0	0	0	0	0	0
rxn03419_c0	2.86097e-07	2.17043e-07	2.21791e-07	1.82523e-07	2.6292e-07	1.62695e-07	2.61969e-07	2.41198e-07	2.02995e-07	2.17596e-07	2.13343e-07	1.20142e-07	1.84414e-07	1.75972e-07	1.81927e-07	1.63049e-07	1.40831e-07	1.76716e-07
rxn03421_c0	2.86097e-07	2.17043e-07	2.21791e-07	1.82523e-07	2.6292e-07	1.62695e-07	2.61969e-07	2.41198e-07	2.02995e-07	2.17596e-07	2.13343e-07	1.20142e-07	1.84414e-07	1.75972e-07	1.81927e-07	1.63049e-07	1.40831e-07	1.76716e-07
rxn03435_c0	-0.000834606	3.52771e-05	-0.000839358	3.39583e-05	-0.000867255	3.78231e-05	-0.000843208	8.05951e-05	-0.00073001	0.000147953	-0.000434496	7.55542e-05	-0.000651254	0.000108019	-0.000615323	9.39885e-05	-0.000580611	0.000134897
rxn03436_c0	0.000834606	3.52771e-05	0.000839358	3.39583e-05	0.000867255	3.78231e-05	0.000843208	8.05951e-05	0.00073001	0.000147953	0.000434496	7.55542e-05	0.000651254	0.000108019	0.000615323	9.39885e-05	0.000580611	0.000134897
rxn03437_c0	0.000834606	3.52771e-05	0.000839358	3.39583e-05	0.000867255	3.78231e-05	0.000843208	8.05951e-05	0.00073001	0.000147953	0.000434496	7.55542e-05	0.000651254	0.000108019	0.000615323	9.39885e-05	0.000580611	0.000134897
rxn03446_c0	0	0	0	0	0	0	0	0	0	0	0	0	0	0	0	0	0	0
rxn03512_c0	0	0	0	0	0	0	0	0	0	0	0	0	0	0	0	0	0	0
rxn03514_c0	0	0	0	0	0	0	0	0	0	0	0	0	0	0	0	0	0	0
rxn03535_c0	0	0	0	0	0	0	0	0	0	0	0	0	0	0	0	0	0	0
rxn03536_c0	0	0	0	0	0	0	0	0	0	0	0	0	0	0	0	0	0	0
rxn03537_c0	0	0	0	0	0	0	0	0	0	0	0	0	0	0	0	0	0	0
rxn03538_c0	0	0	0	0	0	0	0	0	0	0	0	0	0	0	0	0	0	0
rxn03638_c0	0.000349331	2.01337e-17	0.000349331	2.27432e-17	0.000359312	2.00363e-17	0.000359312	1.91168e-17	0.000359312	1.16203e-17	0.000264309	4.90803e-07	0.00031076	7.788e-07	0.000291024	7.69342e-07	0.000290753	8.48993e-07
rxn03841_c0	1.30977e-06	1.05648e-16	1.30977e-06	6.89267e-17	1.34719e-06	1.23053e-16	1.34719e-06	8.86203e-17	1.34719e-06	1.14566e-17	9.90989e-07	1.8402e-09	1.16515e-06	2.92001e-09	1.09115e-06	2.88454e-09	1.09014e-06	3.18319e-09
rxn03843_c0	0	0	0	0	0	0	0	0	0	0	0	0	0	0	0	0	0	0
rxn03852_c0	0	0	0	0	0	0	0	0	0	0	0	0	0	0	0	0	0	0
rxn03884_c0	0	0	0	0	0	0	0	0	0	0	0	0	0	0	0	0	0	0
rxn03891_c0	0	0	0	0	0	0	0	0	0	0	0	0	0	0	0	0	0	0
rxn03892_c0	0	0	0	0	0	0	0	0	0	0	0	0	0	0	0	0	0	0
rxn03893_c0	0	0	0	0	0	0	0	0	0	0	0	0	0	0	0	0	0	0
rxn03901_c0	0	0	0	0	0	0	0	0	0	0	0	0	0	0	0	0	0	0
rxn03903_c0	0	0	0	0	0	0	0	0	0	0	0	0	0	0	0	0	0	0
rxn03904_c0	0	0	0	0	0	0	0	0	0	0	0	0	0	0	0	0	0	0
rxn03907_c0	0	0	0	0	0	0	0	0	0	0	0	0	0	0	0	0	0	0
rxn03908_c0	0	0	0	0	0	0	0	0	0	0	0	0	0	0	0	0	0	0
rxn03909_c0	2.64088e-07	3.67891e-08	2.56485e-07	4.07391e-08	2.80673e-07	3.91268e-08	2.86722e-07	3.46972e-08	2.8998e-07	3.01446e-08	1.7149e-07	3.15732e-08	2.36978e-07	3.14915e-08	2.17377e-07	3.32368e-08	2.08039e-07	2.68245e-08
rxn03910_c0	0	0	0	0	0	0	0	0	0	0	0	0	0	0	0	0	0	0
rxn03933_c0	0	0	0	0	0	0	0	0	0	0	0	0	0	0	0	0	0	0
rxn03951_c0	0	0	0	0	0	0	0	0	0	0	0	0	0	0	0	0	0	0
rxn03958_c0	0	0	0	0	0	0	0	0	0	0	0	0	0	0	0	0	0	0
rxn04045_c0	0	0	0	0	0	0	0	0	0	0	0	0	0	0	0	0	0	0
rxn04046_c0	0	0	0	0	0	0	0	0	0	0	0	0	0	0	0	0	0	0
rxn04048_c0	0	0	0	0	0	0	0	0	0	0	0	0	0	0	0	0	0	0
rxn04052_c0	0	0	0	0	0	0	0	0	0	0	0	0	0	0	0	0	0	0
rxn04082_c0	0	0	0	0	0	0	0	0	0	0	0	0	0	0	0	0	0	0
rxn04113_c0	0	0	0	0	0	0	0	0	0	0	0	0	0	0	0	0	0	0
rxn04132_c0	0	0	0	0	0	0	0	0	0	0	0	0	0	0	0	0	0	0
rxn04133_c0	0	0	0	0	0	0	0	0	0	0	0	0	0	0	0	0	0	0
rxn04308_c0	0	0	0	0	0	0	0	0	0	0	0	0	0	0	0	0	0	0
rxn04385_c0	0	0	0	0	0	0	0	0	0	0	0	0	0	0	0	0	0	0
rxn04413_c0	0	0	0	0	0	0	0	0	0	0	0	0	0	0	0	0	0	0
rxn04454_c0	0	0	0	0	0	0	0	0	0	0	0	0	0	0	0	0	0	0
rxn04456_c0	0	0	0	0	0	0	0	0	0	0	0	0	0	0	0	0	0	0
rxn04457_c0	0	0	0	0	0	0	0	0	0	0	0	0	0	0	0	0	0	0
rxn04675_c0	0	0	0	0	0	0	0	0	0	0	0	0	0	0	0	0	0	0
rxn04712_c0	0	0	0	0	0	0	0	0	0	0	0	0	0	0	0	0	0	0
rxn04794_c0	0	0	0	0	0	0	0	0	0	0	0	0	0	0	0	0	0	0
rxn04937_c0	0	0	0	0	0	0	0	0	0	0	0	0	0	0	0	0	0	0
rxn04954_c0	0	0	0	0	0	0	0	0	0	0	0	0	0	0	0	0	0	0
rxn04996_c0	0	0	0	0	0	0	0	0	0	0	0	0	0	0	0	0	0	0
rxn05029_c0	0	0	0	0	0	0	0	0	0	0	0	0	0	0	0	0	0	0
rxn05039_c0	0.000118085	0.000280432	0.000190156	0.000386135	0.000389712	0.00075233	0.000273301	0.000893434	0.000463604	0.0014046	1.1499e-07	1.81571e-08	0.000611444	0.00164823	0.000640941	0.0016582	0.000816681	0.00322303
rxn05040_c0	0.00023617	0.000560864	0.000380312	0.00077227	0.000779424	0.00150466	0.000546602	0.00178687	0.000927207	0.00280921	2.29981e-07	3.63142e-08	0.00122289	0.00329647	0.00128188	0.00331641	0.00163336	0.00644606
rxn05064_c0	0	0	0	0	0	0	0	0	0	0	0	0	0	0	0	0	0	0
rxn05116_c0	0	0	0	0	0	0	0	0	0	0	0	0	0	0	0	0	0	0
rxn05119_c0	1.30249e-06	3.47953e-15	1.30249e-06	3.42965e-15	1.33971e-06	4.32389e-15	1.33971e-06	4.33364e-15	1.33971e-06	9.58826e-15	9.57077e-07	2.63081e-08	1.15868e-06	2.90379e-09	1.08509e-06	2.86852e-09	1.08408e-06	3.16552e-09
rxn05144_c0	3.27442e-07	7.11377e-20	3.27442e-07	1.26263e-19	3.36798e-07	3.04559e-20	3.36798e-07	2.83177e-20	3.36798e-07	1.77081e-20	2.47747e-07	4.6005e-10	2.91288e-07	7.30002e-10	2.72789e-07	7.21136e-10	2.72535e-07	7.95797e-10
rxn05145_c0	0.00599864	0.0138621	0.00706163	0.0224199	0.0107974	0.0197265	0.0113764	0.0240543	0.0132401	0.0176601	0	0	0.0165956	0.0456606	0.0192657	0.0857595	0.0141653	0.0243408
rxn05150_c0	4.87525e-07	1.16875e-19	4.87525e-07	1.59787e-19	5.01455e-07	8.41212e-20	5.01455e-07	7.441e-20	5.01455e-07	4.70533e-20	3.68868e-07	6.84964e-10	4.33695e-07	1.08689e-09	4.06152e-07	1.07369e-09	4.05774e-07	1.18485e-09
rxn05160_c0	0.00242276	0.00468102	0.00342574	0.0101605	0.00454071	0.00493748	0.005863	0.023898	0.00460376	0.00630575	0	0	0.0082461	0.0326829	0.00593935	0.00679259	0.00543376	0.00911141
rxn05162_c0	0	0	0	0	0	0	0	0	0	0	0	0	0	0	0	0	0	0
rxn05163_c0	0	0	0	0	0	0	0	0	0	0	0	0	0	0	0	0	0	0
rxn05170_c0	0	0	0	0	0	0	0	0	0	0	0	0	0	0	0	0	0	0
rxn05171_c0	0.0069371	0.018307	0.0076933	0.0129695	0.0100627	0.011068	0.0184687	0.0891398	0.0133052	0.0187886	0	0	0.016584	0.0510743	0.0144967	0.0190002	0.0207588	0.11247
rxn05172_c0	0	0	0	0	0	0	0	0	0	0	0	0	0	0	0	0	0	0
rxn05174_c0	0.00507329	0.0100232	0.00576627	0.0140297	0.00828557	0.00915265	0.0113022	0.0326016	0.00971754	0.0115102	0.025105	0.0259444	0.0124302	0.0345468	0.00992844	0.0120666	0.0100004	0.0132382
rxn05175_c0	0	0	0	0	0	0	0	0	0	0	0	0	0	0	0	0	0	0
rxn05183_c0	0	0	0	0	0	0	0	0	0	0	0	0	0	0	0	0	0	0
rxn05187_c0	0	0	0	0	0	0	0	0	0	0	0	0	0	0	0	0	0	0
rxn05195_c0	0	0	0	0	0	0	0	0	0	0	0	0	0	0	0	0	0	0
rxn05197_c0	0	0	0	0	0	0	0	0	0	0	0	0	0	0	0	0	0	0
rxn05198_c0	0	0	0	0	0	0	0	0	0	0	0	0	0	0	0	0	0	0
rxn05199_c0	0	0	0	0	0	0	0	0	0	0	0	0	0	0	0	0	0	0
rxn05200_c0	0	0	0	0	0	0	0	0	0	0	0	0	0	0	0	0	0	0
rxn05201_c0	-0.00090447	0.000929062	-0.000996267	0.00117306	-0.00156038	0.00225016	-0.00163003	0.00207868	-0.00125059	0.00398958	-7.11476e-05	4.64195e-05	-0.00198591	0.00481698	-0.00112296	0.00295892	-0.00255851	0.00709825
rxn05202_c0	0	0	0	0	0	0	0	0	0	0	0	0	0	0	0	0	0	0
rxn05205_c0	0	0	0	0	0	0	0	0	0	0	0	0	0	0	0	0	0	0
rxn05206_c0	-0.00419403	0.00678663	-0.00523457	0.00658495	-0.00715535	0.00789708	-0.00765816	0.00962633	-0.0134944	0.0645503	0.000212622	3.94825e-07	-0.0121945	0.0373943	-0.0139964	0.0503144	-0.018018	0.0971109
rxn05207_c0	0	0	0	0	0	0	0	0	0	0	0	0	0	0	0	0	0	0
rxn05209_c0	0	0	0	0	0	0	0	0	0	0	0	0	0	0	0	0	0	0
rxn05219_c0	0	0	0	0	0	0	0	0	0	0	0	0	0	0	0	0	0	0
rxn05221_c0	0	0	0	0	0	0	0	0	0	0	0	0	0	0	0	0	0	0
rxn05223_c0	0	0	0	0	0	0	0	0	0	0	0	0	0	0	0	0	0	0
rxn05226_c0	0	0	0	0	0	0	0	0	0	0	0	0	0	0	0	0	0	0
rxn05229_c0	0.00474218	0.00484895	0.00662706	0.00643627	0.00974481	0.00741553	0.00938557	0.0105922	0.00940978	0.011518	0.000309093	4.64855e-05	0.0110794	0.0118796	0.0104533	0.0105174	0.0110544	0.0141384
rxn05232_c0	4.2042e-05	2.06687e-18	4.2042e-05	2.93733e-18	4.32432e-05	3.00145e-18	4.32432e-05	3.47341e-18	4.32432e-05	2.41437e-18	3.18095e-05	5.90682e-08	3.73999e-05	9.37286e-08	3.50247e-05	9.25903e-08	3.49921e-05	1.02176e-07
rxn05234_c0	0.0030342	0.00358784	0.00380065	0.00365566	0.00545653	0.0055127	0.00767906	0.0132341	0.00628545	0.012912	0.00208566	0.00148904	0.00626259	0.00806082	0.00726043	0.0125434	0.00967909	0.0206967
rxn05235_c0	2.05624e-05	3.25518e-18	2.05624e-05	5.84791e-18	2.11499e-05	5.60148e-18	2.11499e-05	4.78412e-18	2.11499e-05	3.25243e-18	1.55578e-05	2.88897e-08	1.8292e-05	4.58418e-08	1.71303e-05	4.52851e-08	1.71143e-05	4.99735e-08
rxn05236_c0	0.00261688	0.00392649	0.00308943	0.00257037	0.00457119	0.00341174	0.00484923	0.00943043	0.00711037	0.0186502	0.00158077	0.000977707	0.00462021	0.0111303	0.00682246	0.0119435	0.00486572	0.0176736
rxn05243_c0	-0.000567573	4.68789e-05	-0.000556519	6.10611e-05	-0.000584299	5.16235e-05	-0.000576177	8.31224e-05	-0.000492684	0.000146132	-0.000439826	1.79644e-05	-0.00041595	0.000105169	-0.000409794	9.69759e-05	-0.000399636	0.000124206
rxn05244_c0	-0.000580417	3.52771e-05	-0.000585168	3.39583e-05	-0.000605803	3.78231e-05	-0.000581756	8.05951e-05	-0.000468558	0.000147953	-0.000242172	7.55648e-05	-0.000425131	0.000107805	-0.000403561	9.37954e-05	-0.000369046	0.000134629
rxn05247_c0	0	0	0	0	0	0	0	0	0	0	0	0	0	0	0	0	0	0
rxn05248_c0	0	0	0	0	0	0	0	0	0	0	0	0	0	0	0	0	0	0
rxn05249_c0	0	0	0	0	0	0	0	0	0	0	0	0	0	0	0	0	0	0
rxn05250_c0	0	0	0	0	0	0	0	0	0	0	0	0	0	0	0	0	0	0
rxn05251_c0	0	0	0	0	0	0	0	0	0	0	0	0	0	0	0	0	0	0
rxn05252_c0	0	0	0	0	0	0	0	0	0	0	0	0	0	0	0	0	0	0
rxn05256_c0	7.83225e-05	8.91033e-05	0.000169123	0.000139453	0.000193432	0.000120774	5.67756e-05	7.64405e-05	1.63167e-05	4.27174e-05	0	0	7.40978e-05	9.45786e-05	7.0881e-05	9.47746e-05	5.85079e-05	0.000130315
rxn05287_c0	0	0	0	0	0	0	0	0	0	0	0	0	0	0	0	0	0	0
rxn05289_c0	0.00579201	0.00525034	0.00712181	0.00447984	0.0102856	0.00616821	0.0126495	0.0159419	0.0134765	0.0224255	0.0037138	0.00175	0.0110126	0.0134474	0.0142059	0.0169474	0.0146554	0.0267685
rxn05291_c0	0	0	0	0	0	0	0	0	0	0	-1.12015e-08	5.95822e-09	-3.51113e-09	6.1393e-09	2.80727e-10	2.47446e-09	-4.64176e-10	8.19021e-10
rxn05293_c0	0	0	0	0	0	0	0	0	0	0	0	0	0	0	0	0	0	0
rxn05298_c0	0	0	0	0	0	0	0	0	0	0	0	0	0	0	0	0	0	0
rxn05303_c0	0	0	0	0	0	0	0	0	0	0	0	0	0	0	0	0	0	0
rxn05307_c0	0	0	0	0	0	0	0	0	0	0	0	0	0	0	0	0	0	0
rxn05312_c0	0.00270968	0.013866	0.00164248	0.0224271	-0.00189309	0.0197359	-0.00236887	0.0240803	-0.00422235	0.0177438	0.00680256	2.37166e-05	-0.00861672	0.0456629	-0.0119093	0.0859455	-0.00657404	0.0243853
rxn05316_c0	0	0	0	0	0	0	0	0	0	0	0	0	0	0	0	0	0	0
rxn05317_c0	0	0	0	0	0	0	0	0	0	0	0	0	0	0	0	0	0	0
rxn05318_c0	0	0	0	0	0	0	0	0	0	0	0	0	0	0	0	0	0	0
rxn05319_c0	2.33512	0.0123391	1.843	0.0276919	1.3413	0.029787	0.360379	0.0360705	-0.42149	0.0743555	2.33148	0.0107892	3.26652	0.172914	3.33125	0.264385	3.25696	0.375613
rxn05336_c0	0	0	0	0	0	0	0	0	0	0	0	0	0	0	0	0	0	0
rxn05337_c0	0	0	0	0	0	0	0	0	0	0	0	0	0	0	0	0	0	0
rxn05338_c0	0	0	0	0	0	0	0	0	0	0	0	0	0	0	0	0	0	0
rxn05339_c0	0	0	0	0	0	0	0	0	0	0	0	0	0	0	0	0	0	0
rxn05340_c0	0	0	0	0	0	0	0	0	0	0	0	0	0	0	0	0	0	0
rxn05341_c0	0	0	0	0	0	0	0	0	0	0	0	0	0	0	0	0	0	0
rxn05342_c0	0	0	0	0	0	0	0	0	0	0	0	0	0	0	0	0	0	0
rxn05343_c0	0	0	0	0	0	0	0	0	0	0	0	0	0	0	0	0	0	0
rxn05344_c0	0	0	0	0	0	0	0	0	0	0	0	0	0	0	0	0	0	0
rxn05345_c0	0	0	0	0	0	0	0	0	0	0	0	0	0	0	0	0	0	0
rxn05346_c0	0	0	0	0	0	0	0	0	0	0	0	0	0	0	0	0	0	0
rxn05347_c0	0	0	0	0	0	0	0	0	0	0	-1.19149e-08	6.89281e-09	-9.22579e-09	9.67696e-09	-1.43331e-09	4.03233e-09	-9.90676e-10	3.78107e-09
rxn05348_c0	0	0	0	0	0	0	0	0	0	0	0	0	0	0	0	0	0	0
rxn05349_c0	0.000312146	6.68032e-17	0.000312146	8.25922e-17	0.000321064	9.05044e-17	0.000321064	7.80805e-17	0.000321064	5.31352e-17	0.000236162	4.37373e-07	0.000277671	6.9644e-07	0.000260044	6.87625e-07	0.000259802	7.59109e-07
rxn05350_c0	0	0	0	0	0	0	0	0	0	0	0	0	0	0	0	0	0	0
rxn05358_c0	0	0	0	0	0	0	0	0	0	0	0	0	0	0	0	0	0	0
rxn05359_c0	0	0	0	0	0	0	0	0	0	0	0	0	0	0	0	0	0	0
rxn05360_c0	0	0	0	0	0	0	0	0	0	0	0	0	0	0	0	0	0	0
rxn05361_c0	0	0	0	0	0	0	0	0	0	0	0	0	0	0	0	0	0	0
rxn05363_c0	0	0	0	0	0	0	0	0	0	0	0	0	0	0	0	0	0	0
rxn05364_c0	0	0	0	0	0	0	0	0	0	0	0	0	0	0	0	0	0	0
rxn05365_c0	0	0	0	0	0	0	0	0	0	0	0	0	0	0	0	0	0	0
rxn05367_c0	0	0	0	0	0	0	0	0	0	0	0	0	0	0	0	0	0	0
rxn05368_c0	0	0	0	0	0	0	0	0	0	0	0	0	0	0	0	0	0	0
rxn05369_c0	0	0	0	0	0	0	0	0	0	0	0	0	0	0	0	0	0	0
rxn05371_c0	0	0	0	0	0	0	0	0	0	0	0	0	0	0	0	0	0	0
rxn05372_c0	0	0	0	0	0	0	0	0	0	0	0	0	0	0	0	0	0	0
rxn05373_c0	0	0	0	0	0	0	0	0	0	0	0	0	0	0	0	0	0	0
rxn05375_c0	0	0	0	0	0	0	0	0	0	0	0	0	0	0	0	0	0	0
rxn05376_c0	0	0	0	0	0	0	0	0	0	0	0	0	0	0	0	0	0	0
rxn05377_c0	0	0	0	0	0	0	0	0	0	0	0	0	0	0	0	0	0	0
rxn05379_c0	0	0	0	0	0	0	0	0	0	0	0	0	0	0	0	0	0	0
rxn05380_c0	0	0	0	0	0	0	0	0	0	0	0	0	0	0	0	0	0	0
rxn05381_c0	0	0	0	0	0	0	0	0	0	0	0	0	0	0	0	0	0	0
rxn05383_c0	0	0	0	0	0	0	0	0	0	0	0	0	0	0	0	0	0	0
rxn05384_c0	0	0	0	0	0	0	0	0	0	0	0	0	0	0	0	0	0	0
rxn05385_c0	0	0	0	0	0	0	0	0	0	0	0	0	0	0	0	0	0	0
rxn05386_c0	0	0	0	0	0	0	0	0	0	0	0	0	0	0	0	0	0	0
rxn05388_c0	0	0	0	0	0	0	0	0	0	0	0	0	0	0	0	0	0	0
rxn05389_c0	0	0	0	0	0	0	0	0	0	0	0	0	0	0	0	0	0	0
rxn05390_c0	0	0	0	0	0	0	0	0	0	0	0	0	0	0	0	0	0	0
rxn05392_c0	0	0	0	0	0	0	0	0	0	0	0	0	0	0	0	0	0	0
rxn05393_c0	0	0	0	0	0	0	0	0	0	0	0	0	0	0	0	0	0	0
rxn05394_c0	0	0	0	0	0	0	0	0	0	0	0	0	0	0	0	0	0	0
rxn05396_c0	0	0	0	0	0	0	0	0	0	0	0	0	0	0	0	0	0	0
rxn05397_c0	0	0	0	0	0	0	0	0	0	0	0	0	0	0	0	0	0	0
rxn05398_c0	0	0	0	0	0	0	0	0	0	0	0	0	0	0	0	0	0	0
rxn05400_c0	0	0	0	0	0	0	0	0	0	0	0	0	0	0	0	0	0	0
rxn05401_c0	0	0	0	0	0	0	0	0	0	0	0	0	0	0	0	0	0	0
rxn05402_c0	0	0	0	0	0	0	0	0	0	0	0	0	0	0	0	0	0	0
rxn05404_c0	0	0	0	0	0	0	0	0	0	0	0	0	0	0	0	0	0	0
rxn05405_c0	0	0	0	0	0	0	0	0	0	0	0	0	0	0	0	0	0	0
rxn05406_c0	0	0	0	0	0	0	0	0	0	0	0	0	0	0	0	0	0	0
rxn05409_c0	0	0	0	0	0	0	0	0	0	0	0	0	0	0	0	0	0	0
rxn05410_c0	0	0	0	0	0	0	0	0	0	0	0	0	0	0	0	0	0	0
rxn05413_c0	0	0	0	0	0	0	0	0	0	0	0	0	0	0	0	0	0	0
rxn05414_c0	0	0	0	0	0	0	0	0	0	0	0	0	0	0	0	0	0	0
rxn05417_c0	0	0	0	0	0	0	0	0	0	0	0	0	0	0	0	0	0	0
rxn05418_c0	0	0	0	0	0	0	0	0	0	0	0	0	0	0	0	0	0	0
rxn05421_c0	0	0	0	0	0	0	0	0	0	0	0	0	0	0	0	0	0	0
rxn05422_c0	0	0	0	0	0	0	0	0	0	0	0	0	0	0	0	0	0	0
rxn05425_c0	0	0	0	0	0	0	0	0	0	0	0	0	0	0	0	0	0	0
rxn05426_c0	0	0	0	0	0	0	0	0	0	0	0	0	0	0	0	0	0	0
rxn05429_c0	0	0	0	0	0	0	0	0	0	0	0	0	0	0	0	0	0	0
rxn05430_c0	0	0	0	0	0	0	0	0	0	0	0	0	0	0	0	0	0	0
rxn05433_c0	0	0	0	0	0	0	0	0	0	0	0	0	0	0	0	0	0	0
rxn05434_c0	0	0	0	0	0	0	0	0	0	0	0	0	0	0	0	0	0	0
rxn05435_c0	0	0	0	0	0	0	0	0	0	0	0	0	0	0	0	0	0	0
rxn05436_c0	0	0	0	0	0	0	0	0	0	0	0	0	0	0	0	0	0	0
rxn05437_c0	0	0	0	0	0	0	0	0	0	0	0	0	0	0	0	0	0	0
rxn05438_c0	0	0	0	0	0	0	0	0	0	0	0	0	0	0	0	0	0	0
rxn05439_c0	0	0	0	0	0	0	0	0	0	0	0	0	0	0	0	0	0	0
rxn05440_c0	0	0	0	0	0	0	0	0	0	0	0	0	0	0	0	0	0	0
rxn05441_c0	0	0	0	0	0	0	0	0	0	0	0	0	0	0	0	0	0	0
rxn05442_c0	0	0	0	0	0	0	0	0	0	0	0	0	0	0	0	0	0	0
rxn05443_c0	0	0	0	0	0	0	0	0	0	0	0	0	0	0	0	0	0	0
rxn05444_c0	0	0	0	0	0	0	0	0	0	0	0	0	0	0	0	0	0	0
rxn05452_c0	0	0	0	0	0	0	0	0	0	0	0	0	0	0	0	0	0	0
rxn05454_c0	0	0	0	0	0	0	0	0	0	0	0	0	0	0	0	0	0	0
rxn05460_c0	0	0	0	0	0	0	0	0	0	0	0	0	0	0	0	0	0	0
rxn05461_c0	0	0	0	0	0	0	0	0	0	0	0	0	0	0	0	0	0	0
rxn05465_c0	0.00221311	2.8911e-09	0.00221311	2.04712e-09	0.00227634	2.01063e-09	0.00227634	1.03325e-09	0.00227634	5.38204e-16	0.00167438	3.09995e-06	0.00196868	4.93832e-06	0.00184371	4.87544e-06	0.00184199	5.38254e-06
rxn05466_c0	0.0192238	0.00867459	0.0198581	0.00926341	0.0253036	0.0134374	0.0300787	0.0253121	0.0237469	0.0423976	0.0132611	0.0040662	0.0299579	0.0328233	0.0233971	0.0453287	0.0294625	0.0758979
rxn05467_c0	2.54102	0.0122771	2.09899	0.0250813	1.59865	0.0234261	0.672793	0.0254945	0.351234	0.0624222	2.59937	0.00716372	3.35361	0.156613	3.40695	0.268267	3.48109	0.331381
rxn05469_c0	0	0	0	0	0	0	0	0	0	0	0	0	0	0	0	0	0	0
rxn05485_c0	0	0	0	0	0	0	0	0	0	0	0	0	0	0	0	0	0	0
rxn05488_c0	0.670701	0.00590001	0.770115	0.024793	0.970601	0.0204338	1.40883	0.0623177	1.06085	0.112984	0.710218	0.0192569	1.10042	0.112	1.3299	0.124845	2.23141	0.225113
rxn05493_c0	0	0	0	0	0	0	0	0	0	0	0	0	0	0	0	0	0	0
rxn05494_c0	0	0	0	0	0	0	0	0	0	0	0	0	0	0	0	0	0	0
rxn05501_c0	0	0	0	0	0	0	0	0	0	0	0	0	0	0	0	0	0	0
rxn05512_c0	0	0	0	0	0	0	0	0	0	0	0	0	0	0	0	0	0	0
rxn05514_c0	7.49479e-06	2.36687e-18	7.49479e-06	3.34639e-18	7.70893e-06	4.70659e-19	7.70893e-06	4.54042e-19	7.70893e-06	3.25349e-19	5.67066e-06	1.053e-08	6.66726e-06	1.67089e-08	6.24383e-06	1.6506e-08	6.23801e-06	1.82149e-08
rxn05515_c0	0	0	0	0	0	0	0	0	0	0	0	0	0	0	0	0	0	0
rxn05516_c0	0	0	0	0	0	0	0	0	0	0	0	0	0	0	0	0	0	0
rxn05526_c0	0	0	0	0	0	0	0	0	0	0	0	0	0	0	0	0	0	0
rxn05527_c0	0	0	0	0	0	0	0	0	0	0	0	0	0	0	0	0	0	0
rxn05528_c0	0.00277203	0.00615147	0.00329938	0.00403305	0.00417498	0.0051456	0.00544625	0.00802521	0.00645829	0.0288712	0	0	0.00802392	0.0324351	0.00643579	0.00808976	0.00493754	0.00711148
rxn05533_c0	0	0	0	0	0	0	0	0	0	0	0	0	0	0	0	0	0	0
rxn05534_c0	0	0	0	0	0	0	0	0	0	0	0	0	0	0	0	0	0	0
rxn05535_c0	0	0	0	0	0	0	0	0	0	0	0	0	0	0	0	0	0	0
rxn05536_c0	0	0	0	0	0	0	0	0	0	0	0	0	0	0	0	0	0	0
rxn05537_c0	0	0	0	0	0	0	0	0	0	0	0	0	0	0	0	0	0	0
rxn05538_c0	0	0	0	0	0	0	0	0	0	0	0	0	0	0	0	0	0	0
rxn05539_c0	0	0	0	0	0	0	0	0	0	0	0	0	0	0	0	0	0	0
rxn05540_c0	0	0	0	0	0	0	0	0	0	0	0	0	0	0	0	0	0	0
rxn05541_c0	0	0	0	0	0	0	0	0	0	0	0	0	0	0	0	0	0	0
rxn05542_c0	0	0	0	0	0	0	0	0	0	0	0	0	0	0	0	0	0	0
rxn05543_c0	0	0	0	0	0	0	0	0	0	0	0	0	0	0	0	0	0	0
rxn05544_c0	0	0	0	0	0	0	0	0	0	0	0	0	0	0	0	0	0	0
rxn05545_c0	0	0	0	0	0	0	0	0	0	0	0	0	0	0	0	0	0	0
rxn05546_c0	0	0	0	0	0	0	0	0	0	0	0	0	0	0	0	0	0	0
rxn05547_c0	0	0	0	0	0	0	0	0	0	0	0	0	0	0	0	0	0	0
rxn05549_c0	0	0	0	0	0	0	0	0	0	0	0	0	0	0	0	0	0	0
rxn05552_c0	0	0	0	0	0	0	0	0	0	0	0	0	0	0	0	0	0	0
rxn05555_c0	2.03014e-05	1.49981e-18	2.03014e-05	2.22408e-18	2.08815e-05	2.16832e-18	2.08815e-05	1.78355e-18	2.08815e-05	1.43696e-18	1.53603e-05	2.85231e-08	1.80599e-05	4.52601e-08	1.69129e-05	4.47104e-08	1.68971e-05	4.93394e-08
rxn05559_c0	-0.00908156	0.0159541	-0.021862	0.0384209	-0.0373066	0.0399968	-0.0140287	0.0335752	-0.027708	0.0668022	-0.00887405	0.00558194	-0.448763	0.282642	-0.636986	0.451562	-0.595191	0.595172
rxn05560_c0	0	0	0	0	0	0	0	0	0	0	0	0	0	0	0	0	0	0
rxn05567_c0	0	0	0	0	0	0	0	0	0	0	0	0	0	0	0	0	0	0
rxn05569_c0	-0.00109624	0.000122927	-0.000796231	0.000549627	-0.00071807	0.00134909	-0.000644011	0.00162448	0.00546611	0.0107305	0.000303371	0.000745232	0.000934414	0.0034329	0.00219111	0.00836504	0.00745577	0.0138206
rxn05571_c0	0	0	0	0	0	0	0	0	0	0	0	0	0	0	0	0	0	0
rxn05574_c0	0	0	0	0	0	0	0	0	0	0	0	0	0	0	0	0	0	0
rxn05581_c0	0.0358294	0.004914	0.0378799	0.00992783	0.0416416	0.00690536	0.0446614	0.0148743	0.0612112	0.0535944	0.0206804	0.00485467	0.0421979	0.0314927	0.0463481	0.0458929	0.0646726	0.0736451
rxn05582_c0	0	0	0	0	0	0	0	0	0	0	0	0	0	0	0	0	0	0
rxn05585_c0	0	0	0	0	0	0	0	0	0	0	0	0	0	0	0	0	0	0
rxn05593_c0	0	0	0	0	0	0	0	0	0	0	0	0	0	0	0	0	0	0
rxn05594_c0	0	0	0	0	0	0	0	0	0	0	0	0	0	0	0	0	0	0
rxn05599_c0	0	0	0	0	0	0	0	0	0	0	0	0	0	0	0	0	0	0
rxn05602_c0	-0.00102554	0.00172644	-0.00345902	0.00624191	-0.00379107	0.00338295	-0.00198267	0.0052189	-0.00200198	0.00703862	0	0	-0.0115907	0.0115096	-0.017207	0.0197985	-0.0232188	0.0427044
rxn05605_c0	0	0	0	0	0	0	0	0	0	0	0	0	0	0	0	0	0	0
rxn05607_c0	0	0	0	0	0	0	0	0	0	0	0	0	0	0	0	0	0	0
rxn05608_c0	0	0	0	0	0	0	0	0	0	0	0	0	0	0	0	0	0	0
rxn05610_c0	0	0	0	0	0	0	0	0	0	0	0	0	0	0	0	0	0	0
rxn05612_c0	0	0	0	0	0	0	0	0	0	0	0	0	0	0	0	0	0	0
rxn05613_c0	0	0	0	0	0	0	0	0	0	0	0	0	0	0	0	0	0	0
rxn05614_c0	0	0	0	0	0	0	0	0	0	0	0	0	0	0	0	0	0	0
rxn05616_c0	0.00557147	0.0137303	0.00682945	0.00787832	0.00901796	0.00910712	0.0122539	0.0134744	0.0207363	0.0682718	-9.46945e-06	1.75841e-08	0.0140006	0.0451058	0.0146729	0.0210779	0.0132366	0.0193017
rxn05617_c0	0	0	0	0	0	0	0	0	0	0	0	0	0	0	0	0	0	0
rxn05618_c0	1.01871e-06	7.98202e-20	1.01871e-06	1.01005e-19	1.04782e-06	2.11564e-19	1.04782e-06	1.84197e-19	1.04782e-06	1.17123e-19	7.7077e-07	1.43127e-09	9.06229e-07	2.27112e-09	8.48676e-07	2.24353e-09	8.47885e-07	2.47581e-09
rxn05619_c0	19.553	10.7827	24.701	10.9345	26.8747	9.92519	23.6081	12.6622	31.1395	13.0963	20.5149	7.67844	30.1005	11.8553	28.8278	12.1356	29.7021	14.4933
rxn05620_c0	0	0	0	0	0	0	0	0	0	0	0	0	0	0	0	0	0	0
rxn05621_c0	0	0	0	0	0	0	0	0	0	0	0	0	0	0	0	0	0	0
rxn05625_c0	0	0	0	0	0	0	0	0	0	0	0	0	0	0	0	0	0	0
rxn05627_c0	-0.0069371	0.018307	-0.0076933	0.0129695	-0.0100627	0.011068	-0.0184687	0.0891398	-0.0133052	0.0187886	0	0	-0.016584	0.0510743	-0.0144967	0.0190002	-0.0207588	0.11247
rxn05644_c0	0.00242276	0.00468102	0.00342574	0.0101605	0.00454071	0.00493748	0.005863	0.023898	0.00460376	0.00630575	0	0	0.0082461	0.0326829	0.00593935	0.00679259	0.00543376	0.00911141
rxn05645_c0	-0.000117707	0.000280432	-0.000189779	0.000386135	-0.000389323	0.00075233	-0.000272914	0.000893434	-0.000463215	0.0014046	1.71296e-07	1.81546e-08	-0.000611107	0.00164823	-0.000640625	0.0016582	-0.000816366	0.00322303
rxn05647_c0	0	0	0	0	0	0	0	0	0	0	0	0	0	0	0	0	0	0
rxn05649_c0	0	0	0	0	0	0	0	0	0	0	0	0	0	0	0	0	0	0
rxn05651_c0	8.45803e-05	8.91033e-05	0.00017538	0.000139453	0.000199869	0.000120774	6.32122e-05	7.64405e-05	2.27532e-05	4.27174e-05	4.73473e-06	8.79207e-09	7.96646e-05	9.45792e-05	7.60943e-05	9.47773e-05	6.37163e-05	0.000130318
rxn05654_c0	-0.103186	0.00489997	-0.125775	0.0154167	-0.135833	0.0104545	-0.136311	0.0358666	-0.182491	0.068852	-0.0507397	0.00886047	-0.170598	0.0617416	-0.223315	0.0733599	-0.259189	0.143837
rxn05655_c0	0	0	0	0	0	0	0	0	0	0	0	0	0	0	0	0	0	0
rxn05656_c0	0	0	0	0	0	0	0	0	0	0	0	0	0	0	0	0	0	0
rxn05663_c0	0	0	0	0	0	0	0	0	0	0	0	0	0	0	0	0	0	0
rxn05667_c0	-0.00177832	0.0039141	-0.00224844	0.00390477	-0.00334478	0.0050052	-0.00632527	0.0115518	-0.00934955	0.0204494	-0.00492954	0.00323179	-0.00880527	0.016198	-0.0101656	0.0237495	-0.0169405	0.038389
rxn05669_c0	0	0	0	0	0	0	0	0	0	0	0	0	0	0	0	0	0	0
rxn05671_c0	0	0	0	0	0	0	0	0	0	0	0	0	0	0	0	0	0	0
rxn05673_c0	0	0	0	0	0	0	0	0	0	0	0	0	0	0	0	0	0	0
rxn05682_c0	0	0	0	0	0	0	0	0	0	0	0	0	0	0	0	0	0	0
rxn05733_c0	0	0	0	0	0	0	0	0	0	0	0	0	0	0	0	0	0	0
rxn05736_c0	0	0	0	0	0	0	0	0	0	0	0	0	0	0	0	0	0	0
rxn05938_c0	-0.388931	0.23676	-0.281022	0.17908	-0.301816	0.102313	-0.340282	0.467668	-0.427383	0.659964	-0.687747	0.461068	-0.456237	0.275738	-0.572723	0.407532	-0.716801	0.973147
rxn05957_c0	0	0	0	0	0	0	0	0	0	0	0	0	0	0	0	0	0	0
rxn05958_c0	0	0	0	0	0	0	0	0	0	0	0	0	0	0	0	0	0	0
rxn06023_c0	0	0	0	0	0	0	0	0	0	0	-2.31164e-08	6.79889e-09	-1.27369e-08	1.07558e-08	-3.00772e-08	8.8916e-09	-3.1474e-08	1.09552e-08
rxn06078_c0	0	0	0	0	0	0	0	0	0	0	0	0	0	0	0	0	0	0
rxn06149_c0	0.999585	0.0092647	1.18261	0.0221794	1.41452	0.0142153	1.88357	0.0408391	1.98788	0.068149	1.04338	0.00983718	1.10103	0.0902968	0.927114	0.113447	0.857865	0.174157
rxn06377_c0	0.00280474	0.00580623	0.00328712	0.00885712	0.00356744	0.00464351	0.00647041	0.0255437	0.005719	0.0253135	0	0	0.00653691	0.0268908	0.00893841	0.0354221	0.00952591	0.0388102
rxn06493_c0	0.00280474	0.00580623	0.00328712	0.00885712	0.00356744	0.00464351	0.00647041	0.0255437	0.005719	0.0253135	0	0	0.00653691	0.0268908	0.00893841	0.0354221	0.00952591	0.0388102
rxn06510_c0	0	0	0	0	0	0	0	0	0	0	0	0	0	0	0	0	0	0
rxn06591_c0	0	0	0	0	0	0	0	0	0	0	0	0	0	0	0	0	0	0
rxn06600_c0	0.00280474	0.00580623	0.00328712	0.00885712	0.00356744	0.00464351	0.00647041	0.0255437	0.005719	0.0253135	0	0	0.00653691	0.0268908	0.00893841	0.0354221	0.00952591	0.0388102
rxn06672_c0	0.00221311	2.8911e-09	0.00221311	2.04712e-09	0.00227634	2.01063e-09	0.00227634	1.03325e-09	0.00227634	5.38204e-16	0.00167429	3.10676e-06	0.00196865	4.94531e-06	0.00184371	4.87968e-06	0.00184199	5.38213e-06
rxn06673_c0	0.00221311	2.8911e-09	0.00221311	2.04712e-09	0.00227634	2.01063e-09	0.00227634	1.03325e-09	0.00227634	5.38204e-16	0.00167429	3.10676e-06	0.00196865	4.94531e-06	0.00184371	4.87968e-06	0.00184199	5.38213e-06
rxn06799_c0	0	0	0	0	0	0	0	0	0	0	0	0	0	0	0	0	0	0
rxn06874_c0	0	0	0	0	0	0	0	0	0	0	0	0	0	0	0	0	0	0
rxn06937_c0	0	0	0	0	0	0	0	0	0	0	0	0	0	0	0	0	0	0
rxn07189_c0	3.83042	0.0092647	3.64739	0.0221794	3.41548	0.0142153	2.94643	0.0408391	2.84212	0.068149	3.79662	0.00983718	5.35697	0.0902968	5.53089	0.113447	5.60014	0.174157
rxn07292_c0	0.000244099	0.000117534	0.000235917	0.000118869	0.000260128	0.000109348	0.000379219	0.000129805	0.000393032	0.000123854	0.00021058	3.28347e-05	0.000113087	9.83016e-05	6.20803e-05	7.42573e-05	9.23884e-05	0.000111345
rxn07441_c0	0.0058158	0.0166449	0.00627319	0.0163792	0.00835238	0.01396	0.0100477	0.012736	0.0192261	0.0774	0.026379	0.0272167	0.0158955	0.0513884	0.012503	0.0158606	0.0325834	0.149
rxn07584_c0	0	0	0	0	0	0	0	0	0	0	0	0	0	0	0	0	0	0
rxn07845_c0	0	0	0	0	0	0	0	0	0	0	0	0	0	0	0	0	0	0
rxn08040_c0	0	0	0	0	0	0	0	0	0	0	0	0	0	0	0	0	0	0
rxn08083_c0	0	0	0	0	0	0	0	0	2.44625e-09	3.95595e-09	0	0	0	0	1.44293e-08	4.71014e-09	0	0
rxn08084_c0	1.76403e-10	3.86088e-09	-6.14539e-10	3.1314e-09	6.77152e-10	3.20287e-09	-5.23444e-10	1.03325e-09	-3.49987e-09	6.10517e-09	0	0	-2.2336e-10	2.72516e-09	6.59584e-11	1.77905e-09	1.74766e-08	1.22881e-08
rxn08085_c0	0	0	0	0	0	0	0	0	0	0	0	0	0	0	0	0	0	0
rxn08086_c0	0	0	0	0	0	0	0	0	0	0	0	0	0	0	0	0	0	0
rxn08087_c0	0	0	0	0	0	0	0	0	0	0	0	0	0	0	0	0	0	0
rxn08088_c0	0	0	0	0	0	0	0	0	0	0	1.12015e-08	5.95822e-09	1.89643e-09	4.69182e-09	-1.43629e-10	2.21786e-09	1.71938e-10	5.50373e-10
rxn08089_c0	0	0	0	0	0	0	0	0	0	0	0	0	0	0	0	0	0	0
rxn08131_c0	2.64088e-07	3.67891e-08	2.56485e-07	4.07391e-08	2.80673e-07	3.91268e-08	2.86722e-07	3.46972e-08	2.8998e-07	3.01446e-08	1.7149e-07	3.15732e-08	2.36978e-07	3.14915e-08	2.17377e-07	3.32368e-08	2.08039e-07	2.68245e-08
rxn08153_c0	-5.74783e-05	0.000217011	0.00031999	0.00143419	0.000347435	0.00100135	0.000721222	0.00304968	0.00328956	0.00799844	0.00196372	0.00253341	0.00301938	0.00978877	0.00511017	0.0152932	0.00939176	0.0288858
rxn08180_c0	0	0	0	0	0	0	0	0	0	0	0	0	0	0	0	0	0	0
rxn08194_c0	0	0	0	0	0	0	0	0	0	0	0	0	0	0	0	0	0	0
rxn08294_c0	0	0	0	0	0	0	0	0	0	0	0	0	0	0	0	0	0	0
rxn08295_c0	0	0	0	0	0	0	0	0	0	0	0	0	0	0	0	0	-1.50096e-08	5.62665e-09
rxn08296_c0	0	0	0	0	0	0	0	0	0	0	0	0	0	0	0	0	0	0
rxn08297_c0	0	0	0	0	0	0	0	0	0	0	0	0	0	0	0	0	0	0
rxn08298_c0	0	0	0	0	0	0	0	0	0	0	0	0	0	0	0	0	0	0
rxn08299_c0	0	0	0	0	0	0	0	0	0	0	0	0	0	0	0	0	0	0
rxn08300_c0	0	0	0	0	0	0	0	0	0	0	0	0	0	0	0	0	0	0
rxn08306_c0	0	0	0	0	0	0	0	0	2.44625e-09	3.95595e-09	0	0	0	0	1.44293e-08	4.71014e-09	0	0
rxn08307_c0	1.62945e-09	2.89797e-09	2.1586e-09	3.15003e-09	3.16808e-09	2.82041e-09	0	0	0	0	0	0	1.52177e-09	2.89674e-09	0	0	0	0
rxn08308_c0	0	0	0	0	0	0	0	0	0	0	0	0	0	0	0	0	0	0
rxn08309_c0	0	0	0	0	0	0	0	0	0	0	0	0	0	0	0	0	0	0
rxn08310_c0	0	0	0	0	0	0	0	0	0	0	0	0	0	0	0	0	0	0
rxn08311_c0	0	0	0	0	0	0	0	0	0	0	0	0	0	0	0	0	0	0
rxn08312_c0	0	0	0	0	0	0	0	0	0	0	0	0	0	0	0	0	0	0
rxn08333_c0	0	0	0	0	0	0	0	0	0	0	0	0	0	0	0	0	0	0
rxn08335_c0	0.000122431	7.78299e-05	0.00017848	7.64389e-05	0.000198137	7.5153e-05	0.000347165	1.89717e-05	0.00034765	2.14564e-05	0.000123006	4.34139e-05	0.000295861	2.82223e-05	0.000276581	2.03671e-05	0.000291157	3.48432e-06
rxn08336_c0	0.000230271	7.78286e-05	0.00017422	7.6436e-05	0.000164634	7.51464e-05	1.56154e-05	1.89717e-05	1.51237e-05	2.14567e-05	0.000143832	4.3448e-05	1.78829e-05	2.81998e-05	1.72234e-05	2.04047e-05	2.37233e-06	3.41692e-06
rxn08352_c0	0	0	0	0	0	0	0	0	0	0	0	0	0	0	0	0	0	0
rxn08518_c0	0.0142264	0.00791012	0.523234	0.220548	0.8925	0.415272	2.36231	0.801651	1.98088	1.39754	0.0871628	0.0262366	0.0993699	0.100042	0.103657	0.118506	0.205445	0.20177
rxn08527_c0	16.3158	10.7783	24.0154	11.0432	25.0522	10.7268	22.8557	12.7715	29.7271	13.3752	20.1569	7.96502	28.49	12.1885	27.7637	12.5022	28.5661	14.7289
rxn08528_c0	3.05004	4.01944	2.49771	2.33199	3.45924	2.83397	2.02594	2.19787	2.11228	3.51738	4.36237	3.93651	2.74334	4.35415	2.47039	2.98107	1.49807	2.84058
rxn08546_c0	0	0	0	0	0	0	0	0	2.44625e-09	3.95595e-09	0	0	0	0	1.44293e-08	4.71014e-09	0	0
rxn08547_c0	-8.95922e-10	2.44035e-09	2.42823e-10	2.81968e-09	-9.59635e-10	2.47876e-09	0	0	-1.39263e-09	5.24144e-09	0	0	2.2336e-10	2.72516e-09	0	0	1.25425e-08	1.18273e-08
rxn08548_c0	0	0	0	0	0	0	0	0	0	0	0	0	0	0	0	0	0	0
rxn08549_c0	0	0	0	0	0	0	0	0	0	0	0	0	0	0	0	0	0	0
rxn08550_c0	0	0	0	0	0	0	0	0	0	0	0	0	0	0	0	0	0	0
rxn08551_c0	0	0	0	0	0	0	0	0	0	0	0	0	1.6147e-09	4.364e-09	-1.37098e-10	1.01574e-09	2.92238e-10	6.60117e-10
rxn08552_c0	0	0	0	0	0	0	0	0	0	0	0	0	0	0	0	0	0	0
rxn08655_c0	-3.90845	4.20324	-3.32292	2.64111	-4.41583	3.33854	-2.39691	2.36691	-2.40429	3.65009	-7.0291	4.64712	-3.20852	4.46822	-3.4377	3.62758	-1.69743	2.90364
rxn08656_c0	0.858409	1.04181	0.825213	0.894201	0.956599	1.0121	0.370965	0.490182	0.292009	0.426381	2.66674	2.5263	0.465177	0.670828	0.967308	1.75683	0.199365	0.311453
rxn08657_c0	3.05004	4.01944	2.49771	2.33199	3.45924	2.83397	2.02594	2.19787	2.11228	3.51738	4.36237	3.93651	2.74334	4.35415	2.47039	2.98107	1.49807	2.84058
rxn08659_c0	0.00407162	0.00721104	0.00735517	0.0100285	0.00731481	0.00628052	0.0287482	0.0322116	0.0226931	0.037018	0.0505635	0.0178774	0.0193621	0.0439445	0.0131462	0.015449	0.0181129	0.0505596
rxn08756_c0	0	0	0	0	0	0	0	0	0	0	0	0	0	0	0	0	0	0
rxn08783_c0	0.00368302	0.00721586	0.00610808	0.00997015	0.00596769	0.00616404	0.0279425	0.0320471	0.0216105	0.0370082	0.0505635	0.0178774	0.0136201	0.0422162	0.00947108	0.0139651	0.0144052	0.0498918
rxn09106_c0	0	0	0	0	0	0	0	0	0	0	0	0	0	0	0	0	0	0
rxn09108_c0	0	0	0	0	0	0	0	0	2.44625e-09	3.95595e-09	0	0	0	0	1.44293e-08	4.71014e-09	0	0
rxn09109_c0	1.62945e-09	2.89797e-09	1.89806e-10	5.01334e-10	-1.67231e-11	7.5812e-10	0	0	0	0	0	0	1.52177e-09	2.89674e-09	0	0	0	0
rxn09110_c0	0	0	0	0	0	0	0	0	0	0	0	0	0	0	0	0	0	0
rxn09111_c0	0	0	0	0	0	0	0	0	0	0	0	0	0	0	0	0	0	0
rxn09112_c0	0	0	0	0	0	0	0	0	0	0	0	0	0	0	0	0	0	0
rxn09113_c0	0	0	0	0	0	0	0	0	0	0	0	0	0	0	0	0	0	0
rxn09114_c0	0	0	0	0	0	0	0	0	0	0	0	0	0	0	0	0	0	0
rxn09177_c0	3.23629e-08	1.22328e-08	3.26401e-08	1.14084e-08	3.42864e-08	1.08005e-08	2.699e-08	1.33159e-08	3.41621e-08	1.37743e-08	9.96903e-09	6.22198e-09	2.48695e-08	1.19601e-08	1.133e-08	8.47702e-09	1.02673e-08	1.07694e-08
rxn09197_c0	0	0	0	0	0	0	0	0	0	0	0	0	0	0	0	0	0	0
rxn09198_c0	0	0	1.96879e-09	3.09669e-09	3.1848e-09	2.83685e-09	0	0	0	0	0	0	0	0	0	0	0	0
rxn09199_c0	0	0	0	0	0	0	0	0	0	0	0	0	0	0	0	0	0	0
rxn09200_c0	0	0	0	0	0	0	0	0	0	0	0	0	0	0	0	0	0	0
rxn09201_c0	0	0	0	0	0	0	0	0	0	0	0	0	0	0	0	0	0	0
rxn09202_c0	0	0	0	0	0	0	0	0	0	0	0	0	0	0	0	0	0	0
rxn09203_c0	0	0	0	0	0	0	0	0	0	0	0	0	0	0	0	0	0	0
rxn09205_c0	0	0	0	0	0	0	0	0	0	0	0	0	0	0	0	0	0	0
rxn09206_c0	0	0	1.96879e-09	3.09669e-09	3.1848e-09	2.83685e-09	0	0	0	0	0	0	0	0	0	0	0	0
rxn09207_c0	0	0	0	0	0	0	0	0	0	0	0	0	0	0	0	0	0	0
rxn09208_c0	0	0	0	0	0	0	0	0	0	0	0	0	0	0	0	0	0	0
rxn09209_c0	0	0	0	0	0	0	0	0	0	0	0	0	0	0	0	0	0	0
rxn09210_c0	0	0	0	0	0	0	0	0	0	0	0	0	0	0	0	0	0	0
rxn09211_c0	0	0	0	0	0	0	0	0	0	0	0	0	0	0	0	0	0	0
rxn09240_c0	7.83225e-05	8.91033e-05	0.000169123	0.000139453	0.000193432	0.000120774	5.67756e-05	7.64405e-05	1.63167e-05	4.27174e-05	0	0	7.40978e-05	9.45786e-05	7.0881e-05	9.47746e-05	5.85079e-05	0.000130315
rxn09272_c0	19.3618	10.8371	26.5067	10.667	28.5051	9.81791	24.8534	12.5487	31.8174	12.9397	24.4685	8.09303	31.2194	11.9256	30.2244	11.8855	30.0495	14.4727
rxn09296_c0	0	0	0	0	0	0	0	0	0	0	0	0	0	0	0	0	0	0
rxn09310_c0	2.64088e-07	3.67891e-08	2.56485e-07	4.07391e-08	2.80673e-07	3.91268e-08	2.86722e-07	3.46972e-08	2.8998e-07	3.01446e-08	1.7149e-07	3.15732e-08	2.36978e-07	3.14915e-08	2.17377e-07	3.32368e-08	2.08039e-07	2.68245e-08
rxn09429_c0	0	0	0	0	0	0	0	0	0	0	-1.12015e-08	5.95822e-09	-3.51113e-09	6.1393e-09	2.80727e-10	2.47446e-09	-4.64176e-10	8.19021e-10
rxn09448_c0	0	0	0	0	0	0	0	0	0	0	0	0	0	0	0	0	0	0
rxn09449_c0	0	0	0	0	0	0	0	0	0	0	-1.12015e-08	5.95822e-09	-3.51113e-09	6.1393e-09	2.80727e-10	2.47446e-09	-4.64176e-10	8.19021e-10
rxn09450_c0	0	0	0	0	0	0	0	0	0	0	0	0	0	0	0	0	0	0
rxn09562_c0	0	0	0	0	0	0	0	0	0	0	0	0	0	0	0	0	0	0
rxn09657_c0	6.33548e-08	3.67891e-08	7.09579e-08	4.07391e-08	5.61246e-08	3.91268e-08	5.00762e-08	3.46972e-08	4.68184e-08	3.01446e-08	7.62575e-08	3.16118e-08	5.43098e-08	3.14246e-08	5.54114e-08	3.31204e-08	6.44961e-08	2.68282e-08
rxn09674_c0	0	0	0	0	0	0	0	0	0	0	0	0	0	0	0	0	0	0
rxn09680_c0	1.30977e-06	1.05648e-16	1.30977e-06	6.89267e-17	1.34719e-06	1.23053e-16	1.34719e-06	8.86203e-17	1.34719e-06	1.14566e-17	9.90989e-07	1.8402e-09	1.16515e-06	2.92001e-09	1.09115e-06	2.88454e-09	1.09014e-06	3.18319e-09
rxn09683_c0	0.173422	0.00780189	0.231645	0.0177714	0.241822	0.012665	0.280633	0.0257798	0.682652	0.0701136	0.254245	0.0101765	0.465802	0.0648787	0.590603	0.0786221	0.743645	0.133583
rxn09685_c0	0	0	0	0	0	0	0	0	0	0	0	0	0	0	0	0	0	0
rxn09687_c0	0	0	0	0	0	0	0	0	0	0	0	0	0	0	0	0	0	0
rxn09688_c0	0	0	0	0	0	0	0	0	0	0	0	0	0	0	0	0	0	0
rxn09988_c0	0	0	0	0	0	0	0	0	0	0	0	0	0	0	0	0	0	0
rxn09996_c0	0	0	0	0	0	0	0	0	0	0	0	0	0	0	0	0	0	0
rxn10042_c0	1.30919	0.0682413	1.49316	0.0520405	1.63041	0.0445398	1.98622	0.198364	2.13242	0.201594	1.16331	0.13457	1.87905	0.160879	1.95305	0.168875	2.22642	0.279221
rxn10052_c0	0.00301612	0.00358784	0.00378258	0.00365566	0.00543794	0.0055127	0.00766046	0.0132341	0.00626686	0.012912	0.00207199	0.00148903	0.00624651	0.00806082	0.00724537	0.0125434	0.00966404	0.0206967
rxn10060_c0	-17.5922	11.525	-24.1083	11.5732	-21.6251	10.2485	-23.2662	13.034	-30.988	12.482	-18.8933	8.16119	-27.6976	12.0161	-28.1467	11.8826	-30.7399	14.2732
rxn10094_c0	0	0	0	0	0	0	0	0	0	0	0	0	0	0	0	0	0	0
rxn10114_c0	0	0	0	0	0	0	0	0	0	0	0	0	0	0	0	0	0	0
rxn10120_c0	15.4571	10.8787	23.19	11.236	24.0954	11.0423	22.4848	12.8438	29.4351	13.491	17.4901	7.85967	28.0248	12.1999	26.7964	12.7116	28.3667	14.7605
rxn10121_c0	-15.4571	10.8787	-23.19	11.236	-24.0954	11.0423	-22.4848	12.8438	-29.4351	13.491	-17.4901	7.85967	-28.0248	12.1999	-26.7964	12.7116	-28.3667	14.7605
rxn10126_c0	-1.80431e-10	1.60218e-09	9.95066e-10	2.73584e-09	-2.46405e-10	1.06432e-09	1.61469e-09	4.45454e-09	4.10011e-10	2.21477e-09	0	0	0	0	0	0	0	0
rxn10147_c0	0	0	0	0	0	0	0	0	0	0	0	0	0	0	0	0	0	0
rxn10160_c0	0	0	0	0	0	0	0	0	0	0	0	0	0	0	0	0	0	0
rxn10168_c0	0.00447504	0.00678663	0.00551559	0.00658495	0.0074444	0.00789708	0.0079472	0.00962633	0.0137834	0.0645503	0	0	0.0124445	0.0373943	0.0142305	0.0503144	0.0182519	0.0971108
rxn10174_c0	0	0	0	0	0	0	0	0	0	0	0	0	0	0	0	0	0	0
rxn10175_c0	0	0	0	0	0	0	0	0	0	0	0	0	0	0	0	0	0	0
rxn10184_c0	0	0	0	0	0	0	0	0	0	0	0	0	0	0	0	0	0	0
rxn10191_c0	0	0	0	0	0	0	0	0	0	0	0	0	0	0	0	0	0	0
rxn10192_c0	0	0	0	0	0	0	0	0	0	0	0	0	0	0	0	0	0	0
rxn10193_c0	0	0	0	0	0	0	0	0	0	0	0	0	0	0	0	0	0	0
rxn10194_c0	0	0	0	0	0	0	0	0	0	0	0	0	0	0	0	0	0	0
rxn10195_c0	0	0	0	0	0	0	0	0	0	0	0	0	0	0	0	0	0	0
rxn10196_c0	0	0	0	0	0	0	0	0	0	0	0	0	0	0	0	0	0	0
rxn10197_c0	0	0	0	0	0	0	0	0	0	0	0	0	0	0	0	0	0	0
rxn10199_c0	0	0	0	0	0	0	0	0	0	0	0	0	0	0	0	0	0	0
rxn10202_c0	0	0	0	0	0	0	0	0	0	0	0	0	0	0	0	0	0	0
rxn10203_c0	2.52537e-09	5.05492e-09	1.91578e-09	4.95822e-09	4.12772e-09	4.86894e-09	0	0	1.39263e-09	5.24144e-09	0	0	1.29841e-09	4.44916e-09	0	0	2.46705e-09	1.06668e-08
rxn10204_c0	0	0	0	0	0	0	0	0	0	0	0	0	-1.6147e-09	4.364e-09	1.37098e-10	1.01574e-09	-2.92238e-10	6.60117e-10
rxn10205_c0	0	0	0	0	0	0	0	0	0	0	0	0	0	0	0	0	0	0
rxn10206_c0	0	0	0	0	0	0	0	0	0	0	0	0	0	0	0	0	0	0
rxn10207_c0	0	0	0	0	3.98131e-10	1.77055e-09	0	0	9.10619e-11	5.78245e-10	0	0	0	0	0	0	0	0
rxn10208_c0	0	0	-4.46941e-11	5.31635e-10	6.12822e-11	6.83441e-10	8.07347e-10	2.22727e-09	0	0	0	0	8.79719e-10	2.37535e-09	0	0	0	0
rxn10209_c0	0	0	3.53572e-10	1.79483e-09	2.60791e-10	1.55118e-09	0	0	1.38868e-09	2.55198e-09	0	0	0	0	0	0	0	0
rxn10210_c0	0	0	2.97807e-10	2.40757e-09	1.80308e-09	3.97396e-09	0	0	4.614e-10	1.99901e-09	0	0	0	0	0	0	0	0
rxn10211_c0	0	0	0	0	0	0	0	0	0	0	0	0	0	0	0	0	0	0
rxn10212_c0	1.45305e-09	3.32893e-09	2.77314e-09	3.669e-09	2.49093e-09	2.77175e-09	5.23444e-10	1.03325e-09	3.49987e-09	6.10517e-09	0	0	1.74513e-09	3.44097e-09	-6.59584e-11	1.77905e-09	-2.46705e-09	1.06668e-08
rxn10213_c0	0	0	0	0	0	0	0	0	0	0	-1.12015e-08	5.95822e-09	-1.89643e-09	4.69182e-09	1.43629e-10	2.21786e-09	-1.71938e-10	5.50373e-10
rxn10214_c0	0	0	0	0	0	0	0	0	0	0	0	0	0	0	0	0	0	0
rxn10215_c0	0	0	0	0	0	0	0	0	0	0	0	0	0	0	0	0	0	0
rxn10216_c0	0	0	0	0	3.98131e-10	1.77055e-09	0	0	9.10619e-11	5.78245e-10	0	0	0	0	0	0	0	0
rxn10217_c0	0	0	-4.46941e-11	5.31635e-10	6.12822e-11	6.83441e-10	8.07347e-10	2.22727e-09	0	0	0	0	8.79719e-10	2.37535e-09	0	0	0	0
rxn10218_c0	0	0	3.53572e-10	1.79483e-09	2.60791e-10	1.55118e-09	0	0	1.38868e-09	2.55198e-09	0	0	0	0	0	0	0	0
rxn10219_c0	0	0	2.97807e-10	2.40757e-09	1.80308e-09	3.97396e-09	0	0	4.614e-10	1.99901e-09	0	0	0	0	0	0	0	0
rxn10220_c0	0	0	0	0	0	0	0	0	0	0	0	0	0	0	0	0	0	0
rxn10221_c0	0	0	0	0	0	0	0	0	0	0	0	0	0	0	0	0	0	0
rxn10222_c0	0	0	0	0	0	0	0	0	0	0	0	0	0	0	0	0	0	0
rxn10223_c0	0	0	0	0	0	0	8.07347e-10	2.22727e-09	0	0	0	0	0	0	0	0	0	0
rxn10224_c0	0	0	0	0	0	0	0	0	1.38868e-09	2.55198e-09	0	0	0	0	0	0	0	0
rxn10225_c0	0	0	0	0	0	0	0	0	0	0	0	0	0	0	0	0	0	0
rxn10226_c0	0	0	0	0	0	0	0	0	0	0	0	0	0	0	0	0	0	0
rxn10227_c0	0	0	0	0	0	0	0	0	0	0	0	0	0	0	0	0	0	0
rxn10228_c0	0	0	0	0	0	0	0	0	0	0	0	0	0	0	0	0	0	0
rxn10229_c0	0	0	0	0	0	0	0	0	0	0	0	0	0	0	0	0	0	0
rxn10230_c0	0	0	0	0	0	0	0	0	0	0	0	0	0	0	0	0	0	0
rxn10231_c0	0	0	0	0	0	0	0	0	0	0	0	0	0	0	0	0	0	0
rxn10232_c0	0	0	0	0	0	0	0	0	0	0	0	0	0	0	0	0	0	0
rxn10233_c0	0	0	0	0	0	0	0	0	0	0	0	0	0	0	0	0	0	0
rxn10234_c0	0	0	0	0	0	0	0	0	0	0	0	0	0	0	0	0	0	0
rxn10235_c0	0	0	0	0	0	0	0	0	0	0	0	0	0	0	0	0	0	0
rxn10236_c0	0	0	0	0	0	0	0	0	0	0	0	0	0	0	0	0	0	0
rxn10237_c0	0	0	0	0	0	0	0	0	0	0	0	0	0	0	0	0	0	0
rxn10253_c0	0	0	0	0	0	0	0	0	0	0	0	0	0	0	0	0	0	0
rxn10254_c0	0	0	0	0	0	0	0	0	0	0	0	0	0	0	0	0	0	0
rxn10255_c0	0	0	0	0	-3.98131e-10	1.77055e-09	0	0	-9.10619e-11	5.78245e-10	0	0	0	0	0	0	0	0
rxn10256_c0	0	0	4.46941e-11	5.31635e-10	-6.12822e-11	6.83441e-10	0	0	0	0	0	0	-8.79719e-10	2.37535e-09	0	0	0	0
rxn10257_c0	0	0	-3.53572e-10	1.79483e-09	-2.60791e-10	1.55118e-09	0	0	0	0	0	0	0	0	0	0	0	0
rxn10258_c0	0	0	-2.97807e-10	2.40757e-09	-1.80308e-09	3.97396e-09	0	0	-4.614e-10	1.99901e-09	0	0	0	0	0	0	0	0
rxn10259_c0	0	0	0	0	0	0	0	0	0	0	0	0	0	0	0	0	0	0
rxn10260_c0	0	0	0	0	0	0	0	0	0	0	0	0	0	0	0	0	0	0
rxn10261_c0	0	0	0	0	0	0	0	0	0	0	0	0	0	0	0	0	0	0
rxn10262_c0	0	0	0	0	0	0	8.07347e-10	2.22727e-09	0	0	0	0	0	0	0	0	0	0
rxn10263_c0	0	0	0	0	0	0	0	0	1.38868e-09	2.55198e-09	0	0	0	0	0	0	0	0
rxn10264_c0	0	0	0	0	0	0	0	0	0	0	0	0	0	0	0	0	0	0
rxn10265_c0	0	0	0	0	0	0	0	0	0	0	0	0	0	0	0	0	0	0
rxn10266_c0	0	0	0	0	0	0	0	0	0	0	0	0	0	0	0	0	0	0
rxn10271_c0	0	0	0	0	0	0	0	0	0	0	0	0	0	0	0	0	0	0
rxn10272_c0	0	0	0	0	0	0	0	0	0	0	0	0	0	0	0	0	1.50096e-08	5.62665e-09
rxn10273_c0	0	0	0	0	0	0	0	0	0	0	0	0	0	0	0	0	0	0
rxn10274_c0	0	0	0	0	0	0	0	0	0	0	0	0	0	0	0	0	0	0
rxn10275_c0	0	0	0	0	0	0	0	0	0	0	0	0	0	0	0	0	0	0
rxn10276_c0	0	0	0	0	3.98131e-10	1.77055e-09	0	0	9.10619e-11	5.78245e-10	0	0	0	0	0	0	0	0
rxn10277_c0	0	0	-4.46941e-11	5.31635e-10	6.12822e-11	6.83441e-10	0	0	0	0	0	0	8.79719e-10	2.37535e-09	0	0	0	0
rxn10278_c0	0	0	3.53572e-10	1.79483e-09	2.60791e-10	1.55118e-09	0	0	0	0	0	0	0	0	0	0	0	0
rxn10279_c0	0	0	0	0	0	0	0	0	0	0	0	0	0	0	0	0	0	0
rxn10280_c0	0	0	0	0	0	0	0	0	0	0	0	0	0	0	0	0	0	0
rxn10281_c0	0	0	0	0	0	0	0	0	0	0	0	0	0	0	0	0	1.50096e-08	5.62665e-09
rxn10282_c0	0	0	0	0	0	0	0	0	0	0	0	0	0	0	0	0	0	0
rxn10283_c0	0	0	0	0	0	0	0	0	0	0	0	0	0	0	0	0	0	0
rxn10284_c0	0	0	0	0	0	0	0	0	0	0	0	0	0	0	0	0	0	0
rxn10285_c0	0	0	0	0	3.98131e-10	1.77055e-09	0	0	9.10619e-11	5.78245e-10	0	0	0	0	0	0	0	0
rxn10286_c0	0	0	-4.46941e-11	5.31635e-10	6.12822e-11	6.83441e-10	0	0	0	0	0	0	8.79719e-10	2.37535e-09	0	0	0	0
rxn10287_c0	0	0	3.53572e-10	1.79483e-09	2.60791e-10	1.55118e-09	0	0	0	0	0	0	0	0	0	0	0	0
rxn10288_c0	0	0	2.97807e-10	2.40757e-09	1.80308e-09	3.97396e-09	0	0	4.614e-10	1.99901e-09	0	0	0	0	0	0	0	0
rxn10291_c0	0	0	0	0	0	0	0	0	0	0	0	0	0	0	0	0	0	0
rxn10292_c0	0	0	0	0	0	0	0	0	0	0	0	0	0	0	0	0	0	0
rxn10293_c0	0	0	0	0	0	0	0	0	0	0	0	0	0	0	0	0	0	0
rxn10298_c0	0	0	0	0	0	0	0	0	0	0	0	0	0	0	0	0	0	0
rxn10299_c0	0	0	0	0	0	0	0	0	0	0	0	0	0	0	0	0	0	0
rxn10300_c0	0	0	0	0	0	0	0	0	0	0	0	0	0	0	0	0	0	0
rxn10301_c0	0	0	0	0	0	0	0	0	0	0	0	0	0	0	0	0	0	0
rxn10302_c0	0	0	0	0	0	0	0	0	0	0	0	0	0	0	0	0	0	0
rxn10303_c0	0	0	0	0	0	0	0	0	0	0	0	0	0	0	0	0	0	0
rxn10304_c0	0	0	0	0	0	0	0	0	0	0	0	0	0	0	0	0	0	0
rxn10305_c0	0	0	0	0	0	0	0	0	0	0	0	0	0	0	0	0	0	0
rxn10306_c0	0	0	0	0	0	0	0	0	0	0	0	0	0	0	0	0	0	0
rxn10307_c0	0	0	0	0	0	0	0	0	0	0	0	0	0	0	0	0	0	0
rxn10308_c0	0	0	0	0	0	0	0	0	0	0	0	0	0	0	0	0	0	0
rxn10309_c0	0	0	0	0	0	0	0	0	0	0	0	0	0	0	0	0	0	0
rxn10310_c0	0	0	0	0	0	0	0	0	0	0	0	0	0	0	0	0	0	0
rxn10311_c0	0	0	0	0	0	0	0	0	0	0	0	0	0	0	0	0	0	0
rxn10312_c0	0	0	0	0	0	0	0	0	0	0	0	0	0	0	0	0	0	0
[truncated: 69 more rows]

## Sheet:  species ratio effect (CK-CA)
	H2=0							H2=0,96								H2=1,96								H2=3,87
CK-CA	68.5-31.5%	60-40%		50-50%		40-60%		68.5-31.5%		60-40%		50-50%		40-60%		68.5-31.5%		60-40%		50-50%		40-60%		68.5-31.5%		60-40%		50-50%		40-60%
Ractions		mean	stdev	mean	stdev	mean	stdev	mean	stdev	mean	stdev	mean	stdev	mean	stdev	mean	stdev	mean	stdev	mean	stdev	mean	stdev	mean	stdev	mean	stdev	mean	stdev	mean	stdev
12DGR	Infeasible	0.0285879	0.0813003	0.0149366	0.0540761	0.000569292	0.00190306	0	0	0.0111274	0.033748	0	0	0.00387005	0.0114482	0.0153023	0.0428123	0.0190257	0.0611748	0.0175016	0.0428124	0.00804083	0.0232289	0.0139969	0.0205077	0.0213364	0.0401858	0.0175614	0.0523237	0.00993987	0.0394726
3MBTranc0		0	0	0	0	0	0	0	0	0	0	0	0	0	0	0	0	0	0	0	0	0	0	0	0	0	0	0	0	0	0
ABAL_c0		0	0	0	0	0	0	0	0	0	0	0	0	0	0	0	0	0	0	0	0	0	0	0	0	0	0	0	0	0	0
ACACT1x		0.166463	0.00148048	0.165124	0.00445096	0.164352	0.00551349	0.209394	0.00300767	0.211705	0.00311315	0.207535	0.00322803	0.209761	0.00801889	0.267809	0.00654852	0.26587	0.00837855	0.263002	0.0145934	0.259336	0.0216335	0.277879	0.00503311	0.276906	0.00649564	0.272476	0.0121476	0.271586	0.0144601
ACKr		0.000220964	0.000629196	0.000854019	0.00326436	0.00113594	0.00357308	0.00137973	0.00340967	0.000629056	0.00217591	0.00348022	0.00473104	0.00175895	0.00749815	0.00111673	0.00416751	0.00112079	0.00436443	0.00295156	0.013613	0.00375538	0.0163854	0.0009836	0.00382073	0.00136913	0.00524469	0.00359313	0.0148585	0.00729975	0.0242347
ACN		0.00145189	0.000247937	0.00134317	0.00079277	0.00105603	0.00068345	0.00244307	0.00138389	0.00155077	0.000537392	0.00273146	0.0018105	0.00146045	0.00271387	0.00187886	0.00113433	0.00185326	0.00165812	0.00177172	0.00265302	0.00161152	0.00269157	0.00189153	0.000858613	0.00213893	0.00260121	0.00257697	0.00527239	0.00266599	0.00708871
ADH		0.177645	0.00620334	0.185459	0.0215201	0.207994	0.0220453	0.252133	0.0136323	0.229858	0.0132744	0.244759	0.0136933	0.260907	0.0315794	0.284112	0.0239323	0.294415	0.0285126	0.29909	0.0360932	0.307888	0.0423859	0.283709	0.0237421	0.294106	0.0276929	0.301565	0.0394667	0.308844	0.0449914
AGAT2		0.000196206	1.53555e-17	0.000245257	2.45401e-17	0.000294309	2.95373e-17	0.000158294	1.22199e-06	0.000196206	1.6479e-17	0.000250889	1.78228e-06	0.000294309	2.23087e-17	0.000160532	3.16487e-17	0.000205124	9.01873e-18	0.000256405	1.0702e-17	0.000307686	1.22004e-17	0.000160532	3.79129e-17	0.000205124	6.92376e-18	0.000256405	1.01456e-17	0.000307686	1.6893e-17
AlaTranc0		0	0	0	0	0	0	0	0	0	0	0	0	0	0	0	0	0	0	0	0	0	0	0	0	0	0	0	0	0	0
ARAB_c0		0	0	0	0	0	0	0	0	0	0	0	0	0	0	0	0	0	0	0	0	0	0	0	0	0	0	0	0	0	0
ArgABC_c0		0	0	0	0	0	0	0	0	0	0	0	0	0	0	0	0	0	0	0	0	0	0	0	0	0	0	0	0	0	0
AsnTranc0		0	0	0	0	0	0	0	0	0	0	0	0	0	0	0	0	0	0	0	0	0	0	0	0	0	0	0	0	0	0
AspABC_c0		0.0156864	0.0325244	0.0117139	0.0526062	0.00119371	0.00386527	0.0262511	0.0588951	0.00991761	0.0373683	0	0	0.00203286	0.00299717	0.0157543	0.0243071	0.0132142	0.04243	0.00935161	0.028173	0.00625911	0.0286252	0.0173764	0.040368	0.0182414	0.0728912	0.011336	0.0490354	0.0453783	0.0922773
AspTranc0		-0.0156864	0.0325244	-0.0117139	0.0526062	-0.00119371	0.00386527	-0.0262511	0.0588951	-0.00991761	0.0373683	0	0	-0.00203286	0.00299717	-0.0157543	0.0243071	-0.0132142	0.04243	-0.00935161	0.028173	-0.00625911	0.0286252	-0.0173764	0.040368	-0.0182414	0.0728912	-0.011336	0.0490354	-0.0453783	0.0922773
ATPM		0	0	0.0245174	0.00176546	0.0396889	0.000165547	0.00675	1.09222e-15	0.0596384	0.000375053	0.0504167	0.00127606	0.0400959	0.0029008	0.0710966	0.0019912	0.062775	0.00332756	0.0523558	0.00204571	0.0420232	0.00555798	0.0709568	0.00134295	0.0625603	0.00131389	0.0525764	0.00380165	0.0431877	0.0131771
ATPS4r		0.316548	0.0164131	0.287886	0.044283	0.227017	0.0360886	0.351338	0.0305346	0.401823	0.0365155	0.359531	0.0247525	0.323735	0.0650656	0.477134	0.0492623	0.451393	0.0575562	0.427194	0.0726972	0.39195	0.0891429	0.491324	0.0541961	0.467575	0.0580182	0.440728	0.0782622	0.422744	0.0917163
bio2		0.001848	4.11988e-16	0.00231	1.01151e-16	0.002772	1.27912e-16	0.00149092	1.15095e-05	0.001848	4.59034e-16	0.00236304	1.67867e-05	0.002772	9.82274e-17	0.001512	9.9139e-17	0.001932	2.96225e-16	0.002415	1.98778e-16	0.002898	1.13285e-16	0.001512	1.06852e-16	0.001932	2.24623e-16	0.002415	1.91504e-16	0.002898	1.14806e-16
c14_c0		1.17724e-05	1.13217e-18	1.47154e-05	1.79984e-18	1.76585e-05	7.15939e-19	9.49763e-06	7.33193e-08	1.17724e-05	9.5611e-19	1.50533e-05	1.06937e-07	1.76585e-05	8.01062e-19	9.63192e-06	1.97657e-18	1.23075e-05	1.45625e-18	1.53843e-05	1.54099e-18	1.84612e-05	1.11595e-18	9.63192e-06	2.49008e-18	1.23075e-05	1.00118e-18	1.53843e-05	1.39901e-18	1.84612e-05	1.52783e-18
c160_c0		0.000211902	5.30524e-17	0.000264878	2.10804e-17	0.000317853	1.82104e-17	0.000170957	1.31975e-06	0.000211902	4.29802e-17	0.00027096	1.92486e-06	0.000317853	1.80501e-17	0.000173375	1.2547e-17	0.000221534	1.43011e-17	0.000276918	4.25087e-17	0.000332301	2.44634e-17	0.000173375	1.30794e-17	0.000221534	8.62883e-18	0.000276918	4.66883e-17	0.000332301	2.63838e-17
c161_c0		0.000121648	2.09896e-17	0.00015206	5.75223e-18	0.000182471	9.83866e-18	9.81422e-05	7.57633e-07	0.000121648	1.90479e-17	0.000155551	1.10501e-06	0.000182471	8.07407e-18	9.95299e-05	6.02549e-18	0.000127177	2.71164e-17	0.000158971	1.00295e-17	0.000190766	8.20045e-18	9.95299e-05	7.81381e-18	0.000127177	1.7164e-17	0.000158971	9.55414e-18	0.000190766	7.6363e-18
c17_c0		4.70894e-05	4.52867e-18	5.88618e-05	7.19936e-18	7.06341e-05	2.86376e-18	3.79905e-05	2.93277e-07	4.70894e-05	3.82444e-18	6.02133e-05	4.27746e-07	7.06341e-05	3.20425e-18	3.85277e-05	7.90627e-18	4.92298e-05	5.82501e-18	6.15373e-05	6.16397e-18	7.38447e-05	4.46381e-18	3.85277e-05	9.96034e-18	4.92298e-05	4.00471e-18	6.15373e-05	5.59602e-18	7.38447e-05	6.11131e-18
c180_c0		1.17724e-05	1.13217e-18	1.47154e-05	1.79984e-18	1.76585e-05	7.15939e-19	9.49763e-06	7.33193e-08	1.17724e-05	9.5611e-19	1.50533e-05	1.06937e-07	1.76585e-05	8.01062e-19	9.63192e-06	1.97657e-18	1.23075e-05	1.45625e-18	1.53843e-05	1.54099e-18	1.84612e-05	1.11595e-18	9.63192e-06	2.49008e-18	1.23075e-05	1.00118e-18	1.53843e-05	1.39901e-18	1.84612e-05	1.52783e-18
c181_c0		3.53171e-05	2.60151e-18	4.41463e-05	2.49214e-18	5.29756e-05	8.94492e-18	2.84929e-05	2.19958e-07	3.53171e-05	3.23392e-18	4.516e-05	3.2081e-07	5.29756e-05	7.06768e-18	2.88958e-05	3.52957e-18	3.69224e-05	2.7267e-18	4.6153e-05	2.8824e-18	5.53836e-05	2.24446e-18	2.88958e-05	4.19878e-18	3.69224e-05	2.19002e-18	4.6153e-05	3.64948e-18	5.53836e-05	2.49934e-18
c19_c0		1.96206e-05	1.7754e-18	2.45257e-05	1.14744e-18	2.94309e-05	4.42707e-18	1.58294e-05	1.22199e-07	1.96206e-05	1.802e-18	2.50889e-05	1.78228e-07	2.94309e-05	3.41322e-18	1.60532e-05	3.1514e-18	2.05124e-05	2.12013e-18	2.56405e-05	1.07928e-18	3.07686e-05	2.61797e-18	1.60532e-05	3.64416e-18	2.05124e-05	1.94163e-18	2.56405e-05	9.70597e-19	3.07686e-05	3.58604e-18
Ca2t		-7.7616e-06	3.31843e-18	-6.468e-06	2.03615e-19	-5.1744e-06	8.01299e-19	-8.90831e-06	4.57496e-08	-7.7616e-06	3.01556e-18	-6.5266e-06	3.80868e-08	-5.1744e-06	7.04558e-19	-8.792e-06	1.97844e-18	-8.1144e-06	3.31281e-18	-6.762e-06	3.83805e-19	-5.4096e-06	6.89792e-19	-9.2316e-06	7.86578e-19	-8.1144e-06	2.25466e-18	-6.762e-06	4.83826e-19	-5.4096e-06	8.99459e-19
CARBO		7.98336e-05	8.16932e-18	9.9792e-05	1.33234e-17	0.00011975	1.04076e-17	6.44077e-05	4.97211e-07	7.98336e-05	1.03289e-17	0.000102083	7.25185e-07	0.00011975	7.51111e-18	6.53184e-05	3.3685e-18	8.34624e-05	1.50108e-17	0.000104328	9.00098e-18	0.000125194	2.77473e-17	6.53184e-05	3.80264e-18	8.34624e-05	1.08106e-17	0.000104328	8.97196e-18	0.000125194	2.84718e-17
cdc0		0.00146669	1.49614e-16	0.00183336	1.11937e-16	0.00220003	1.45163e-16	0.00118329	9.13466e-06	0.00146669	1.23218e-16	0.00187545	1.33229e-05	0.00220003	1.05045e-16	0.00120002	1.51747e-16	0.00153335	9.63781e-17	0.00191669	2.18426e-16	0.00230003	2.23477e-16	0.00120002	1.89532e-16	0.00153335	6.92106e-17	0.00191669	2.34875e-16	0.00230003	3.08011e-16
cds1_c0		0.000148173	2.36263e-17	0.000185216	2.09709e-17	0.000222259	1.12473e-17	0.000119542	9.22833e-07	0.000148173	3.1035e-17	0.000189469	1.34596e-06	0.000222259	8.96424e-18	0.000121232	1.71243e-17	0.000154908	9.17559e-18	0.000193635	1.10465e-17	0.000232362	1.82981e-17	0.000121232	2.31634e-17	0.000154908	7.46699e-18	0.000193635	1.09691e-17	0.000232362	2.12771e-17
CitTranc0		0	0	0	0	0	0	0	0	0	0	0	0	0	0	0	0	0	0	0	0	0	0	0	0	0	0	0	0	0	0
CO2t		0.03615	0.00510035	0.0280562	0.0108906	0.019409	0.00983197	0.040886	0.00625385	0.041323	0.011072	0.0452917	0.00519122	0.039934	0.0141604	0.0496793	0.01289	0.0510125	0.0130407	0.0504354	0.0174429	0.0527929	0.0208774	0.0499357	0.0143449	0.0524792	0.0128701	0.0531724	0.0176883	0.0561825	0.0220145
COt		0	0	0	0	0	0	0	0	0	0	0	0	0	0	0	0	0	0	0	0	0	0	0	0	0	0	0	0	0	0
CRT		0.0815541	0.0421647	0.0892437	0.054737	0.0758007	0.0510277	0.108514	0.0430927	0.111404	0.0536809	0.088288	0.0390145	0.0749474	0.0648916	0.13238	0.0651863	0.11101	0.0701094	0.112949	0.0753225	0.0917029	0.0821023	0.155504	0.0715903	0.107691	0.0717794	0.112313	0.083736	0.123815	0.0905126
CS		0.00145189	0.000247937	0.00134317	0.00079277	0.00105603	0.00068345	0.00244307	0.00138389	0.00155077	0.000537392	0.00273146	0.0018105	0.00146045	0.00271387	0.00187886	0.00113433	0.00185326	0.00165812	0.00177172	0.00265302	0.00161152	0.00269157	0.00189153	0.000858613	0.00213893	0.00260121	0.00257697	0.00527239	0.00266599	0.00708871
CysABC_c0		0.0157772	0.0216007	0.00840756	0.0509058	0.00125063	0.00533513	6.70856e-05	7.87817e-05	0.00809484	0.0266213	0	0	0.00273339	0.0139734	0.0133308	0.0170707	0.0141334	0.0669044	0.0138683	0.0709282	0.00219284	0.00347221	0.0144276	0.0189714	0.011022	0.0383997	0.0122536	0.061616	0.00946595	0.0546532
CysTranc0		-0.0145995	0.0216191	-0.00701207	0.0508989	0.00054968	0.00533718	0.000823286	0.00013937	-0.00691907	0.0266236	0.00161474	1.1472e-05	-0.000900297	0.0139742	-0.0123139	0.0170726	-0.0128343	0.0669061	-0.012278	0.0709246	-0.000246116	0.00348249	-0.013471	0.0189807	-0.00983057	0.038395	-0.0106869	0.0616128	-0.00784694	0.0546369
DGK		0.0298584	0.0813003	0.0165247	0.0540761	0.00247501	0.00190306	0.00102499	7.91268e-06	0.0123978	0.033748	0.00162457	1.15407e-05	0.00577577	0.0114482	0.0163417	0.0428123	0.0203539	0.0611748	0.0191619	0.0428124	0.0100332	0.0232289	0.0150364	0.0205077	0.0226647	0.0401858	0.0192216	0.0523237	0.0119322	0.0394726
DNA		4.8048e-05	2.93786e-18	6.006e-05	7.59317e-18	7.2072e-05	3.8035e-18	3.87639e-05	2.99248e-07	4.8048e-05	2.86974e-18	6.1439e-05	4.36454e-07	7.2072e-05	3.02469e-18	3.9312e-05	2.78854e-18	5.0232e-05	5.26881e-18	6.279e-05	1.75987e-17	7.5348e-05	3.39876e-18	3.9312e-05	3.70004e-18	5.0232e-05	3.66907e-18	6.279e-05	1.63215e-17	7.5348e-05	4.57013e-18
ENO		0.0545509	0.00519283	0.0358424	0.0159579	0.00862516	0.00830399	0.0396573	0.0130412	0.0595261	0.011178	0.0366496	0.0118979	0.0223163	0.025291	0.0619993	0.0190988	0.051827	0.0237392	0.0415333	0.0294104	0.0322411	0.0333315	0.0690337	0.018796	0.058712	0.0242071	0.049011	0.0340017	0.0418135	0.0408884
EX_3METBUTAL_e		0	0	0	0	0	0	0	0	0	0	0	0	0	0	0	0	0	0	0	0	0	0	0	0	0	0	0	0	0	0
EX_3METBUTOL_e		0	0	0	0	0	0	0	0	0	0	0	0	0	0	0	0	0	0	0	0	0	0	0	0	0	0	0	0	0	0
EX_4HBA_e		3.74435e-07	3.32949e-08	4.62378e-07	3.15992e-08	5.56823e-07	3.56923e-08	2.51627e-07	3.6162e-08	3.6162e-07	3.26181e-08	4.79679e-07	2.94833e-08	5.58613e-07	3.31792e-08	2.5465e-07	3.98939e-08	3.89408e-07	2.8132e-08	4.82326e-07	3.42809e-08	5.76961e-07	3.71759e-08	2.8067e-07	3.3092e-08	3.65257e-07	3.5568e-08	4.79301e-07	3.57126e-08	6.02006e-07	3.01532e-08
EX_4HBUT_e		0.000104955	0.000336004	0.000178158	0.000958747	0.000272412	0.00146662	0	0	0.000215141	0.000630745	0	0	0.000401295	0.00243409	0.000245061	0.00112872	0.000254108	0.00143864	0.000294698	0.00157955	0.000367873	0.00265318	0.000165887	0.000480153	0.000344199	0.00153167	0.000333825	0.0015012	0.000349286	0.00191907
EX_AC_e		0.674737	0.00654426	0.675397	0.0105372	0.687323	0.0133139	0.77211	0.0103037	0.774178	0.0154817	0.806002	0.00898987	0.795729	0.0209798	0.912891	0.0069114	0.912931	0.00935472	0.917252	0.0213751	0.919791	0.0294587	1.37208	0.00354315	1.37278	0.00898359	1.37458	0.0109561	1.37884	0.0199601
EX_AC_c		0	0	0	0	0	0	0	0	0	0	0	0	0	0	0	0	0	0	0	0	0	0	0	0	0	0	0	0	0	0
EX_ACAL_e		0	0	0	0	0	0	0	0	0	0	0	0	0	0	0	0	0	0	0	0	0	0	0	0	0	0	0	0	0	0
EX_AD_e		0	0	0	0	0	0	0	0	0	0	0	0	0	0	0	0	0	0	0	0	0	0	0	0	0	0	0	0	0	0
EX_AKG_e		0	0	0	0	0	0	0	0	0	0	0	0	0	0	0	0	0	0	0	0	0	0	0	0	0	0	0	0	0	0
EX_ALA_e		0	0	0	0	0	0	0	0	0	0	0	0	0	0	0	0	0	0	0	0	0	0	0	0	0	0	0	0	0	0
EX_ARAB_e		0	0	0	0	0	0	0	0	0	0	0	0	0	0	0	0	0	0	0	0	0	0	0	0	0	0	0	0	0	0
EX_ARG_e		0	0	0	0	0	0	0	0	0	0	0	0	0	0	0	0	0	0	0	0	0	0	0	0	0	0	0	0	0	0
EX_ASN_e		0	0	0	0	0	0	0	0	0	0	0	0	0	0	0	0	0	0	0	0	0	0	0	0	0	0	0	0	0	0
EX_ASP_e		0	0	0	0	0	0	0	0	0	0	0	0	0	0	0	0	0	0	0	0	0	0	0	0	0	0	0	0	0	0
EX_BDOH_e		0.000397822	0.000724744	0.000552201	0.00240207	0.000385812	0.00200789	8.02511e-05	0.000131156	0.0013329	0.00256116	0	0	0.00061429	0.00236635	0.000615892	0.00212465	0.000655078	0.00206579	0.000823514	0.00361322	0.000594295	0.00199708	0.000465652	0.00138534	0.000587321	0.00154399	0.000556575	0.00154454	0.000508768	0.00199366
EX_BIOMASS1_e		0.001848	4.11988e-16	0.00231	1.01151e-16	0.002772	1.27912e-16	0.00149092	1.15095e-05	0.001848	4.59034e-16	0.00236304	1.67867e-05	0.002772	9.82274e-17	0.001512	9.9139e-17	0.001932	2.96225e-16	0.002415	1.98778e-16	0.002898	1.13285e-16	0.001512	1.06852e-16	0.001932	2.24623e-16	0.002415	1.91504e-16	0.002898	1.14806e-16
EX_BIOMASS2_e		0.002772	1.83128e-16	0.00231	1.01151e-16	0.001848	2.85554e-16	0.00318154	1.63391e-05	0.002772	2.15954e-16	0.00233093	1.36024e-05	0.001848	2.17842e-16	0.00314	1.77089e-16	0.002898	1.73408e-16	0.002415	1.98778e-16	0.001932	2.33459e-16	0.003297	2.75091e-16	0.002898	1.06675e-16	0.002415	1.91504e-16	0.001932	2.75584e-16
EX_BT_e		0	0	0	0	0	0	0	0	0	0	0	0	0	0	0	0	0	0	0	0	0	0	0	0	0	0	0	0	0	0
EX_BUAC_e		0.125417	0.00118653	0.124193	0.00399485	0.123272	0.0048169	0.155833	0.00242764	0.156779	0.00264284	0.155129	0.00221792	0.15515	0.00525558	0.211807	0.00664617	0.209846	0.00842149	0.207458	0.0131883	0.203726	0.0199504	0.226155	0.0048495	0.225835	0.00553215	0.222391	0.00919105	0.221609	0.0106382
EX_BUOL_e		0.000870185	0.000163699	0.000887738	0.000213668	0.000864161	0.000207279	0.000893221	9.23872e-05	0.000878756	0.00015764	0.000897451	7.92113e-05	0.000871142	0.00020823	4.03578e-05	9.46553e-05	4.10208e-05	9.87982e-05	2.5824e-05	5.08016e-05	1.92657e-05	6.49766e-05	0.000771011	0.000192836	0.000833098	0.000186468	0.000773372	0.000251021	0.00073843	0.000296552
EX_HEOL_e		0.000972235	5.87523e-05	0.000953603	0.000140207	0.000942473	0.000148353	0.000937191	7.06405e-05	0.000967329	6.95065e-05	0.000916084	7.77898e-05	0.000902541	0.000184338	0.000936678	0.000118534	0.000948985	0.000113476	0.000915648	0.000159324	0.00087111	0.000228447	0.000938073	0.000111435	0.000915459	0.00010848	0.000864043	0.000222397	0.000852864	0.00023496
EX_BUTSUL_e		0	0	0	0	0	0	0	0	0	0	0	0	0	0	0	0	0	0	0	0	0	0	0	0	0	0	0	0	0	0
EX_CA_e		-1.71836e-05	5.46799e-18	-1.82455e-05	1.30437e-18	-1.93074e-05	9.34525e-19	-1.65098e-05	7.9083e-08	-1.71836e-05	6.79902e-18	-1.85746e-05	9.89974e-08	-1.93074e-05	1.08403e-18	-1.65009e-05	1.39013e-18	-1.79647e-05	4.95046e-18	-1.90749e-05	3.74329e-18	-2.01851e-05	2.6671e-18	-1.69405e-05	2.9309e-18	-1.79647e-05	3.60661e-18	-1.90749e-05	3.52737e-18	-2.01851e-05	3.69584e-18
EX_CHL_e		-9.40701e-06	8.4303e-08	-1.17101e-05	3.01754e-07	-1.40469e-05	3.60861e-07	-7.60756e-06	6.13334e-08	-9.38033e-06	1.71935e-07	-1.20649e-05	8.82196e-08	-1.37078e-05	1.56511e-06	-7.61685e-06	3.63586e-07	-9.66903e-06	5.68493e-07	-1.20532e-05	8.68151e-07	-1.43867e-05	1.55115e-06	-7.60938e-06	3.13705e-07	-9.73163e-06	4.36369e-07	-1.19698e-05	1.45298e-06	-1.43728e-05	1.68025e-06
EX_CIT_e		0	0	0	0	0	0	0	0	0	0	0	0	0	0	0	0	0	0	0	0	0	0	0	0	0	0	0	0	0	0
EX_CITR_e		0	0	0	0	0	0	0	0	0	0	0	0	0	0	0	0	0	0	0	0	0	0	0	0	0	0	0	0	0	0
EX_CO_e		-4.83	1.24193e-12	-4.83	7.40843e-13	-4.83	7.12166e-13	-4.83	1.96054e-12	-4.83	1.62764e-12	-4.83	2.22888e-12	-4.83	7.2088e-13	-4.83	9.65241e-13	-4.83	8.42312e-13	-4.83	7.98939e-13	-4.83	6.63635e-13	-4.83	1.21946e-12	-4.83	6.34638e-13	-4.83	7.42898e-13	-4.83	9.19356e-13
EX_CO2_e		2.52495	0.0198737	2.52322	0.0268737	2.5435	0.0203544	2.06889	0.016742	2.06076	0.0346899	2.08492	0.00875507	2.09468	0.0350153	1.61096	0.0224682	1.61822	0.0263335	1.61288	0.0437146	1.60432	0.0679704	0.653856	0.0253177	0.658348	0.0180974	0.653345	0.034374	0.651029	0.0498093
EX_CO2_c		0	0	0	0	0	0	0	0	0	0	0	0	0	0	0	0	0	0	0	0	0	0	0	0	0	0	0	0	0	0
EX_Co2_e		-4.5738e-08	3.12011e-21	-5.71725e-08	8.25424e-21	-6.8607e-08	6.63021e-21	-3.69003e-08	2.84861e-10	-4.5738e-08	3.47923e-21	-5.84852e-08	4.1547e-10	-6.8607e-08	6.17452e-21	-3.54858e-08	3.35061e-09	-4.7817e-08	2.08224e-21	-5.97713e-08	4.66924e-21	-7.17255e-08	5.17231e-21	-3.7422e-08	4.22043e-21	-4.6961e-08	1.60474e-09	-5.97713e-08	5.62017e-21	-7.32217e-08	2.76881e-09
EX_COA_e		0	0	0	0	0	0	0	0	0	0	0	0	0	0	0	0	0	0	0	0	0	0	0	0	0	0	0	0	0	0
EX_COBCE_e		0	0	0	0	0	0	0	0	0	0	0	0	0	0	0	0	0	0	0	0	0	0	0	0	0	0	0	0	0	0
EX_CRO_e		0	0	0	0	0	0	0	0	0	0	0	0	0	0	0	0	0	0	0	0	0	0	0	0	0	0	0	0	0	0
EX_CU_e		-1.28066e-06	2.19645e-18	-1.60083e-06	3.11169e-19	-1.921e-06	3.94673e-19	-1.03321e-06	7.9761e-09	-1.28066e-06	7.83113e-19	-1.63759e-06	1.16332e-08	-1.921e-06	6.49829e-19	-1.04782e-06	8.61935e-19	-1.33888e-06	3.54394e-19	-1.6736e-06	6.93355e-19	-2.00831e-06	5.94286e-19	-1.04782e-06	2.93193e-18	-1.33888e-06	1.86346e-18	-1.67359e-06	2.28125e-18	-2.00831e-06	8.04421e-19
EX_CYS_e		-0.00117773	0.000138992	-0.00139549	0.000315858	-0.00180031	0.000227977	-0.000890372	0.000120742	-0.00117578	0.000109087	-0.00161474	1.1472e-05	-0.00183309	0.000160266	-0.00101686	4.5227e-05	-0.00129904	4.65251e-05	-0.00159028	0.000142857	-0.00194673	0.000147137	-0.000956628	0.000108376	-0.00119143	0.000199282	-0.00156663	0.000193156	-0.001619	0.000476627
EX_DALA_e		0	0	0	0	0	0	0	0	0	0	0	0	0	0	0	0	0	0	0	0	0	0	0	0	0	0	0	0	0	0
EX_GAL_e		0	0	0	0	0	0	0	0	0	0	0	0	0	0	0	0	0	0	0	0	0	0	0	0	0	0	0	0	0	0
EX_DMET_e		0	0	0	0	0	0	0	0	0	0	0	0	0	0	0	0	0	0	0	0	0	0	0	0	0	0	0	0	0	0
EX_DRIB_e		0	0	0	0	0	0	0	0	0	0	0	0	0	0	0	0	0	0	0	0	0	0	0	0	0	0	0	0	0	0
EX_DSER_e		0	0	0	0	0	0	0	0	0	0	0	0	0	0	0	0	0	0	0	0	0	0	0	0	0	0	0	0	0	0
EX_ETHAM_e		2.44287e-05	5.62765e-05	1.69478e-05	3.21762e-05	2.25078e-05	3.86022e-05	0	0	4.65645e-05	8.84955e-05	0	0	0.000110243	0.000558821	6.52155e-05	8.9548e-05	0.000115615	0.000555602	0.00016459	0.000909324	0.000141349	0.000843182	0	0	9.65025e-05	0.00028239	0.00010172	0.000145412	0.000510378	0.00305126
EX_ETOH_e		0.0007181	0.000253158	0.000777505	0.000423357	0.000615214	0.000256393	0.00105066	0.00028961	0.000613465	0.000188728	0.000620021	0.000122614	0.000625483	0.000269721	0.000538673	9.45007e-05	0.000582677	0.000170792	0.000558559	0.000117133	0.000573479	0.000224051	0.00100721	0.000379522	0.000728528	0.000314605	0.00078046	0.000399105	0.000789643	0.000410293
EX_ETOH_ck		0	0	0	0	0	0	0	0	0	0	0	0	0	0	0	0	0	0	0	0	0	0	0	0	0	0	0	0	0	0
EX_ETSUL_e		0	0	0	0	0	0	0	0	0	0	0	0	0	0	0	0	0	0	0	0	0	0	0	0	0	0	0	0	0	0
EX_FAD_e		0	0	0	0	0	0	0	0	0	0	0	0	0	0	0	0	0	0	0	0	0	0	0	0	0	0	0	0	0	0
EX_FE2_e		-2.55218e-05	2.67939e-18	-3.19023e-05	5.55885e-18	-3.82827e-05	3.42194e-18	-2.05903e-05	1.58952e-07	-2.55218e-05	3.05578e-18	-3.26348e-05	2.31832e-07	-3.82827e-05	3.30867e-18	-2.08815e-05	1.68425e-18	-2.66819e-05	2.10478e-18	-3.33524e-05	3.12317e-18	-4.00228e-05	1.36651e-18	-2.08815e-05	1.83571e-18	-2.66819e-05	1.62222e-18	-3.33524e-05	3.42243e-18	-4.00228e-05	1.82583e-18
EX_FE3_e		-8.34372e-06	6.9342e-19	-6.9531e-06	7.03144e-19	-5.56248e-06	3.48492e-19	-9.57643e-06	4.91808e-08	-8.34372e-06	7.1169e-19	-7.01609e-06	4.09433e-08	-5.56248e-06	2.5297e-19	-9.4514e-06	8.36588e-19	-8.72298e-06	3.67665e-19	-7.26915e-06	6.36051e-19	-5.81532e-06	1.80242e-19	-9.92397e-06	7.75574e-19	-8.72298e-06	2.88499e-19	-7.26915e-06	6.11907e-19	-5.81532e-06	2.28478e-19
EX_FMN_e		0	0	0	0	0	0	0	0	0	0	0	0	0	0	0	0	0	0	0	0	-3.37973e-09	5.98868e-09	0	0	-2.58861e-09	3.44163e-09	-2.84615e-09	4.9027e-09	-2.01524e-09	4.91198e-09
EX_FOL_e		5.54956e-06	1.76571e-05	0	0	0	0	0	0	0	0	0	0	2.81721e-05	0.00017227	0	0	1.95221e-05	6.8445e-05	5.11764e-05	0.00027974	3.52864e-05	0.000277183	0	0	1.78631e-05	5.16352e-05	2.80777e-05	4.18105e-05	3.5339e-05	0.000172746
EX_FOR_e		0.013174	0.0202411	0.00956952	0.0299587	0.00748817	0.0295323	0.0230102	0.023346	0.0596287	0.0620309	0.0183245	0.0171601	0.0142396	0.0563054	0.00896464	0.0270186	0.00953182	0.033766	0.0179611	0.0720252	0.0341618	0.119233	0.010369	0.0252731	0.00903939	0.0178694	0.0192911	0.054563	0.0245419	0.0801421
EX_FRMD_e		0	0	0	0	0	0	0	0	0	0	0	0	0	0	0	0	0	0	0	0	0	0	0	0	0	0	0	0	0	0
EX_FRU_e		0	0	0	0	0	0	0	0	0	0	0	0	0	0	0	0	0	0	0	0	0	0	0	0	0	0	0	0	0	0
EX_FUM_e		0	0	0	0	0	0	0	0	0	0	0	0	0	0	0	0	0	0	0	0	0	0	0	0	0	0	0	0	0	0
EX_GABA_e		7.81655e-05	0.000196397	0.000103784	0.000634619	0.000115034	0.000493132	0	0	0.000175261	0.000601255	0	0	0.000320058	0.00154241	8.98164e-05	0.000146246	0.000146732	0.000334372	0.000362767	0.00213254	0.000226582	0.00132065	0.000124278	0.00039337	0.000129297	0.000168584	0.000266885	0.00128786	0.00024508	0.000606358
EX_GL_e		0	0	0	0	0	0	0	0	0	0	0	0	0	0	0	0	0	0	0	0	0	0	0	0	0	0	0	0	0	0
EX_GL3P_e		0	0	0	0	0	0	0	0	0	0	0	0	0	0	0	0	0	0	0	0	0	0	0	0	0	0	0	0	0	0
EX_GLAL_e		1.64657e-06	1.9751e-17	2.05821e-06	5.70736e-18	2.46985e-06	2.81595e-18	1.32841e-06	1.0255e-08	1.64657e-06	2.27189e-17	2.10547e-06	1.49569e-08	2.46985e-06	1.99884e-17	1.34719e-06	7.01748e-18	1.72141e-06	9.05563e-18	2.15176e-06	7.22628e-18	2.58212e-06	4.37708e-16	1.34719e-06	9.04925e-18	1.72141e-06	1.44362e-17	2.15176e-06	2.4539e-17	2.58212e-06	3.03221e-16
EX_GLC_e		0	0	0	0	0	0	0	0	0	0	0	0	0	0	0	0	0	0	0	0	0	0	0	0	0	0	0	0	0	0
EX_GLN_e		0	0	0	0	0	0	0	0	0	0	0	0	0	0	0	0	0	0	0	0	0	0	0	0	0	0	0	0	0	0
EX_GLU_e		0	0	0	0	0	0	0	0	0	0	0	0	0	0	0	0	0	0	0	0	0	0	0	0	0	0	0	0	0	0
EX_GLY_e		0	0	0	0	0	0	0	0	0	0	0	0	0	0	0	0	0	0	0	0	0	0	0	0	0	0	0	0	0	0
EX_GLYAL_e		0	0	0	0	0	0	0	0	0	0	0	0	0	0	0	0	0	0	0	0	0	0	0	0	0	0	0	0	0	0
EX_GLYB_e		0	0	0	0	0	0	0	0	0	0	0	0	0	0	0	0	0	0	0	0	0	0	0	0	0	0	0	0	0	0
EX_H_e		1.44552	0.097002	1.49151	0.0775086	1.53411	0.0321148	1.75808	0.0735322	1.7635	0.0550068	1.79808	0.0197885	1.78824	0.0686629	2.04321	0.0721602	2.04473	0.0825081	2.08055	0.0890101	2.10739	0.131993	2.95238	0.111258	2.97711	0.0727684	2.98979	0.0953494	3.02031	0.109795
EX_H2_e		0	0	0	0	0	0	-0.958	2.70703e-13	-0.958	2.02146e-13	-0.958	3.09083e-13	-0.958	1.0773e-13	-1.96	3.05592e-13	-1.96	2.67442e-13	-1.96	2.33945e-13	-1.96	2.00065e-13	-3.875	0	-3.875	0	-3.875	0	-3.875	0
EX_H2_ck		0.0114729	0.0100509	0.0123755	0.0140967	0.0187548	0.0230167	0.0193774	0.013922	0.0157922	0.0196935	0.0113745	0.00277265	0.0230868	0.0323364	0.0114521	0.00891818	0.0170443	0.0297616	0.0138369	0.0212311	0.0139096	0.0250198	0.00989729	0.00423124	0.0112583	0.00806758	0.0138225	0.0222098	0.0134741	0.0216878
EX_H2O_e		-2.00931	0.0282509	-2.00069	0.0478129	-2.04381	0.0228482	-1.42054	0.0319867	-1.47677	0.0362572	-1.47601	0.0118672	-1.47947	0.0430183	-0.855698	0.0285626	-0.868153	0.0304445	-0.881368	0.0528889	-0.900938	0.0883107	0.114682	0.0283225	0.108308	0.0266127	0.0935736	0.0507456	0.0866812	0.0637224
EX_H2S_e		0	0	0	0	0	0	0	0	0	0	0	0	0	0	0	0	0	0	0	0	0	0	0	0	0	0	0	0	0	0
EX_H2SO3_e		0	0	0	0	0	0	0	0	0	0	0	0	0	0	0	0	0	0	0	0	0	0	0	0	0	0	0	0	0	0
EX_HCO3_e		0	0	0	0	0	0	0	0	0	0	0	0	0	0	0	0	0	0	0	0	0	0	0	0	0	0	0	0	0	0
EX_HDBUT_e		0.000157277	0.000462364	0.000101583	0.000303983	0.000156103	0.00105261	1.1809e-05	1.92998e-05	0.000296304	0.000826714	0	0	0.00082997	0.00394708	0.000264404	0.00128367	0.000254165	0.00111644	0.000386064	0.00164428	0.000984245	0.00614807	0.000161863	0.000471163	0.000265495	0.00118112	0.000359367	0.00201439	0.000684325	0.00402542
EX_HEPT_e		0	0	0	0	0	0	0	0	0	0	0	0	0	0	0	0	0	0	0	0	0	0	0	0	0	0	0	0	0	0
EX_HEXA_e		0.03895	0.000122499	0.0389081	0.000487861	0.0388694	0.000485833	0.0526112	0.00017421	0.0525729	0.000371819	0.052189	0.000490433	0.0517642	0.00169018	0.054736	0.000487149	0.054745	0.00076672	0.0540417	0.00159355	0.0537064	0.0022802	0.049818	0.000610609	0.0492445	0.000949943	0.0487858	0.00199659	0.0486694	0.00222531
EX_HEXSUL_e		0	0	0	0	0	0	0	0	0	0	0	0	0	0	0	0	0	0	0	0	0	0	0	0	0	0	0	0	0	0
EX_HG2_e		0	0	0	0	0	0	0	0	0	0	0	0	0	0	0	0	0	0	0	0	0	0	0	0	0	0	0	0	0	0
EX_HIS_e		0	0	0	0	0	0	0	0	0	0	0	0	0	0	0	0	0	0	0	0	0	0	0	0	0	0	0	0	0	0
EX_HNO2_e		0	0	0	0	0	0	0	0	0	0	0	0	0	0	0	0	0	0	0	0	0	0	0	0	0	0	0	0	0	0
EX_HYXN_e		0.00160447	0.00339545	0.00413381	0.0062975	6.69752e-05	0.000253165	0.00722498	0.00359898	0.000545961	0.00158204	0.0002233	0.000331662	0.000295436	0.00111766	0.000797749	0.00296111	0.000431943	0.00159722	0.000460468	0.00194588	0.000440221	0.00199831	0.000804939	0.00281056	0.00116945	0.00333283	0.00130527	0.0030866	0.00142663	0.00333611
EX_ILE_e		0	0	0	0	0	0	0	0	0	0	0	0	0	0	0	0	0	0	0	0	0	0	0	0	0	0	0	0	0	0
EX_K_e		-0.00206557	2.48218e-16	-0.00186851	2.18586e-16	-0.00167145	2.38472e-16	-0.00225029	1.06133e-05	-0.00206557	2.48721e-16	-0.00189158	9.45381e-06	-0.00167145	1.85669e-16	-0.00222866	1.46139e-16	-0.00215946	1.89364e-16	-0.00195344	1.72876e-16	-0.00174742	1.15392e-16	-0.00232564	3.13167e-16	-0.00215946	2.16473e-16	-0.00195344	1.98574e-16	-0.00174742	1.51335e-16
EX_LAC_D_e		0.000616015	0.00153938	0.00069713	0.00408348	0.000162099	0.000839992	0	0	0.00105309	0.00222408	0	0	0.000475083	0.00262129	0.000450406	0.000832535	0.000731071	0.00407443	0.000565797	0.0025953	0.000603296	0.00424884	0.000584372	0.00243952	0.000571095	0.000735286	0.000692617	0.00130779	0.000524521	0.00248927
EX_LAC_L_e		0.000738796	0.00143694	0.0011086	0.00333866	0.00068699	0.00272923	0.000713154	0.000843215	0.00277751	0.00524036	0.00159693	0.00229162	0.00179884	0.00953016	0.000997871	0.00382312	0.00113607	0.00432735	0.00253513	0.0112319	0.0040154	0.0162952	0.000851439	0.00309954	0.0015035	0.00459306	0.00308358	0.0107773	0.00178254	0.0071372
EX_LACTOSE_e		0	0	0	0	0	0	0	0	0	0	0	0	0	0	0	0	0	0	0	0	0	0	0	0	0	0	0	0	0	0
EX_LEU_e		0	0	0	0	0	0	0	0	0	0	0	0	0	0	0	0	0	0	0	0	0	0	0	0	0	0	0	0	0	0
EX_LYS_e		0	0	0	0	0	0	0	0	0	0	0	0	0	0	0	0	0	0	0	0	0	0	0	0	0	0	0	0	0	0
EX_MAL_e		0	0	0	0	0	0	0	0	0	0	0	0	0	0	0	0	0	0	0	0	0	0	0	0	0	0	0	0	0	0
EX_MALN_e		0	0	0	0	0	0	0	0	0	0	0	0	0	0	0	0	0	0	0	0	0	0	0	0	0	0	0	0	0	0
EX_MAN_e		0	0	0	0	0	0	0	0	0	0	0	0	0	0	0	0	0	0	0	0	0	0	0	0	0	0	0	0	0	0
EX_MEOH_e		0	0	0	0	0	0	0	0	0	0	0	0	0	0	2.77856e-09	3.79011e-09	0	0	0	0	0	0	3.57946e-09	5.10391e-09	0	0	5.34007e-09	7.82785e-09	0	0
EX_MET_e		0	0	0	0	0	0	0	0	0	0	0	0	0	0	0	0	0	0	0	0	0	0	0	0	0	0	0	0	0	0
EX_METSA_e		0	0	0	0	0	0	0	0	0	0	0	0	0	0	0	0	0	0	0	0	0	0	0	0	0	0	0	0	0	0
EX_MG_e		-0.000262414	1.87944e-17	-0.000225234	1.48902e-17	-0.000188054	6.82321e-18	-0.000295819	1.47033e-06	-0.000262414	1.65905e-17	-0.000227548	1.241e-06	-0.000188054	7.76462e-18	-0.000292302	2.95386e-17	-0.000274342	9.10377e-17	-0.000235472	5.71142e-17	-0.000196602	7.73814e-18	-0.000306273	3.20264e-17	-0.000274342	6.76255e-17	-0.000235472	6.62762e-17	-0.000196602	7.58968e-18
EX_MN_e		-1.28066e-06	1.24078e-19	-1.60083e-06	7.72211e-20	-1.921e-06	3.94673e-19	-1.03321e-06	7.9761e-09	-1.28066e-06	1.52132e-19	-1.63759e-06	1.16332e-08	-1.921e-06	3.53988e-19	-1.04782e-06	1.48544e-19	-1.33888e-06	9.17918e-20	-1.6736e-06	1.19152e-19	-2.00831e-06	4.50828e-19	-1.04782e-06	1.86562e-19	-1.33888e-06	6.62577e-20	-1.6736e-06	1.06111e-19	-2.00831e-06	4.84159e-19
EX_MOBD_e		-9.1476e-09	4.33291e-16	-1.14345e-08	4.47547e-16	-1.37214e-08	8.36185e-16	-7.38005e-09	5.69724e-11	-9.1476e-09	4.22893e-16	-1.1697e-08	8.30938e-11	-1.37214e-08	8.26386e-16	-7.4844e-09	6.04706e-16	-9.5634e-09	1.91101e-16	-1.19542e-08	2.43114e-16	-1.43451e-08	7.90929e-16	-7.4844e-09	6.10438e-16	-9.5634e-09	1.94341e-16	-1.19542e-08	2.68474e-16	-1.43451e-08	8.14878e-16
EX_N2_e		0	0	0	0	0	0	0	0	0	0	0	0	0	0	0	0	0	0	0	0	0	0	0	0	0	0	0	0	0	0
EX_NA_e		0	0	0	0	0	0	0	0	0	0	0	0	0	0	0	0	0	0	0	0	2.15873e-23	3.82514e-23	0	0	7.68838e-22	1.02219e-21	8.45451e-22	1.45635e-21	1.28719e-23	3.13742e-23
EX_NH3_e		-0.0512482	0.0288627	-0.0568506	0.0330049	-0.0325611	0.0021276	-0.0661393	0.0146578	-0.0409414	0.0125906	-0.0351616	0.00206864	-0.036013	0.00902674	-0.0480743	0.026872	-0.0434662	0.0136472	-0.0417423	0.0156448	-0.0393277	0.0137036	-0.0513074	0.0361427	-0.0478171	0.0225672	-0.0474582	0.0266627	-0.0508599	0.0279172
EX_NI2_e		-5.85446e-07	4.74314e-19	-7.31808e-07	2.27758e-18	-8.7817e-07	1.7071e-19	-4.72323e-07	3.64622e-09	-5.85446e-07	1.01141e-18	-7.48611e-07	5.31802e-09	-8.7817e-07	8.86687e-20	-4.79002e-07	2.32533e-18	-6.12058e-07	1.30803e-18	-7.65072e-07	2.28232e-19	-9.18086e-07	1.05499e-19	-4.79002e-07	2.07139e-18	-6.12058e-07	1.43639e-18	-7.65072e-07	1.42348e-18	-9.18086e-07	1.5553e-19
EX_NICA_e		3.71e-05	0.000100377	5.98207e-05	0.000327352	7.55827e-05	0.000371729	0	0	6.4402e-05	0.000186475	0	0	0.000178131	0.000784807	0.000107964	0.000356665	9.75052e-05	0.000419318	0.000187705	0.00074765	0.000375012	0.00211038	6.4185e-05	0.000292166	0.000104695	0.000365851	0.000145354	0.000496985	0.000291322	0.00174612
EX_NICD_e		0	0	0	0	0	0	0	0	0	0	0	0	0	0	0	0	0	0	0	0	0	0	0	0	0	0	0	0	0	0
EX_O2_e		0	0	0	0	0	0	0	0	0	0	0	0	2.57615e-09	3.56824e-09	8.12269e-10	1.28406e-09	0	0	0	0	2.2865e-09	3.50245e-09	0	0	3.40959e-09	4.0029e-09	2.46481e-09	3.81824e-09	0	0
EX_OAA_e		0	0	0	0	0	0	0	0	0	0	0	0	0	0	0	0	0	0	0	0	0	0	0	0	0	0	0	0	0	0
EX_OCTA_e		0	0	0	0	0	0	0	0	0	0	0	0	0	0	0	0	0	0	0	0	0	0	0	0	0	0	0	0	0	0
EX_ORN_e		0	0	0	0	0	0	0	0	0	0	0	0	0	0	0	0	0	0	0	0	0	0	0	0	0	0	0	0	0	0
EX_PABA_e		-1.60945e-05	2.8962e-05	-1.71695e-05	7.94943e-05	-1.81571e-05	9.99679e-05	-1.90892e-06	9.80348e-09	-2.22069e-05	4.34875e-05	-1.39856e-06	8.16145e-09	-8.30224e-05	0.000361485	-4.07913e-05	8.82455e-05	-7.74788e-05	0.000229687	-0.000114634	0.000393036	-0.000106176	0.000480385	-3.19326e-05	7.6267e-05	-6.8113e-05	0.000186343	-0.000103841	0.000379256	-0.000163109	0.000687762
EX_PENT_e		0	0	0	0	0	0	0	0	0	0	0	0	0	0	0	0	0	0	0	0	0	0	0	0	0	0	0	0	0	0
EX_PHE_e		0	0	0	0	0	0	0	0	0	0	0	0	0	0	0	0	0	0	0	0	0	0	0	0	0	0	0	0	0	0
EX_PI_e		-0.00864866	1.68677e-05	-0.00854441	6.03571e-05	-0.00843338	7.2175e-05	-0.00883666	4.05677e-05	-0.00865402	3.43943e-05	-0.00866018	4.29169e-05	-0.00850122	0.000313023	-0.00881074	7.27191e-05	-0.00907504	0.000113699	-0.00897066	0.00017363	-0.00887647	0.00031023	-0.00912183	6.2747e-05	-0.00906249	8.72763e-05	-0.00898734	0.000290596	-0.00887927	0.00033605
EX_PNTO_e		0	0	0	0	0	0	0	0	0	0	0	0	0	0	0	0	0	0	0	0	0	0	0	0	0	0	0	0	0	0
EX_PPI_e		0	0	0	0	0	0	0	0	0	0	0	0	0	0	0	0	0	0	0	0	0	0	0	0	0	0	0	0	0	0
EX_PRDL_e		0	0	0	0	0	0	0	0	0	0	0	0	0	0	0	0	0	0	0	0	0	0	0	0	0	0	0	0	0	0
EX_PRO_e		0	0	0	0	0	0	0	0	0	0	0	0	0	0	0	0	0	0	0	0	0	0	0	0	0	0	0	0	0	0
EX_PROGLY_e		0	0	0	0	0	0	0	0	0	0	0	0	0	0	0	0	0	0	0	0	0	0	0	0	0	0	0	0	0	0
EX_PROL_e		0	0	0	0	0	0	0	0	0	0	0	0	0	0	0	0	0	0	0	0	0	0	0	0	0	0	0	0	0	0
EX_PROP_e		8.01334e-05	0.000255837	0.000156683	0.000804946	0.000177837	0.000935605	0	0	0.000142776	0.000374698	0	0	0.00082832	0.00371546	0.000165176	0.000689247	0.000238385	0.000912091	0.000329731	0.00123003	0.00117924	0.00561342	0.000132066	0.000250341	0.000196934	0.000541821	0.000377853	0.0021609	0.000688442	0.00368782
EX_PTRSC_e		0	0	0	0	0	0	0	0	0	0	0	0	0	0	0	0	0	0	0	0	0	0	0	0	0	0	0	0	0	0
EX_PYR_e		0	0	0	0	0	0	0	0	0	0	0	0	0	0	0	0	0	0	0	0	0	0	0	0	0	0	0	0	0	0
EX_RIB_e		0	0	0	0	0	0	0	0	0	0	0	0	0	0	0	0	0	0	0	0	0	0	0	0	0	0	0	0	0	0
EX_RIBFLAV_e		0.000246971	0.000438546	0.000158431	0.000536638	3.45818e-05	0.00015218	0.000314331	0.000737968	0.000174275	0.000394406	-2.06607e-08	2.26586e-08	0.000118279	0.000458088	0.000240766	0.000872896	0.000149104	0.000588837	0.000148333	0.000665457	0.000139006	0.000733885	0.000172423	0.000563878	0.000225815	0.000682938	0.000390327	0.00125058	0.000283639	0.00125733
EX_RMN_e		0	0	0	0	0	0	0	0	0	0	0	0	0	0	0	0	0	0	0	0	0	0	0	0	0	0	0	0	0	0
EX_SER_e		0	0	0	0	0	0	0	0	0	0	0	0	0	0	0	0	0	0	0	0	0	0	0	0	0	0	0	0	0	0
[truncated: 1,908 more rows]

## Sheet: Succinate addition results
Succinate addition	0		0.1		0.5		1		0		0.1		0.5		1		0		0.1		0.5		1		0		0.1		0.5		1
CK-CA	68.5-31.5%		68.5-31.5%		68.5-31.5%		68.5-31.5%		68.5-31.5%		68.5-31.5%		68.5-31.5%		68.5-31.5%		68.5-31.5%		68.5-31.5%		68.5-31.5%		68.5-31.5%		68.5-31.5%		68.5-31.5%		68.5-31.5%		68.5-31.5%
[truncated: 2,068 more rows]

## Sheet: Mutants effect mono-culture
	Wild type								∆FORt2								∆ACALDx								∆FOR_fer
[truncated: 1,110 more rows]

[truncated: 1 more sheets: Mutants effect co-culture]
