# Supplementary material for: Modeling a co-culture of Clostridium autoethanogenum and Clostridium kluyveri to increase syngas conversion to medium-chain fatty-acids
Source: Comput Struct Biotechnol J. 2020 Oct 16;18:3255–66. doi: 10.1016/j.csbj.2020.10.003 (PMC7658664; doi:10.1016/j.csbj.2020.10.003)
Supplement: Supplementary file 2 [file mmc2.xml]

<?xml version='1.0' encoding='UTF-8'?>
<sbml xmlns:fbc="http://www.sbml.org/sbml/level3/version1/fbc/version2" level="3" sboTerm="SBO:0000624" version="1" xmlns="http://www.sbml.org/sbml/level3/version1/core" fbc:required="false">
  <model fbc:strict="true" id="coculture2">
    <listOfUnitDefinitions>
      <unitDefinition id="mmol_per_gDW_per_hr">
        <listOfUnits>
          <unit exponent="1" kind="mole" multiplier="1" scale="-3"/>
          <unit exponent="-1" kind="gram" multiplier="1" scale="0"/>
          <unit exponent="-1" kind="second" multiplier="3600" scale="0"/>
        </listOfUnits>
      </unitDefinition>
    </listOfUnitDefinitions>
    <fbc:listOfObjectives fbc:activeObjective="obj">
      <fbc:objective fbc:id="obj" fbc:type="maximize">
        <fbc:listOfFluxObjectives>
          <fbc:fluxObjective fbc:reaction="R_EX_BIOMASS1_e" fbc:coefficient="1"/>
        </fbc:listOfFluxObjectives>
      </fbc:objective>
    </fbc:listOfObjectives>
    <listOfParameters>
      <parameter constant="true" id="cobra_default_lb" sboTerm="SBO:0000626" units="mmol_per_gDW_per_hr" value="-1000"/>
      <parameter constant="true" id="cobra_default_ub" sboTerm="SBO:0000626" units="mmol_per_gDW_per_hr" value="1000"/>
      <parameter constant="true" id="cobra_0_bound" sboTerm="SBO:0000626" units="mmol_per_gDW_per_hr" value="0"/>
      <parameter constant="true" id="R_ATPM_lower_bound" sboTerm="SBO:0000625" units="mmol_per_gDW_per_hr" value="0.45"/>
      <parameter constant="true" id="R_EX_BT_e_lower_bound" sboTerm="SBO:0000625" units="mmol_per_gDW_per_hr" value="-0.1"/>
      <parameter constant="true" id="R_EX_PABA_e_lower_bound" sboTerm="SBO:0000625" units="mmol_per_gDW_per_hr" value="-0.1"/>
      <parameter constant="true" id="R_ATPM_auto_lower_bound" sboTerm="SBO:0000625" units="mmol_per_gDW_per_hr" value="8.4"/>
    </listOfParameters>
    <listOfCompartments>
      <compartment id="c" name="Cytosol_auto" spatialDimensions="3" size="1" constant="false"/>
      <compartment id="ck" name="Cytosol_kluy" spatialDimensions="3" size="1" constant="false"/>      
      <compartment id="e" name="Extracellular" spatialDimensions="3" size="1" constant="false"/>
    </listOfCompartments>
    <listOfSpecies>
      <species boundaryCondition="false" constant="false" hasOnlySubstanceUnits="false" id="M_13DPG_ck" name="1,3-Bisphospho-D-glycerate" compartment="ck" fbc:chemicalFormula="C3H8O10P2"/>
      <species boundaryCondition="false" constant="false" hasOnlySubstanceUnits="false" id="M_15DAP_ck" name="Cadaverine" compartment="ck" fbc:chemicalFormula="C5H14N2"/>
      <species boundaryCondition="false" constant="false" hasOnlySubstanceUnits="false" id="M_1ag3p_CA_c" name="1-Acyl-sn-glycerol 3-phosphate" compartment="c" fbc:chemicalFormula="C4H8O7PR"/>
      <species boundaryCondition="false" constant="false" hasOnlySubstanceUnits="false" id="M_2C25DHO_ck" name="2-(carboxymethyl)-5-oxo-2,5-dihydro-2-furoic acid" compartment="ck" fbc:chemicalFormula="C7H6O6"/>
      <species boundaryCondition="false" constant="false" hasOnlySubstanceUnits="false" id="M_2HGTA_ck" name="(R)-2-hydroxyglutaric acid" compartment="ck" fbc:chemicalFormula="C5H8O5"/>
      <species boundaryCondition="false" constant="false" hasOnlySubstanceUnits="false" id="M_2MAHMP_ck" name="4-amino-2-methyl-5-diphosphonatomethylpyrimidine(3-)" compartment="ck" fbc:chemicalFormula="C6H11N3O7P2"/>
      <species boundaryCondition="false" constant="false" hasOnlySubstanceUnits="false" id="M_2ME4P_ck" name="2-C-methyl-D-erythritol 4-(dihydrogen phosphate)" compartment="ck" fbc:chemicalFormula="C5H13O7P"/>
      <species boundaryCondition="false" constant="false" hasOnlySubstanceUnits="false" id="M_2MECDP_ck" name="2-C-methyl-D-erythritol 2,4-cyclic diphosphate" compartment="ck" fbc:chemicalFormula="C5H12O9P2"/>
      <species boundaryCondition="false" constant="false" hasOnlySubstanceUnits="false" id="M_2P14NQ_ck" name="2-Phytyl-1,4-naphthoquinone" compartment="ck" fbc:chemicalFormula="C30H44O2"/>
      <species boundaryCondition="false" constant="false" hasOnlySubstanceUnits="false" id="M_2P4C2ME_ck" name="4-CDP-2-C-methyl-D-erythritol 2-phosphate" compartment="ck" fbc:chemicalFormula="C14H26N3O17P3"/>
      <species boundaryCondition="false" constant="false" hasOnlySubstanceUnits="false" id="M_2PG_ck" name="2-Phospho-D-glycerate" compartment="ck" fbc:chemicalFormula="C3H7O7P"/>
      <species boundaryCondition="false" constant="false" hasOnlySubstanceUnits="false" id="M_2PPG_ck" name="2-phosphoglycolic acid" compartment="ck" fbc:chemicalFormula="C2H5O6P"/>
      <species boundaryCondition="false" constant="false" hasOnlySubstanceUnits="false" id="M_33HMEOXOBUT_ck" name="3-hydroxy-3-methyl-2-oxobutanoate" compartment="ck" fbc:chemicalFormula="C5H8O4"/>
      <species boundaryCondition="false" constant="false" hasOnlySubstanceUnits="false" id="M_3DDAH7P_ck" name="7-phospho-2-dehydro-3-deoxy-D-arabino-heptonic acid" compartment="ck" fbc:chemicalFormula="C7H13O10P"/>
      <species boundaryCondition="false" constant="false" hasOnlySubstanceUnits="false" id="M_3HBUTCOA_ck" name="L-3-hydroxybutyryl-CoA" compartment="ck" fbc:chemicalFormula="C25H42N7O18P3S"/>
      <species boundaryCondition="false" constant="false" hasOnlySubstanceUnits="false" id="M_3METBUTAL_e" name="3-methylbutanal" compartment="e" fbc:chemicalFormula="C5H10O"/>
      <species boundaryCondition="false" constant="false" hasOnlySubstanceUnits="false" id="M_3METBUTOL_c" name="3-methylbutanol" compartment="c" fbc:chemicalFormula="C5H12O"/>
      <species boundaryCondition="false" constant="false" hasOnlySubstanceUnits="false" id="M_3METBUTOL_e" name="3-methylbutanol" compartment="e" fbc:chemicalFormula="C5H12O"/>
      <species boundaryCondition="false" constant="false" hasOnlySubstanceUnits="false" id="M_3MOP_ck" name="(S)-3-methyl-2-oxovalerate" compartment="ck" fbc:chemicalFormula="C6H10O3"/>
      <species boundaryCondition="false" constant="false" hasOnlySubstanceUnits="false" id="M_3OPP_ck" name="3-oxopropanoate" compartment="ck" fbc:chemicalFormula="C3H4O3"/>
      <species boundaryCondition="false" constant="false" hasOnlySubstanceUnits="false" id="M_3PG_ck" name="3-Phosphoglycerate" compartment="ck" fbc:chemicalFormula="C3H7O7P"/>
      <species boundaryCondition="false" constant="false" hasOnlySubstanceUnits="false" id="M_3PSER_ck" name="O-phospho-L-serine" compartment="ck" fbc:chemicalFormula="C3H8NO6P"/>
      <species boundaryCondition="false" constant="false" hasOnlySubstanceUnits="false" id="M_3PSME_ck" name="5-O-(1-carboxyvinyl)-3-phosphoshikimic acid" compartment="ck" fbc:chemicalFormula="C10H13O10P"/>
      <species boundaryCondition="false" constant="false" hasOnlySubstanceUnits="false" id="M_4C2ME_ck" name="4-CDP-2-C-methyl-D-erythritol" compartment="ck" fbc:chemicalFormula="C14H25N3O14P2"/>
      <species boundaryCondition="false" constant="false" hasOnlySubstanceUnits="false" id="M_4HBA_c" name="4-Hydroxy-benzylalcohol" compartment="c" fbc:chemicalFormula="C7H8O2"/>
      <species boundaryCondition="false" constant="false" hasOnlySubstanceUnits="false" id="M_4HBA_e" name="4-Hydroxy-benzylalcohol" compartment="e" fbc:chemicalFormula="C7H8O2"/>
      <species boundaryCondition="false" constant="false" hasOnlySubstanceUnits="false" id="M_4HBUT_ck" name="4-hydroxybutanoate" compartment="ck" fbc:chemicalFormula="C4H8O3"/>
      <species boundaryCondition="false" constant="false" hasOnlySubstanceUnits="false" id="M_4HBUT_e" name="4-hydroxybutanoate" compartment="e" fbc:chemicalFormula="C4H8O3"/>
      <species boundaryCondition="false" constant="false" hasOnlySubstanceUnits="false" id="M_4HBUTCOA_ck" name="4-hydroxybutanoyl-CoA" compartment="ck" fbc:chemicalFormula="C25H42N7O18P3S"/>
      <species boundaryCondition="false" constant="false" hasOnlySubstanceUnits="false" id="M_4HGLUSA_ck" name="4-hydroxybutanoyl-CoA" compartment="ck" fbc:chemicalFormula="C5H9NO4"/>
      <species boundaryCondition="false" constant="false" hasOnlySubstanceUnits="false" id="M_4HLT_ck" name="4-hydroxy-L-threonine" compartment="ck" fbc:chemicalFormula="C4H9NO4"/>
      <species boundaryCondition="false" constant="false" hasOnlySubstanceUnits="false" id="M_4HPP_ck" name="3-(4-hydroxyphenyl)pyruvate" compartment="ck" fbc:chemicalFormula="C9H8O4"/>
      <species boundaryCondition="false" constant="false" hasOnlySubstanceUnits="false" id="M_4MOP_ck" name="4-methyl-2-oxopentanoate" compartment="ck" fbc:chemicalFormula="C6H10O3"/>
      <species boundaryCondition="false" constant="false" hasOnlySubstanceUnits="false" id="M_4PPNCYS_ck" name="N-[(R)-4-phosphopantothenoyl]-L-cysteine" compartment="ck" fbc:chemicalFormula="C12H23N2O9PS"/>
      <species boundaryCondition="false" constant="false" hasOnlySubstanceUnits="false" id="M_4PPNTE_ck" name="pantetheine 4&apos;-phosphate" compartment="ck" fbc:chemicalFormula="C11H23N2O7PS"/>
      <species boundaryCondition="false" constant="false" hasOnlySubstanceUnits="false" id="M_4PPNTO_ck" name="(R)-4&apos;-phosphopantothenic acid" compartment="ck" fbc:chemicalFormula="C9H18NO8P"/>
      <species boundaryCondition="false" constant="false" hasOnlySubstanceUnits="false" id="M_4R5AU_ck" name="5-amino-6-(D-ribitylamino)uracil" compartment="ck" fbc:chemicalFormula="C9H16N4O6"/>
      <species boundaryCondition="false" constant="false" hasOnlySubstanceUnits="false" id="M_56DTHM_ck" name="5,6-dihydrothymine" compartment="ck" fbc:chemicalFormula="C5H8N2O2"/>
      <species boundaryCondition="false" constant="false" hasOnlySubstanceUnits="false" id="M_5APTA_ck" name="5-aminopentanoate" compartment="ck" fbc:chemicalFormula="C5H11NO2"/>
      <species boundaryCondition="false" constant="false" hasOnlySubstanceUnits="false" id="M_5FTHF_ck" name="5-formyltetrahydrofolic acid" compartment="ck" fbc:chemicalFormula="C20H23N7O7"/>
      <species boundaryCondition="false" constant="false" hasOnlySubstanceUnits="false" id="M_5MC_ck" name="5-methylcytosine" compartment="ck" fbc:chemicalFormula="C5H7N3O"/>
      <species boundaryCondition="false" constant="false" hasOnlySubstanceUnits="false" id="M_5MTA_ck" name="5-Methylthioadenosine" compartment="ck" fbc:chemicalFormula="C11H15N5O3S"/>
      <species boundaryCondition="false" constant="false" hasOnlySubstanceUnits="false" id="M_5ODHF2A_ck" name="5-oxo-4,5-dihydro-2-furylacetic acid" compartment="ck" fbc:chemicalFormula="C6H6O4"/>
      <species boundaryCondition="false" constant="false" hasOnlySubstanceUnits="false" id="M_A6RP5P_ck" name="5-amino-6-(5-phospho-D-ribosylamino)uracil" compartment="ck" fbc:chemicalFormula="C9H15N4O9P"/>
      <species boundaryCondition="false" constant="false" hasOnlySubstanceUnits="false" id="M_A6RP5P2_ck" name="5-amino-6-(5-phospho-D-ribitylamino)uracil" compartment="ck" fbc:chemicalFormula="C9H17N4O9P"/>
      <species boundaryCondition="false" constant="false" hasOnlySubstanceUnits="false" id="M_AACCOA_c" name="Acetoacetyl-CoA" compartment="c" fbc:chemicalFormula="C25H37N7O18P3S"/>
      <species boundaryCondition="false" constant="false" hasOnlySubstanceUnits="false" id="M_AACCOA_ck" name="Acetoacetyl-CoA" compartment="ck" fbc:chemicalFormula="C25H40N7O18P3S"/>
      <species boundaryCondition="false" constant="false" hasOnlySubstanceUnits="false" id="M_ABAL_c" name="4-Aminobutanal" compartment="c" fbc:chemicalFormula="C4H10NO"/>
      <species boundaryCondition="false" constant="false" hasOnlySubstanceUnits="false" id="M_ABAL_ck" name="4-Aminobutanal" compartment="ck" fbc:chemicalFormula="C4H9NO"/>
      <species boundaryCondition="false" constant="false" hasOnlySubstanceUnits="false" id="M_ABAL_e" name="4-Aminobutanal" compartment="e" fbc:chemicalFormula="C4H10NO"/>
      <species boundaryCondition="false" constant="false" hasOnlySubstanceUnits="false" id="M_ABUT_ck" name="(S)-2-acetyl-2-hydroxybutanoate" compartment="ck" fbc:chemicalFormula="C6H10O4"/>
      <species boundaryCondition="false" constant="false" hasOnlySubstanceUnits="false" id="M_AC_c" name="Acetate" compartment="c" fbc:chemicalFormula="C2H3O2"/>
      <species boundaryCondition="false" constant="false" hasOnlySubstanceUnits="false" id="M_AC_ck" name="Acetate" compartment="ck" fbc:chemicalFormula="C2H4O2"/>
      <species boundaryCondition="false" constant="false" hasOnlySubstanceUnits="false" id="M_AC_e" name="Acetate" compartment="e" fbc:chemicalFormula="C2H3O2"/>
      <species boundaryCondition="false" constant="false" hasOnlySubstanceUnits="false" id="M_ACACP_ck" name="acetyl-[acyl-carrier protein]" compartment="ck" fbc:chemicalFormula="C13H24O8N2PRS"/>
      <species boundaryCondition="false" constant="false" hasOnlySubstanceUnits="false" id="M_ACAL_c" name="Acetaldehyde" compartment="c" fbc:chemicalFormula="C2H4O"/>
      <species boundaryCondition="false" constant="false" hasOnlySubstanceUnits="false" id="M_ACAL_ck" name="Acetaldehyde" compartment="ck" fbc:chemicalFormula="C2H4O"/>
      <species boundaryCondition="false" constant="false" hasOnlySubstanceUnits="false" id="M_ACAL_e" name="Acetaldehyde" compartment="e" fbc:chemicalFormula="C2H4O"/>
      <species boundaryCondition="false" constant="false" hasOnlySubstanceUnits="false" id="M_ACAMOXM_ck" name="N-Acetyl-L-2-amino-6-oxopimelate" compartment="ck" fbc:chemicalFormula="C9H13NO6"/>
      <species boundaryCondition="false" constant="false" hasOnlySubstanceUnits="false" id="M_ACASP_ck" name="N-acetyl-L-aspartate" compartment="ck" fbc:chemicalFormula="C6H9NO5"/>
      <species boundaryCondition="false" constant="false" hasOnlySubstanceUnits="false" id="M_ACCOA_c" name="Acetyl-CoA" compartment="c" fbc:chemicalFormula="C23H35N7O17P3S"/>
      <species boundaryCondition="false" constant="false" hasOnlySubstanceUnits="false" id="M_ACCOA_ck" name="Acetyl-CoA" compartment="ck" fbc:chemicalFormula="C23H38N7O17P3S"/>
      <species boundaryCondition="false" constant="false" hasOnlySubstanceUnits="false" id="M_ACLAC_ck" name="2-acetyllactic acid" compartment="ck" fbc:chemicalFormula="C5H8O4"/>
      <species boundaryCondition="false" constant="false" hasOnlySubstanceUnits="false" id="M_ACMALT_ck" name="Acetyl-maltose" compartment="ck" fbc:chemicalFormula="C14H24O12"/>
      <species boundaryCondition="false" constant="false" hasOnlySubstanceUnits="false" id="M_ACP_ck" name="holo-[acyl-carrier protein]" compartment="ck" fbc:chemicalFormula="C11H22N2O7PRS"/>
      <species boundaryCondition="false" constant="false" hasOnlySubstanceUnits="false" id="M_ACRCOA_ck" name="acryloyl-CoA" compartment="ck" fbc:chemicalFormula="C24H38N7O17P3S"/>
      <species boundaryCondition="false" constant="false" hasOnlySubstanceUnits="false" id="M_ACTAC_ck" name="Acetoacetate" compartment="ck" fbc:chemicalFormula="C4H6O3"/>
      <species boundaryCondition="false" constant="false" hasOnlySubstanceUnits="false" id="M_ACTAC_e" name="Acetoacetate" compartment="e" fbc:chemicalFormula="C4H6O3"/>
      <species boundaryCondition="false" constant="false" hasOnlySubstanceUnits="false" id="M_ACTP_ck" name="Acetyl phosphate" compartment="ck" fbc:chemicalFormula="C2H5O5P"/>
      <species boundaryCondition="false" constant="false" hasOnlySubstanceUnits="false" id="M_AD_ck" name="adenine" compartment="ck" fbc:chemicalFormula="C5H5N5"/>
      <species boundaryCondition="false" constant="false" hasOnlySubstanceUnits="false" id="M_AD_e" name="adenine" compartment="e" fbc:chemicalFormula="C5H5N5"/>
      <species boundaryCondition="false" constant="false" hasOnlySubstanceUnits="false" id="M_ADCODIE_ck" name="Adenosyl cobyrinate a,c diamide" compartment="ck" fbc:chemicalFormula="C55H72CoN11O15"/>
      <species boundaryCondition="false" constant="false" hasOnlySubstanceUnits="false" id="M_ADCOHEX_ck" name="Adenosyl cobyrinate hexaamide" compartment="ck" fbc:chemicalFormula="C55H76CoN15O11"/>
      <species boundaryCondition="false" constant="false" hasOnlySubstanceUnits="false" id="M_ADN_c" name="Adenosine" compartment="c" fbc:chemicalFormula="C10H13N5O4"/>
      <species boundaryCondition="false" constant="false" hasOnlySubstanceUnits="false" id="M_ADN_ck" name="Adenosine" compartment="ck" fbc:chemicalFormula="C10H13N5O4"/>
      <species boundaryCondition="false" constant="false" hasOnlySubstanceUnits="false" id="M_ADN_e" name="Adenosine" compartment="e" fbc:chemicalFormula="C10H13N5O4"/>
      <species boundaryCondition="false" constant="false" hasOnlySubstanceUnits="false" id="M_ADOCBI_ck" name="Adenosyl cobinamide" compartment="ck" fbc:chemicalFormula="C58H83CoN16O11"/>
      <species boundaryCondition="false" constant="false" hasOnlySubstanceUnits="false" id="M_ADOCBIP_ck" name="Adenosyl cobinamide phosphate" compartment="ck" fbc:chemicalFormula="C58H84CoN16O14P"/>
      <species boundaryCondition="false" constant="false" hasOnlySubstanceUnits="false" id="M_ADP_c" name="ADP" compartment="c" fbc:chemicalFormula="C10H13N5O10P2"/>
      <species boundaryCondition="false" constant="false" hasOnlySubstanceUnits="false" id="M_ADP_ck" name="ADP" compartment="ck" fbc:chemicalFormula="C10H15N5O10P2"/>
      <species boundaryCondition="false" constant="false" hasOnlySubstanceUnits="false" id="M_ADPGLC_ck" name="ADP alpha-D-glucoside" compartment="ck" fbc:chemicalFormula="C16H25N5O15P2"/>
      <species boundaryCondition="false" constant="false" hasOnlySubstanceUnits="false" id="M_ADPR_ck" name="ADP-D-ribose" compartment="ck" fbc:chemicalFormula="C15H23N5O14P2"/>
      <species boundaryCondition="false" constant="false" hasOnlySubstanceUnits="false" id="M_AG_ck" name="L-arogenic acid" compartment="ck" fbc:chemicalFormula="C10H13NO5"/>
      <species boundaryCondition="false" constant="false" hasOnlySubstanceUnits="false" id="M_AGDPCBI_ck" name="adenosine-GDP-cobinamide" compartment="ck" fbc:chemicalFormula="C68H96CoN21O21P2"/>
      <species boundaryCondition="false" constant="false" hasOnlySubstanceUnits="false" id="M_AGLY3P_ck" name="1-Acyl-sn-glycerol 3-phsophate" compartment="ck" fbc:chemicalFormula="C1842H3770O700P100"/>
      <species boundaryCondition="false" constant="false" hasOnlySubstanceUnits="false" id="M_AGMT_ck" name="agmatine" compartment="ck" fbc:chemicalFormula="C5H14N4"/>
      <species boundaryCondition="false" constant="false" hasOnlySubstanceUnits="false" id="M_AHCN_ck" name="Acetyl cyanide" compartment="ck" fbc:chemicalFormula="C3H3NO"/>
      <species boundaryCondition="false" constant="false" hasOnlySubstanceUnits="false" id="M_AHDT_ck" name="2-Amino-4-hydroxy-6-(erythro-1,2,3-trihydroxypropyl)dihydropteridine triphosphate" compartment="ck" fbc:chemicalFormula="C9H16N5O13P3"/>
      <species boundaryCondition="false" constant="false" hasOnlySubstanceUnits="false" id="M_AHHMD_ck" name="2-Amino-7,8-dihydro-4-hydroxy-6-(diphosphooxymethyl)pteridine" compartment="ck" fbc:chemicalFormula="C7H11N5O8P2"/>
      <species boundaryCondition="false" constant="false" hasOnlySubstanceUnits="false" id="M_AHHMP_ck" name="2-Amino-4-hydroxy-6-hydroxymethyl-7,8-dihydropteridine" compartment="ck" fbc:chemicalFormula="C7H9N5O2"/>
      <species boundaryCondition="false" constant="false" hasOnlySubstanceUnits="false" id="M_AHM_ck" name="4-Amino-5-hydroxymethyl-2-methylpyrimidine" compartment="ck" fbc:chemicalFormula="C6H9N3O"/>
      <species boundaryCondition="false" constant="false" hasOnlySubstanceUnits="false" id="M_AHMP_ck" name="4-Amino-2-methyl-5-phosphomethylpyrimidine" compartment="ck" fbc:chemicalFormula="C6H10N3O4P"/>
      <species boundaryCondition="false" constant="false" hasOnlySubstanceUnits="false" id="M_AIBUT_ck" name="(S)-3-aminoisobutyrate" compartment="ck" fbc:chemicalFormula="C4H8NO2"/>
      <species boundaryCondition="false" constant="false" hasOnlySubstanceUnits="false" id="M_AICAD_ck" name="5-Amino-4-imidazolecarboxyamide" compartment="ck" fbc:chemicalFormula="C4H6N4O"/>
      <species boundaryCondition="false" constant="false" hasOnlySubstanceUnits="false" id="M_AICAR_ck" name="1-(5&apos;-Phosphoribosyl)-5-amino-4-imidazolecarboxamide" compartment="ck" fbc:chemicalFormula="C9H15N4O8P"/>
      <species boundaryCondition="false" constant="false" hasOnlySubstanceUnits="false" id="M_AIR_ck" name="5-amino-1-(5-phospho-D-ribosyl)imidazole" compartment="ck" fbc:chemicalFormula="C8H14N3O7P"/>
      <species boundaryCondition="false" constant="false" hasOnlySubstanceUnits="false" id="M_AKG_c" name="2-Oxoglutarate" compartment="c" fbc:chemicalFormula="C5H4O5"/>
      <species boundaryCondition="false" constant="false" hasOnlySubstanceUnits="false" id="M_AKG_ck" name="2-Oxoglutarate" compartment="ck" fbc:chemicalFormula="C5H6O5"/>
      <species boundaryCondition="false" constant="false" hasOnlySubstanceUnits="false" id="M_AKG_e" name="2-Oxoglutarate" compartment="e" fbc:chemicalFormula="C5H4O5"/>
      <species boundaryCondition="false" constant="false" hasOnlySubstanceUnits="false" id="M_AKP_ck" name="2-dehydropantoate" compartment="ck" fbc:chemicalFormula="C6H10O4"/>
      <species boundaryCondition="false" constant="false" hasOnlySubstanceUnits="false" id="M_AL26DA_ck" name="N6-Acetyl-LL-2,6-diaminoheptanedioate" compartment="ck" fbc:chemicalFormula="C9H16N2O5"/>
      <species boundaryCondition="false" constant="false" hasOnlySubstanceUnits="false" id="M_ALA_c" name="L-Alanine" compartment="c" fbc:chemicalFormula="C3H7NO2"/>
      <species boundaryCondition="false" constant="false" hasOnlySubstanceUnits="false" id="M_ALA_ck" name="L-Alanine" compartment="ck" fbc:chemicalFormula="C3H7NO2"/>
      <species boundaryCondition="false" constant="false" hasOnlySubstanceUnits="false" id="M_ALA_e" name="L-Alanine" compartment="e" fbc:chemicalFormula="C3H7NO2"/>
      <species boundaryCondition="false" constant="false" hasOnlySubstanceUnits="false" id="M_ALAALA_ck" name="D-alanyl-D-alanine" compartment="ck" fbc:chemicalFormula="C6H12N2O3"/>
      <species boundaryCondition="false" constant="false" hasOnlySubstanceUnits="false" id="M_ALAGLN_c" name="Ala-Gln" compartment="c" fbc:chemicalFormula="C8H15N3O4"/>
      <species boundaryCondition="false" constant="false" hasOnlySubstanceUnits="false" id="M_ALAGLN_e" name="Ala-Gln" compartment="e" fbc:chemicalFormula="C8H15N3O4"/>
      <species boundaryCondition="false" constant="false" hasOnlySubstanceUnits="false" id="M_ALAHIS_c" name="Ala-His" compartment="c" fbc:chemicalFormula="C9H14N4O3"/>
      <species boundaryCondition="false" constant="false" hasOnlySubstanceUnits="false" id="M_ALAHIS_e" name="Ala-His" compartment="e" fbc:chemicalFormula="C9H14N4O3"/>
      <species boundaryCondition="false" constant="false" hasOnlySubstanceUnits="false" id="M_ALALASPL_c" name="ala-L-asp-L" compartment="c" fbc:chemicalFormula="C7H11N2O5"/>
      <species boundaryCondition="false" constant="false" hasOnlySubstanceUnits="false" id="M_ALALASPL_e" name="ala-L-asp-L" compartment="e" fbc:chemicalFormula="C7H11N2O5"/>
      <species boundaryCondition="false" constant="false" hasOnlySubstanceUnits="false" id="M_ALALEU_c" name="Ala-Leu" compartment="c" fbc:chemicalFormula="C9H18N2O3"/>
      <species boundaryCondition="false" constant="false" hasOnlySubstanceUnits="false" id="M_ALALEU_e" name="Ala-Leu" compartment="e" fbc:chemicalFormula="C9H18N2O3"/>
      <species boundaryCondition="false" constant="false" hasOnlySubstanceUnits="false" id="M_ALALGLUL_c" name="ala-L-glu-L" compartment="c" fbc:chemicalFormula="C8H13N2O5"/>
      <species boundaryCondition="false" constant="false" hasOnlySubstanceUnits="false" id="M_ALALGLUL_e" name="ala-L-glu-L" compartment="e" fbc:chemicalFormula="C8H13N2O5"/>
      <species boundaryCondition="false" constant="false" hasOnlySubstanceUnits="false" id="M_ALALTHRL_c" name="ala-L-Thr-L" compartment="c" fbc:chemicalFormula="C7H14N2O4"/>
      <species boundaryCondition="false" constant="false" hasOnlySubstanceUnits="false" id="M_ALALTHRL_e" name="ala-L-Thr-L" compartment="e" fbc:chemicalFormula="C7H14N2O4"/>
      <species boundaryCondition="false" constant="false" hasOnlySubstanceUnits="false" id="M_ALANYLGLY_c" name="L-alanylglycine" compartment="c" fbc:chemicalFormula="C5H10N2O3"/>
      <species boundaryCondition="false" constant="false" hasOnlySubstanceUnits="false" id="M_ALANYLGLY_e" name="L-alanylglycine" compartment="e" fbc:chemicalFormula="C5H10N2O3"/>
      <species boundaryCondition="false" constant="false" hasOnlySubstanceUnits="false" id="M_ALLAN_c" name="Allantoin" compartment="c" fbc:chemicalFormula="C4H6N4O3"/>
      <species boundaryCondition="false" constant="false" hasOnlySubstanceUnits="false" id="M_ALLAN_e" name="Allantoin" compartment="e" fbc:chemicalFormula="C4H6N4O3"/>
      <species boundaryCondition="false" constant="false" hasOnlySubstanceUnits="false" id="M_AMACR_ck" name="2-Aminoacrylate" compartment="ck" fbc:chemicalFormula="C3H5NO2"/>
      <species boundaryCondition="false" constant="false" hasOnlySubstanceUnits="false" id="M_AMIEVUL_ck" name="5-aminolevulinate" compartment="ck" fbc:chemicalFormula="C5H9NO3"/>
      <species boundaryCondition="false" constant="false" hasOnlySubstanceUnits="false" id="M_AMIP_ck" name="D-1-Aminopropan-2-ol O-phosphate" compartment="ck" fbc:chemicalFormula="C3H10NO4P"/>
      <species boundaryCondition="false" constant="false" hasOnlySubstanceUnits="false" id="M_AMOB_ck" name="S-Adenosyl-4-methylthio-2-oxobutanoate" compartment="ck" fbc:chemicalFormula="C15H19N5O6S"/>
      <species boundaryCondition="false" constant="false" hasOnlySubstanceUnits="false" id="M_AMP_c" name="AMP" compartment="c" fbc:chemicalFormula="C10H13N5O7P"/>
      <species boundaryCondition="false" constant="false" hasOnlySubstanceUnits="false" id="M_AMP_ck" name="AMP" compartment="ck" fbc:chemicalFormula="C10H14N5O7P"/>
      <species boundaryCondition="false" constant="false" hasOnlySubstanceUnits="false" id="M_AMYLS1_ck" name="Amylose(n)" compartment="ck" fbc:chemicalFormula="C42H70O35"/>
      <species boundaryCondition="false" constant="false" hasOnlySubstanceUnits="false" id="M_AMYLS2_ck" name="Amylose(n+1)" compartment="ck" fbc:chemicalFormula="C48H80O40"/>
      <species boundaryCondition="false" constant="false" hasOnlySubstanceUnits="false" id="M_AMYTR_c" name="Amylotriose" compartment="c" fbc:chemicalFormula="C18H32O16"/>
      <species boundaryCondition="false" constant="false" hasOnlySubstanceUnits="false" id="M_AMYTR_e" name="Amylotriose" compartment="e" fbc:chemicalFormula="C18H32O16"/>
      <species boundaryCondition="false" constant="false" hasOnlySubstanceUnits="false" id="M_AN_ck" name="anthranilic acid" compartment="ck" fbc:chemicalFormula="C7H7NO2"/>
      <species boundaryCondition="false" constant="false" hasOnlySubstanceUnits="false" id="M_AONA_ck" name="8-Amino-7-oxononanoate" compartment="ck" fbc:chemicalFormula="C9H17NO3"/>
      <species boundaryCondition="false" constant="false" hasOnlySubstanceUnits="false" id="M_APS_ck" name="5-adenylyl sulfate" compartment="ck" fbc:chemicalFormula="C10H14N5O10PS"/>
      <species boundaryCondition="false" constant="false" hasOnlySubstanceUnits="false" id="M_APOACP_ck" name="apo-[acyl-carrier protein]" compartment="ck" fbc:chemicalFormula="R"/>
      <species boundaryCondition="false" constant="false" hasOnlySubstanceUnits="false" id="M_APOCARB_ck" name="Apo-[carboxylase]" compartment="ck" fbc:chemicalFormula="C7H13N3O2R2"/>
      <species boundaryCondition="false" constant="false" hasOnlySubstanceUnits="false" id="M_ARAB_c" name="L-Arabinose" compartment="c" fbc:chemicalFormula="C5H10O5"/>
      <species boundaryCondition="false" constant="false" hasOnlySubstanceUnits="false" id="M_ARAB_e" name="L-Arabinose" compartment="e" fbc:chemicalFormula="C5H10O5"/>
      <species boundaryCondition="false" constant="false" hasOnlySubstanceUnits="false" id="M_ARG_c" name="L-Arginine" compartment="c" fbc:chemicalFormula="C6H15N4O2"/>
      <species boundaryCondition="false" constant="false" hasOnlySubstanceUnits="false" id="M_ARG_ck" name="L-Arginine" compartment="ck" fbc:chemicalFormula="C6H14N4O2"/>
      <species boundaryCondition="false" constant="false" hasOnlySubstanceUnits="false" id="M_ARG_e" name="L-Arginine" compartment="e" fbc:chemicalFormula="C6H15N4O2"/>
      <species boundaryCondition="false" constant="false" hasOnlySubstanceUnits="false" id="M_ARGSUCC_ck" name="(N(omega)-L-arginino)succinic acid" compartment="ck" fbc:chemicalFormula="C10H18N4O6"/>
      <species boundaryCondition="false" constant="false" hasOnlySubstanceUnits="false" id="M_ASELNT_ck" name="Adenylylselenate" compartment="ck" fbc:chemicalFormula="C10H14N5O10PSe"/>
      <species boundaryCondition="false" constant="false" hasOnlySubstanceUnits="false" id="M_ASER_ck" name="O-acetyl-L-serine" compartment="ck" fbc:chemicalFormula="C5H9NO4"/>
      <species boundaryCondition="false" constant="false" hasOnlySubstanceUnits="false" id="M_ASN_c" name="L-Asparagine" compartment="c" fbc:chemicalFormula="C4H8N2O3"/>
      <species boundaryCondition="false" constant="false" hasOnlySubstanceUnits="false" id="M_ASN_ck" name="L-Asparagine" compartment="ck" fbc:chemicalFormula="C4H8N2O3"/>
      <species boundaryCondition="false" constant="false" hasOnlySubstanceUnits="false" id="M_ASN_e" name="L-Asparagine" compartment="e" fbc:chemicalFormula="C4H8N2O3"/>
      <species boundaryCondition="false" constant="false" hasOnlySubstanceUnits="false" id="M_ASP_c" name="L-Aspartate" compartment="c" fbc:chemicalFormula="C4H6NO4"/>
      <species boundaryCondition="false" constant="false" hasOnlySubstanceUnits="false" id="M_ASP_ck" name="L-Aspartate" compartment="ck" fbc:chemicalFormula="C4H7NO4"/>
      <species boundaryCondition="false" constant="false" hasOnlySubstanceUnits="false" id="M_ASP_e" name="L-Aspartate" compartment="e" fbc:chemicalFormula="C4H6NO4"/>
      <species boundaryCondition="false" constant="false" hasOnlySubstanceUnits="false" id="M_ASPSA_ck" name="L-aspartate 4-semialdehyde" compartment="ck" fbc:chemicalFormula="C4H7NO3"/>
      <species boundaryCondition="false" constant="false" hasOnlySubstanceUnits="false" id="M_ASUC_ck" name="N(6)-(1,2-dicarboxyethyl)-AMP" compartment="ck" fbc:chemicalFormula="C14H18N5O11P"/>
      <species boundaryCondition="false" constant="false" hasOnlySubstanceUnits="false" id="M_ATHEDI_ck" name="all-trans-Heptaprenyl diphosphate" compartment="ck" fbc:chemicalFormula="C35H60O7P2"/>
      <species boundaryCondition="false" constant="false" hasOnlySubstanceUnits="false" id="M_ATP_c" name="ATP" compartment="c" fbc:chemicalFormula="C10H13N5O13P3"/>
      <species boundaryCondition="false" constant="false" hasOnlySubstanceUnits="false" id="M_ATP_ck" name="ATP" compartment="ck" fbc:chemicalFormula="C10H16N5O13P3"/>
      <species boundaryCondition="false" constant="false" hasOnlySubstanceUnits="false" id="M_bALA_ck" name="beta-Alanine" compartment="ck" fbc:chemicalFormula="C3H7NO2"/>
      <species boundaryCondition="false" constant="false" hasOnlySubstanceUnits="false" id="M_BASP_ck" name="4-phospho-L-aspartate" compartment="ck" fbc:chemicalFormula="C4H8NO7P"/>
      <species boundaryCondition="false" constant="false" hasOnlySubstanceUnits="false" id="M_BCCP_ck" name="Holo-[carboxylase]" compartment="ck" fbc:chemicalFormula="C17H27N5O4SR2"/>
      <species boundaryCondition="false" constant="false" hasOnlySubstanceUnits="false" id="M_BDOH_c" name="2,3-butanediol" compartment="c" fbc:chemicalFormula="C4H10O2"/>
      <species boundaryCondition="false" constant="false" hasOnlySubstanceUnits="false" id="M_BDOH_e" name="2,3-butanediol" compartment="e" fbc:chemicalFormula="C4H10O2"/>
      <species boundaryCondition="false" constant="false" hasOnlySubstanceUnits="false" id="M_BIOMASS_c" name="BIOMASS_c" compartment="c" fbc:chemicalFormula=""/>
      <species boundaryCondition="false" constant="false" hasOnlySubstanceUnits="false" id="M_BIOMASS_ck" name="BIOMASS_ck" compartment="ck" fbc:chemicalFormula=""/>
      <species boundaryCondition="false" constant="false" hasOnlySubstanceUnits="false" id="M_BIOMASS_c_e" name="BIOMASS_c_e" compartment="c" fbc:chemicalFormula=""/>
      <species boundaryCondition="false" constant="false" hasOnlySubstanceUnits="false" id="M_BIOMASS_ck_e" name="BIOMASS_ck_e" compartment="ck" fbc:chemicalFormula=""/>
      <species boundaryCondition="false" constant="false" hasOnlySubstanceUnits="false" id="M_BT_c" name="Biotin" compartment="c" fbc:chemicalFormula="C10H15N2O3S"/>
      <species boundaryCondition="false" constant="false" hasOnlySubstanceUnits="false" id="M_BT_ck" name="Biotin" compartment="ck" fbc:chemicalFormula="C10H16N2O3S"/>
      <species boundaryCondition="false" constant="false" hasOnlySubstanceUnits="false" id="M_BT_e" name="Biotin" compartment="e" fbc:chemicalFormula="C10H16N2O3S"/>
      <species boundaryCondition="false" constant="false" hasOnlySubstanceUnits="false" id="M_BTAMP_ck" name="biotinyl-5&apos;-AMP" compartment="ck" fbc:chemicalFormula="C20H28N7O9PS"/>
      <species boundaryCondition="false" constant="false" hasOnlySubstanceUnits="false" id="M_BUAC_ck" name="Butyrate" compartment="ck" fbc:chemicalFormula="C4H8O2"/>
      <species boundaryCondition="false" constant="false" hasOnlySubstanceUnits="false" id="M_BUAC_e" name="Butyrate" compartment="e" fbc:chemicalFormula="C4H8O2"/>
      <species boundaryCondition="false" constant="false" hasOnlySubstanceUnits="false" id="M_BUAC_c" name="Butyrate" compartment="c" fbc:chemicalFormula="C4H8O2"/>      
      <species boundaryCondition="false" constant="false" hasOnlySubstanceUnits="false" id="M_BUAL_ck" name="Butanal" compartment="ck" fbc:chemicalFormula="C4H8O"/>
      <species boundaryCondition="false" constant="false" hasOnlySubstanceUnits="false" id="M_BUAP_ck" name="butanoyl phosphate" compartment="ck" fbc:chemicalFormula="C4H9O5P"/>
      <species boundaryCondition="false" constant="false" hasOnlySubstanceUnits="false" id="M_BUOL_c" name="n-Butanol" compartment="c" fbc:chemicalFormula="C4H10O"/>
      <species boundaryCondition="false" constant="false" hasOnlySubstanceUnits="false" id="M_BUOL_ck" name="n-Butanol" compartment="ck" fbc:chemicalFormula="C4H10O"/>
      <species boundaryCondition="false" constant="false" hasOnlySubstanceUnits="false" id="M_BUOL_e" name="n-Butanol" compartment="e" fbc:chemicalFormula="C4H10O"/>
      <species boundaryCondition="false" constant="false" hasOnlySubstanceUnits="false" id="M_BUTSUL_c" name="butanesulfonate" compartment="c" fbc:chemicalFormula="C4H9O3S"/>
      <species boundaryCondition="false" constant="false" hasOnlySubstanceUnits="false" id="M_BUTSUL_ck" name="butanesulfonate" compartment="ck" fbc:chemicalFormula="C4H9O3S"/>
      <species boundaryCondition="false" constant="false" hasOnlySubstanceUnits="false" id="M_BUTSUL_e" name="butanesulfonate" compartment="e" fbc:chemicalFormula="C4H9O3S"/>
      <species boundaryCondition="false" constant="false" hasOnlySubstanceUnits="false" id="M_C100_ck" name="fatty acid(C10:0)" compartment="ck" fbc:chemicalFormula="C10H20O2"/>
      <species boundaryCondition="false" constant="false" hasOnlySubstanceUnits="false" id="M_C100ACP_ck" name="decanoyl-[acyl-carrier protein]" compartment="ck" fbc:chemicalFormula="C21H40N2O8PRS"/>
      <species boundaryCondition="false" constant="false" hasOnlySubstanceUnits="false" id="M_C100COA_ck" name="Decanoyl-CoA" compartment="ck" fbc:chemicalFormula="C31H54N7O17P3S"/>
      <species boundaryCondition="false" constant="false" hasOnlySubstanceUnits="false" id="M_C120_ck" name="laurate" compartment="ck" fbc:chemicalFormula="C12H24O2"/>
      <species boundaryCondition="false" constant="false" hasOnlySubstanceUnits="false" id="M_C120ACP_ck" name="lauroyl-[acyl-carrier protein]" compartment="ck" fbc:chemicalFormula="C23H44N2O8PRS"/>
      <species boundaryCondition="false" constant="false" hasOnlySubstanceUnits="false" id="M_C120COA_ck" name="Lauroyl-CoA" compartment="ck" fbc:chemicalFormula="C33H58N7O17P3S"/>
      <species boundaryCondition="false" constant="false" hasOnlySubstanceUnits="false" id="M_C130_ck" name="fatty acid(C13:0)" compartment="ck" fbc:chemicalFormula="C13H26O2"/>
      <species boundaryCondition="false" constant="false" hasOnlySubstanceUnits="false" id="M_C130ACP_ck" name="C13:0-[acp]" compartment="ck" fbc:chemicalFormula="C24H46N2O8PRS"/>
      <species boundaryCondition="false" constant="false" hasOnlySubstanceUnits="false" id="M_C130COA_ck" name="C13:0 CoA" compartment="ck" fbc:chemicalFormula="C34H60N7O17P3S"/>
      <species boundaryCondition="false" constant="false" hasOnlySubstanceUnits="false" id="M_C140_ck" name="myristate(n-C14:0)" compartment="ck" fbc:chemicalFormula="C14H28O2"/>
      <species boundaryCondition="false" constant="false" hasOnlySubstanceUnits="false" id="M_C140ACP_ck" name="myristoyl-[acyl-carrier protein]" compartment="ck" fbc:chemicalFormula="C25H48N2O8PRS"/>
      <species boundaryCondition="false" constant="false" hasOnlySubstanceUnits="false" id="M_C140COA_ck" name="tetradecanoyl-CoA(C14:0 CoA)" compartment="ck" fbc:chemicalFormula="C35H62N7O17P3S"/>
      <species boundaryCondition="false" constant="false" hasOnlySubstanceUnits="false" id="M_C150ACP_ck" name="Pentadecanoyl-[acp]" compartment="ck" fbc:chemicalFormula="C26H50N2O8PRS"/>
      <species boundaryCondition="false" constant="false" hasOnlySubstanceUnits="false" id="M_C150COA_ck" name="pentadecanoyl-CoA(anteiso-C15:0 CoA)" compartment="ck" fbc:chemicalFormula="C36H64N7O17P3S"/>
      <species boundaryCondition="false" constant="false" hasOnlySubstanceUnits="false" id="M_C151ACP_ck" name="C15:1-[acp]" compartment="ck" fbc:chemicalFormula="C26H48N2O8PRS"/>
      <species boundaryCondition="false" constant="false" hasOnlySubstanceUnits="false" id="M_C160_ck" name="palmitate(C16:0)" compartment="ck" fbc:chemicalFormula="C16H32O2"/>
      <species boundaryCondition="false" constant="false" hasOnlySubstanceUnits="false" id="M_C160ACP_ck" name="palmitoyl-[acyl-carrier protein]" compartment="ck" fbc:chemicalFormula="C27H52N2O8PRS"/>
      <species boundaryCondition="false" constant="false" hasOnlySubstanceUnits="false" id="M_C160COA_ck" name="palmitoyl-CoA(n-C16:0 CoA)" compartment="ck" fbc:chemicalFormula="C37H66N7O17P3S"/>
      <species boundaryCondition="false" constant="false" hasOnlySubstanceUnits="false" id="M_C161_ck" name="palmitoleic acid(C16:1)" compartment="ck" fbc:chemicalFormula="C16H30O2"/>
      <species boundaryCondition="false" constant="false" hasOnlySubstanceUnits="false" id="M_C161ACP_ck" name="Hexadecenoyl-[acyl-carrier protein]" compartment="ck" fbc:chemicalFormula="C27H50N2O8PRS"/>
      <species boundaryCondition="false" constant="false" hasOnlySubstanceUnits="false" id="M_C161COA_ck" name="hexadecenoyl-CoA" compartment="ck" fbc:chemicalFormula="C37H64N7O17P3S"/>
      <species boundaryCondition="false" constant="false" hasOnlySubstanceUnits="false" id="M_C170_ck" name="fatty acid(iso-C17:0)" compartment="ck" fbc:chemicalFormula="C17H34O2"/>
      <species boundaryCondition="false" constant="false" hasOnlySubstanceUnits="false" id="M_C170ACP_ck" name="Heptadecanoyl-[acp]" compartment="ck" fbc:chemicalFormula="C28H54N2O8PRS"/>
      <species boundaryCondition="false" constant="false" hasOnlySubstanceUnits="false" id="M_C170COA_ck" name="heptadecanoyl-CoA(anteiso-C17:0 CoA)" compartment="ck" fbc:chemicalFormula="C38H68N7O17P3S"/>
      <species boundaryCondition="false" constant="false" hasOnlySubstanceUnits="false" id="M_C171_ck" name="heptadecenoic acid(C17:1)" compartment="ck" fbc:chemicalFormula="C17H32O2"/>
      <species boundaryCondition="false" constant="false" hasOnlySubstanceUnits="false" id="M_C171ACP_ck" name="oleoyl-[acp]" compartment="ck" fbc:chemicalFormula="C28H52N2O8PRS"/>
      <species boundaryCondition="false" constant="false" hasOnlySubstanceUnits="false" id="M_C171COA_ck" name="C17:1 CoA" compartment="ck" fbc:chemicalFormula="C38H66N7O17P3S"/>
      <species boundaryCondition="false" constant="false" hasOnlySubstanceUnits="false" id="M_c17CYS_cACP_c" name="Phospholipid components (C17)" compartment="c" fbc:chemicalFormula="C28H51N2O8PSR"/>
      <species boundaryCondition="false" constant="false" hasOnlySubstanceUnits="false" id="M_C180_ck" name="octadecanoate (C18:0)" compartment="ck" fbc:chemicalFormula="C18H36O2"/>
      <species boundaryCondition="false" constant="false" hasOnlySubstanceUnits="false" id="M_C180ACP_ck" name="Stearoyl-[acyl-carrier protein]" compartment="ck" fbc:chemicalFormula="C29H56N2O8PRS"/>
      <species boundaryCondition="false" constant="false" hasOnlySubstanceUnits="false" id="M_C180COA_ck" name="Stearoyl-CoA" compartment="ck" fbc:chemicalFormula="C39H70N7O17P3S"/>
      <species boundaryCondition="false" constant="false" hasOnlySubstanceUnits="false" id="M_C181_ck" name="oleic acid(C18:1)" compartment="ck" fbc:chemicalFormula="C18H34O2"/>
      <species boundaryCondition="false" constant="false" hasOnlySubstanceUnits="false" id="M_C181ACP_ck" name="Oleoyl-[acyl-carrier protein]" compartment="ck" fbc:chemicalFormula="C29H54N2O8PRS"/>
      <species boundaryCondition="false" constant="false" hasOnlySubstanceUnits="false" id="M_C181COA_ck" name="oleoyl-CoA" compartment="ck" fbc:chemicalFormula="C39H68N7O17P3S"/>
      <species boundaryCondition="false" constant="false" hasOnlySubstanceUnits="false" id="M_C182ACP_ck" name="C18:2-[acp]" compartment="ck" fbc:chemicalFormula="C29H52N2O8PRS"/>
      <species boundaryCondition="false" constant="false" hasOnlySubstanceUnits="false" id="M_c19CYS_cACP_c" name="Phospholipid components (C19)" compartment="c" fbc:chemicalFormula="C30H55N2O8PSR"/>
      <species boundaryCondition="false" constant="false" hasOnlySubstanceUnits="false" id="M_C40COA_ck" name="Butanoyl-CoA" compartment="ck" fbc:chemicalFormula="C25H42N7O17P3S"/>
      <species boundaryCondition="false" constant="false" hasOnlySubstanceUnits="false" id="M_C50COA_ck" name="valeryl-CoA" compartment="ck" fbc:chemicalFormula="C26H44N7O17P3S"/>
      <species boundaryCondition="false" constant="false" hasOnlySubstanceUnits="false" id="M_C60COA_ck" name="Hexanoyl-CoA" compartment="ck" fbc:chemicalFormula="C27H46N7O17P3S"/>
      <species boundaryCondition="false" constant="false" hasOnlySubstanceUnits="false" id="M_C70COA_ck" name="Heptanoyl-CoA" compartment="ck" fbc:chemicalFormula="C28H48N7O17P3S"/>
      <species boundaryCondition="false" constant="false" hasOnlySubstanceUnits="false" id="M_C80ACP_ck" name="octanoyl-[acyl-carrier protein]" compartment="ck" fbc:chemicalFormula="C19H36N2O8PRS"/>
      <species boundaryCondition="false" constant="false" hasOnlySubstanceUnits="false" id="M_C80COA_ck" name="Octanoyl-CoA" compartment="ck" fbc:chemicalFormula="C29H50N7O17P3S"/>
      <species boundaryCondition="false" constant="false" hasOnlySubstanceUnits="false" id="M_CA_c" name="Ca2+" compartment="c" fbc:chemicalFormula="Ca"/>
      <species boundaryCondition="false" constant="false" hasOnlySubstanceUnits="false" id="M_CA_ck" name="Ca2+" compartment="ck" fbc:chemicalFormula="Ca"/>
      <species boundaryCondition="false" constant="false" hasOnlySubstanceUnits="false" id="M_CA_e" name="Ca2+" compartment="e" fbc:chemicalFormula="Ca"/>
      <species boundaryCondition="false" constant="false" hasOnlySubstanceUnits="false" id="M_CAALA_ck" name="N-carbamoyl-beta-alanine" compartment="ck" fbc:chemicalFormula="C4H8N2O3"/>
      <species boundaryCondition="false" constant="false" hasOnlySubstanceUnits="false" id="M_CAASP_ck" name="N-carbamoyl-L-aspartic acid" compartment="ck" fbc:chemicalFormula="C5H8N2O5"/>
      <species boundaryCondition="false" constant="false" hasOnlySubstanceUnits="false" id="M_CAIR_ck" name="5-amino-1-(5-phospho-D-ribosyl)imidazole-4-carboxylic acid" compartment="ck" fbc:chemicalFormula="C9H14N3O9P"/>
      <species boundaryCondition="false" constant="false" hasOnlySubstanceUnits="false" id="M_CAMP_ck" name="3&apos;,5&apos;-cyclic AMP" compartment="ck" fbc:chemicalFormula="C10H12N5O6P"/>
      <species boundaryCondition="false" constant="false" hasOnlySubstanceUnits="false" id="M_CAP_ck" name="carbamoyl phosphate" compartment="ck" fbc:chemicalFormula="CH4NO5P"/>
      <species boundaryCondition="false" constant="false" hasOnlySubstanceUnits="false" id="M_carbo_CA_c" name="biomass carbohydrate component" compartment="c" fbc:chemicalFormula=""/>
      <species boundaryCondition="false" constant="false" hasOnlySubstanceUnits="false" id="M_CARLIPIN_ck" name="CARLIPIN_ck" compartment="ck" fbc:chemicalFormula="C7068H13680O1700P200"/>
      <species boundaryCondition="false" constant="false" hasOnlySubstanceUnits="false" id="M_CBHCAP_ck" name="(2R,3S)-3-isopropylmalate(2-)" compartment="ck" fbc:chemicalFormula="C7H12O5"/>
      <species boundaryCondition="false" constant="false" hasOnlySubstanceUnits="false" id="M_CBI_ck" name="cobinamide" compartment="ck" fbc:chemicalFormula="C48H73N11O8Co"/>
      <species boundaryCondition="false" constant="false" hasOnlySubstanceUnits="false" id="M_CBL_c" name="Cbl" compartment="c" fbc:chemicalFormula="C62H89CoN13O14P"/>
      <species boundaryCondition="false" constant="false" hasOnlySubstanceUnits="false" id="M_CBL_e" name="Cbl" compartment="e" fbc:chemicalFormula="C62H89CoN13O14P"/>
      <species boundaryCondition="false" constant="false" hasOnlySubstanceUnits="false" id="M_CD2_c" name="Cd2+" compartment="c" fbc:chemicalFormula="Cd"/>
      <species boundaryCondition="false" constant="false" hasOnlySubstanceUnits="false" id="M_CD2_ck" name="Cd2+" compartment="ck" fbc:chemicalFormula="Cd2"/>
      <species boundaryCondition="false" constant="false" hasOnlySubstanceUnits="false" id="M_CD2_e" name="Cd2+" compartment="e" fbc:chemicalFormula="Cd"/>
      <species boundaryCondition="false" constant="false" hasOnlySubstanceUnits="false" id="M_CDGMP_ck" name="cyclic di-3&apos;,5&apos;-GMP" compartment="ck" fbc:chemicalFormula="C20H24N10O14P2"/>
      <species boundaryCondition="false" constant="false" hasOnlySubstanceUnits="false" id="M_CDP_ck" name="CDP" compartment="ck" fbc:chemicalFormula="C9H15N3O11P2"/>
      <species boundaryCondition="false" constant="false" hasOnlySubstanceUnits="false" id="M_CDPDG_c" name="CDP-diacylglycerol" compartment="c" fbc:chemicalFormula="C14H19N3O15P2R2"/>
      <species boundaryCondition="false" constant="false" hasOnlySubstanceUnits="false" id="M_CDPDG_ck" name="CDP-diacylglycerol" compartment="ck" fbc:chemicalFormula="C4284H7840N300O1500P200"/>
      <species boundaryCondition="false" constant="false" hasOnlySubstanceUnits="false" id="M_CDPGL_ck" name="CDP-glycerol" compartment="ck" fbc:chemicalFormula="C12H21N3O13P2"/>
      <species boundaryCondition="false" constant="false" hasOnlySubstanceUnits="false" id="M_CGLY_c" name="Gly-Cys" compartment="c" fbc:chemicalFormula="C5H10N2O3S"/>
      <species boundaryCondition="false" constant="false" hasOnlySubstanceUnits="false" id="M_CGLY_ck" name="Gly-Cys" compartment="ck" fbc:chemicalFormula="C5H10N2O3S"/>
      <species boundaryCondition="false" constant="false" hasOnlySubstanceUnits="false" id="M_CGLY2_c" name="CGLY2" compartment="c" fbc:chemicalFormula="C5H10N2O3S"/>
      <species boundaryCondition="false" constant="false" hasOnlySubstanceUnits="false" id="M_CGLY2_e" name="CGLY2" compartment="ck" fbc:chemicalFormula="C5H10N2O3S"/>     
      <species boundaryCondition="false" constant="false" hasOnlySubstanceUnits="false" id="M_CGLY_e" name="Gly-Cys" compartment="e" fbc:chemicalFormula="C5H10N2O3S"/>
      <species boundaryCondition="false" constant="false" hasOnlySubstanceUnits="false" id="M_CHL_c" name="Cl" compartment="c" fbc:chemicalFormula="Cl"/>
      <species boundaryCondition="false" constant="false" hasOnlySubstanceUnits="false" id="M_CHL_ck" name="Cl" compartment="ck" fbc:chemicalFormula="Cl"/>
      <species boundaryCondition="false" constant="false" hasOnlySubstanceUnits="false" id="M_CHL_e" name="Cl" compartment="e" fbc:chemicalFormula="Cl"/>
      <species boundaryCondition="false" constant="false" hasOnlySubstanceUnits="false" id="M_CHO_ck" name="choline" compartment="ck" fbc:chemicalFormula="C5H14NO"/>
      <species boundaryCondition="false" constant="false" hasOnlySubstanceUnits="false" id="M_CHO_e" name="choline" compartment="e" fbc:chemicalFormula="C5H14NO"/>
      <species boundaryCondition="false" constant="false" hasOnlySubstanceUnits="false" id="M_CHOR_ck" name="chorismic acid" compartment="ck" fbc:chemicalFormula="C10H10O6"/>
      <species boundaryCondition="false" constant="false" hasOnlySubstanceUnits="false" id="M_CIT_ck" name="citric acid" compartment="ck" fbc:chemicalFormula="C6H8O7"/>
      <species boundaryCondition="false" constant="false" hasOnlySubstanceUnits="false" id="M_CIT_e" name="citric acid" compartment="e" fbc:chemicalFormula="C6H8O7"/>
      <species boundaryCondition="false" constant="false" hasOnlySubstanceUnits="false" id="M_CITR_c" name="Citrulline_e" compartment="c" fbc:chemicalFormula="C6H13N3O3"/>
      <species boundaryCondition="false" constant="false" hasOnlySubstanceUnits="false" id="M_CITR_ck" name="Citrulline_e" compartment="ck" fbc:chemicalFormula="C6H13N3O3"/>
      <species boundaryCondition="false" constant="false" hasOnlySubstanceUnits="false" id="M_CITR_e" name="Citrulline_e" compartment="e" fbc:chemicalFormula="C6H13N3O3"/>
      <species boundaryCondition="false" constant="false" hasOnlySubstanceUnits="false" id="M_S_ck" name="polysulfur" compartment="ck" fbc:chemicalFormula="S"/>
      <species boundaryCondition="false" constant="false" hasOnlySubstanceUnits="false" id="M_CMP_ck" name="CMP_ck" compartment="ck" fbc:chemicalFormula="C9H14N3O8P"/>
      <species boundaryCondition="false" constant="false" hasOnlySubstanceUnits="false" id="M_CMPNAN_ck" name="CMP-N-acylneuraminate" compartment="ck" fbc:chemicalFormula="C19H28N4O16PR"/>
      <species boundaryCondition="false" constant="false" hasOnlySubstanceUnits="false" id="M_CO_c" name="Carbon monoxide" compartment="c" fbc:chemicalFormula="CO"/>
      <species boundaryCondition="false" constant="false" hasOnlySubstanceUnits="false" id="M_CO_ck" name="Carbon monoxide" compartment="ck" fbc:chemicalFormula="CO"/>
      <species boundaryCondition="false" constant="false" hasOnlySubstanceUnits="false" id="M_CO_e" name="Carbon monoxide" compartment="e" fbc:chemicalFormula="CO"/>
      <species boundaryCondition="false" constant="false" hasOnlySubstanceUnits="false" id="M_CO2_c" name="CO2" compartment="c" fbc:chemicalFormula="CO2"/>
      <species boundaryCondition="false" constant="false" hasOnlySubstanceUnits="false" id="M_CO2_ck" name="CO2" compartment="ck" fbc:chemicalFormula="CO2"/>
      <species boundaryCondition="false" constant="false" hasOnlySubstanceUnits="false" id="M_CO2_e" name="CO2" compartment="e" fbc:chemicalFormula="CO2"/>
      <species boundaryCondition="false" constant="false" hasOnlySubstanceUnits="false" id="M_Co2_c" name="cobalto" compartment="c" fbc:chemicalFormula="Co"/>
      <species boundaryCondition="false" constant="false" hasOnlySubstanceUnits="false" id="M_Co2_e" name="cobalto" compartment="e" fbc:chemicalFormula="Co"/>
      <species boundaryCondition="false" constant="false" hasOnlySubstanceUnits="false" id="M_COA_c" name="coenzyme A" compartment="c" fbc:chemicalFormula="C21H33N7O16P3S"/>
      <species boundaryCondition="false" constant="false" hasOnlySubstanceUnits="false" id="M_COA_ck" name="coenzyme A" compartment="ck" fbc:chemicalFormula="C21H36N7O16P3S"/>
      <species boundaryCondition="false" constant="false" hasOnlySubstanceUnits="false" id="M_COA_e" name="coenzyme A" compartment="e" fbc:chemicalFormula="C21H36N7O16P3S"/>      
      <species boundaryCondition="false" constant="false" hasOnlySubstanceUnits="false" id="M_COB1DIDE_ck" name="Cob(I)yrinate a,c diamide" compartment="ck" fbc:chemicalFormula="C45H61CoN6O12"/>
      <species boundaryCondition="false" constant="false" hasOnlySubstanceUnits="false" id="M_COB2DIDE_ck" name="Cob(II)yrinate a,c diamide" compartment="ck" fbc:chemicalFormula="C45H60CoN6O12"/>
      <species boundaryCondition="false" constant="false" hasOnlySubstanceUnits="false" id="M_COBCE_ck" name="Cobamide coenzyme" compartment="ck" fbc:chemicalFormula="C72H100CoN18O17P"/>
      <species boundaryCondition="false" constant="false" hasOnlySubstanceUnits="false" id="M_COBCE_e" name="Cobamide coenzyme" compartment="e" fbc:chemicalFormula="C72H100CoN18O17P"/>
      <species boundaryCondition="false" constant="false" hasOnlySubstanceUnits="false" id="M_COBFIII_ck" name="Cobalt-factor III" compartment="ck" fbc:chemicalFormula="C43H46CoN4O16"/>
      <species boundaryCondition="false" constant="false" hasOnlySubstanceUnits="false" id="M_COBY_ck" name="Cobyrinate" compartment="ck" fbc:chemicalFormula="C45H58CoN4O14"/>
      <species boundaryCondition="false" constant="false" hasOnlySubstanceUnits="false" id="M_CODSUL_ck" name="CoA-disulfide" compartment="ck" fbc:chemicalFormula="C42H70N14O32P6S2"/>
      <species boundaryCondition="false" constant="false" hasOnlySubstanceUnits="false" id="M_COHYP6_ck" name="Cobalt-dihydro-precorrin 6" compartment="ck" fbc:chemicalFormula="C44H54CoN4O16"/>
      <species boundaryCondition="false" constant="false" hasOnlySubstanceUnits="false" id="M_COPR3_ck" name="Cobalt-precorrin 3" compartment="ck" fbc:chemicalFormula="C43H48CoN4O16"/>
      <species boundaryCondition="false" constant="false" hasOnlySubstanceUnits="false" id="M_COPR4_ck" name="Cobalt-precorrin 4" compartment="ck" fbc:chemicalFormula="C44H50CoN4O16"/>
      <species boundaryCondition="false" constant="false" hasOnlySubstanceUnits="false" id="M_COPR5A_ck" name="Cobalt-precorrin 5A" compartment="ck" fbc:chemicalFormula="C45H52CoN4O16"/>
      <species boundaryCondition="false" constant="false" hasOnlySubstanceUnits="false" id="M_COPR5B_ck" name="Cobalt-precorrin 5B" compartment="ck" fbc:chemicalFormula="C43H50CoN4O16"/>
      <species boundaryCondition="false" constant="false" hasOnlySubstanceUnits="false" id="M_COPR6_ck" name="Cobalt-precorrin 6" compartment="ck" fbc:chemicalFormula="C44H52CoN4O16"/>
      <species boundaryCondition="false" constant="false" hasOnlySubstanceUnits="false" id="M_COPR7_ck" name="Cobalt-precorrin 7" compartment="ck" fbc:chemicalFormula="C45H56CoN4O16"/>
      <species boundaryCondition="false" constant="false" hasOnlySubstanceUnits="false" id="M_COPR8_ck" name="Cobalt-precorrin 8" compartment="ck" fbc:chemicalFormula="C45H58CoN4O14"/>
      <species boundaryCondition="false" constant="false" hasOnlySubstanceUnits="false" id="M_COSIR_ck" name="Cobalt-sirohydrochlorin" compartment="ck" fbc:chemicalFormula="C42H44CoN4O16"/>
      <species boundaryCondition="false" constant="false" hasOnlySubstanceUnits="false" id="M_CPAD5P_ck" name="1-(2-carboxyphenylamino)-1-deoxy-D-ribulose 5-phosphate" compartment="ck" fbc:chemicalFormula="C12H16NO9P"/>
      <species boundaryCondition="false" constant="false" hasOnlySubstanceUnits="false" id="M_cpd00016_c" name="Pyridoxal phosphate" compartment="c" fbc:chemicalFormula="C8H9NO6P"/>
      <species boundaryCondition="false" constant="false" hasOnlySubstanceUnits="false" id="M_cpd00017_c" name="S-Adenosyl-L-methionine" compartment="c" fbc:chemicalFormula="C15H23N6O5S"/>
      <species boundaryCondition="false" constant="false" hasOnlySubstanceUnits="false" id="M_cpd00019_c" name="S-Adenosyl-homocysteine" compartment="c" fbc:chemicalFormula="C14H20N6O5S"/>
      <species boundaryCondition="false" constant="false" hasOnlySubstanceUnits="false" id="M_cpd00026_c" name="UDP-glucose" compartment="c" fbc:chemicalFormula="C15H22N2O17P2"/>
      <species boundaryCondition="false" constant="false" hasOnlySubstanceUnits="false" id="M_cpd00028_c" name="Heme" compartment="c" fbc:chemicalFormula="C34H30FeN4O4"/>
      <species boundaryCondition="false" constant="false" hasOnlySubstanceUnits="false" id="M_cpd00037_c" name="UDP-N-acetylglucosamine" compartment="c" fbc:chemicalFormula="C17H25N3O17P2"/>
      <species boundaryCondition="false" constant="false" hasOnlySubstanceUnits="false" id="M_cpd00042_c" name="GSH" compartment="c" fbc:chemicalFormula="C10H16N3O6S"/>
      <species boundaryCondition="false" constant="false" hasOnlySubstanceUnits="false" id="M_cpd00043_c" name="UDP-galactose" compartment="c" fbc:chemicalFormula="C15H22N2O17P2"/>
      <species boundaryCondition="false" constant="false" hasOnlySubstanceUnits="false" id="M_cpd00045_c" name="Adenosine 3-5-bisphosphate" compartment="c" fbc:chemicalFormula="C10H13N5O10P2"/>
      <species boundaryCondition="false" constant="false" hasOnlySubstanceUnits="false" id="M_cpd00046_c" name="CMP" compartment="c" fbc:chemicalFormula="C9H13N3O8P"/>
      <species boundaryCondition="false" constant="false" hasOnlySubstanceUnits="false" id="M_cpd00050_c" name="FMN" compartment="c" fbc:chemicalFormula="C17H20N4O9P"/>
      <species boundaryCondition="false" constant="false" hasOnlySubstanceUnits="false" id="M_cpd00056_c" name="TPP" compartment="c" fbc:chemicalFormula="C12H17N4O7P2S"/>
      <species boundaryCondition="false" constant="false" hasOnlySubstanceUnits="false" id="M_cpd00068_c" name="ITP" compartment="c" fbc:chemicalFormula="C10H12N4O14P3"/>
      <species boundaryCondition="false" constant="false" hasOnlySubstanceUnits="false" id="M_cpd00070_c" name="Malonyl-CoA" compartment="c" fbc:chemicalFormula="C24H34N7O19P3S"/>
      <species boundaryCondition="false" constant="false" hasOnlySubstanceUnits="false" id="M_cpd00074_c" name="S" compartment="c" fbc:chemicalFormula="S"/>
      <species boundaryCondition="false" constant="false" hasOnlySubstanceUnits="false" id="M_cpd00080_c" name="Glycerol-3-phosphate" compartment="c" fbc:chemicalFormula="C3H8O6P"/>
      <species boundaryCondition="false" constant="false" hasOnlySubstanceUnits="false" id="M_cpd00083_c" name="GDP-mannose" compartment="c" fbc:chemicalFormula="C16H23N5O16P2"/>
      <species boundaryCondition="false" constant="false" hasOnlySubstanceUnits="false" id="M_cpd00085_c" name="beta-Alanine" compartment="c" fbc:chemicalFormula="C3H7NO2"/>
      <species boundaryCondition="false" constant="false" hasOnlySubstanceUnits="false" id="M_cpd00086_c" name="Propionyl-CoA" compartment="c" fbc:chemicalFormula="C24H37N7O17P3S"/>
      <species boundaryCondition="false" constant="false" hasOnlySubstanceUnits="false" id="M_cpd00089_c" name="Glucose-1-phosphate" compartment="c" fbc:chemicalFormula="C6H12O9P"/>
      <species boundaryCondition="false" constant="false" hasOnlySubstanceUnits="false" id="M_cpd00090_c" name="IDP" compartment="c" fbc:chemicalFormula="C10H12N4O11P2"/>
      <species boundaryCondition="false" constant="false" hasOnlySubstanceUnits="false" id="M_cpd00091_c" name="UMP" compartment="c" fbc:chemicalFormula="C9H12N2O9P"/>
      <species boundaryCondition="false" constant="false" hasOnlySubstanceUnits="false" id="M_cpd00093_c" name="Anthranilate" compartment="c" fbc:chemicalFormula="C7H6NO2"/>
      <species boundaryCondition="false" constant="false" hasOnlySubstanceUnits="false" id="M_cpd00094_c" name="2-Oxobutyrate" compartment="c" fbc:chemicalFormula="C4H5O3"/>
      <species boundaryCondition="false" constant="false" hasOnlySubstanceUnits="false" id="M_cpd00096_c" name="CDP" compartment="c" fbc:chemicalFormula="C9H13N3O11P2"/>
      <species boundaryCondition="false" constant="false" hasOnlySubstanceUnits="false" id="M_cpd00103_c" name="PRPP" compartment="c" fbc:chemicalFormula="C5H10O14P3"/>
      <species boundaryCondition="false" constant="false" hasOnlySubstanceUnits="false" id="M_cpd00109_c" name="Cytochrome c3+" compartment="c" fbc:chemicalFormula="C42H52FeN8O6S2"/>
      <species boundaryCondition="false" constant="false" hasOnlySubstanceUnits="false" id="M_cpd00110_c" name="Cytochrome c2+" compartment="c" fbc:chemicalFormula="C42H52FeN8O6S2"/>
      <species boundaryCondition="false" constant="false" hasOnlySubstanceUnits="false" id="M_cpd00112_c" name="CMP-N-acetylneuraminate" compartment="c" fbc:chemicalFormula="C20H29N4O16P"/>
      <species boundaryCondition="false" constant="false" hasOnlySubstanceUnits="false" id="M_cpd00113_c" name="Isopentenyldiphosphate" compartment="c" fbc:chemicalFormula="C5H10O7P2"/>
      <species boundaryCondition="false" constant="false" hasOnlySubstanceUnits="false" id="M_cpd00114_c" name="IMP" compartment="c" fbc:chemicalFormula="C10H12N4O8P"/>
      <species boundaryCondition="false" constant="false" hasOnlySubstanceUnits="false" id="M_cpd00115_c" name="dATP" compartment="c" fbc:chemicalFormula="C10H13N5O12P3"/>
      <species boundaryCondition="false" constant="false" hasOnlySubstanceUnits="false" id="M_cpd00120_c" name="Butyryl-CoA" compartment="c" fbc:chemicalFormula="C25H39N7O17P3S"/>
      <species boundaryCondition="false" constant="false" hasOnlySubstanceUnits="false" id="M_cpd00123_c" name="3-Methyl-2-oxobutanoate" compartment="c" fbc:chemicalFormula="C5H7O3"/>
      <species boundaryCondition="false" constant="false" hasOnlySubstanceUnits="false" id="M_METTHF_c" name="5-10-Methylenetetrahydrofolate" compartment="c" fbc:chemicalFormula="C20H21N7O6"/>
      <species boundaryCondition="false" constant="false" hasOnlySubstanceUnits="false" id="M_cpd00126_c" name="GMP" compartment="c" fbc:chemicalFormula="C10H13N5O8P"/>
      <species boundaryCondition="false" constant="false" hasOnlySubstanceUnits="false" id="M_AD_c" name="Adenine" compartment="c" fbc:chemicalFormula="C5H5N5"/>
      <species boundaryCondition="false" constant="false" hasOnlySubstanceUnits="false" id="M_PRO_c" name="L_Proline" compartment="c" fbc:chemicalFormula="C5H8NO2"/>
      <species boundaryCondition="false" constant="false" hasOnlySubstanceUnits="false" id="M_NICD_c" name="Nicotinamide" compartment="c" fbc:chemicalFormula="C6H6N2O"/>
      <species boundaryCondition="false" constant="false" hasOnlySubstanceUnits="false" id="M_cpd00134_c" name="Palmitoyl-CoA" compartment="c" fbc:chemicalFormula="C37H63N7O17P3S"/>
      <species boundaryCondition="false" constant="false" hasOnlySubstanceUnits="false" id="M_cpd00136_c" name="4-Hydroxybenzoate" compartment="c" fbc:chemicalFormula="C7H5O3"/>
      <species boundaryCondition="false" constant="false" hasOnlySubstanceUnits="false" id="M_CIT_c" name="Citrate" compartment="c" fbc:chemicalFormula="C6H5O7"/>
      <species boundaryCondition="false" constant="false" hasOnlySubstanceUnits="false" id="M_cpd00139_c" name="Glycolate" compartment="c" fbc:chemicalFormula="C2H3O3"/>
      <species boundaryCondition="false" constant="false" hasOnlySubstanceUnits="false" id="M_cpd00141_c" name="Propionate" compartment="c" fbc:chemicalFormula="C3H5O2"/>
      <species boundaryCondition="false" constant="false" hasOnlySubstanceUnits="false" id="M_cpd00142_c" name="Acetoacetate" compartment="c" fbc:chemicalFormula="C4H5O3"/>
      <species boundaryCondition="false" constant="false" hasOnlySubstanceUnits="false" id="M_cpd00143_c" name="Phenylpyruvate" compartment="c" fbc:chemicalFormula="C9H7O3"/>
      <species boundaryCondition="false" constant="false" hasOnlySubstanceUnits="false" id="M_cpd00144_c" name="UDPglucuronate" compartment="c" fbc:chemicalFormula="C15H19N2O18P2"/>
      <species boundaryCondition="false" constant="false" hasOnlySubstanceUnits="false" id="M_cpd00145_c" name="Hydroxypyruvate" compartment="c" fbc:chemicalFormula="C3H3O4"/>
      <species boundaryCondition="false" constant="false" hasOnlySubstanceUnits="false" id="M_cpd00146_c" name="Carbamoylphosphate" compartment="c" fbc:chemicalFormula="CH3NO5P"/>
      <species boundaryCondition="false" constant="false" hasOnlySubstanceUnits="false" id="M_cpd00147_c" name="5-Methylthioadenosine" compartment="c" fbc:chemicalFormula="C11H15N5O3S"/>
      <species boundaryCondition="false" constant="false" hasOnlySubstanceUnits="false" id="M_cpd00151_c" name="Thymine_e" compartment="c" fbc:chemicalFormula="C5H6N2O2"/>
      <species boundaryCondition="false" constant="false" hasOnlySubstanceUnits="false" id="M_cpd00152_c" name="Agmatine" compartment="c" fbc:chemicalFormula="C5H16N4"/>
      <species boundaryCondition="false" constant="false" hasOnlySubstanceUnits="false" id="M_cpd00166_c" name="Calomide" compartment="c" fbc:chemicalFormula="C72H101CoN18O17P"/>
      <species boundaryCondition="false" constant="false" hasOnlySubstanceUnits="false" id="M_3PG_c" name="3-Phosphoglycerate" compartment="c" fbc:chemicalFormula="C3H5O7P"/>
      <species boundaryCondition="false" constant="false" hasOnlySubstanceUnits="false" id="M_RL5P_c" name="D-Ribulose5-phosphate" compartment="c" fbc:chemicalFormula="C5H10O8P"/>
      <species boundaryCondition="false" constant="false" hasOnlySubstanceUnits="false" id="M_cpd00175_c" name="UDP-N-acetyl-D-galactosamine" compartment="c" fbc:chemicalFormula="C17H25N3O17P2"/>
      <species boundaryCondition="false" constant="false" hasOnlySubstanceUnits="false" id="M_cpd00177_c" name="dADP" compartment="c" fbc:chemicalFormula="C10H13N5O9P2"/>
      <species boundaryCondition="false" constant="false" hasOnlySubstanceUnits="false" id="M_cpd00186_c" name="D-Glutamate" compartment="c" fbc:chemicalFormula="C5H8NO4"/>
      <species boundaryCondition="false" constant="false" hasOnlySubstanceUnits="false" id="M_cpd00190_c" name="beta-D-Glucose" compartment="c" fbc:chemicalFormula="C6H12O6"/>
      <species boundaryCondition="false" constant="false" hasOnlySubstanceUnits="false" id="M_cpd00193_c" name="Adenosine5-phosphosulfate" compartment="c" fbc:chemicalFormula="C10H12N5O10PS"/>
      <species boundaryCondition="false" constant="false" hasOnlySubstanceUnits="false" id="M_ACTP_c" name="Acetylphosphate" compartment="c" fbc:chemicalFormula="C2H4O5P"/>
      <species boundaryCondition="false" constant="false" hasOnlySubstanceUnits="false" id="M_XUL5P_c" name="D-Xylulose5-phosphate" compartment="c" fbc:chemicalFormula="C5H10O8P"/>
      <species boundaryCondition="false" constant="false" hasOnlySubstanceUnits="false" id="M_cpd00199_c" name="4-Oxobutanoate" compartment="c" fbc:chemicalFormula="C4H5O3"/>
      <species boundaryCondition="false" constant="false" hasOnlySubstanceUnits="false" id="M_cpd00200_c" name="4MOP" compartment="c" fbc:chemicalFormula="C6H9O3"/>
      <species boundaryCondition="false" constant="false" hasOnlySubstanceUnits="false" id="M_FTHF_c" name="10-Formyltetrahydrofolate" compartment="c" fbc:chemicalFormula="C20H21N7O7"/>
      <species boundaryCondition="false" constant="false" hasOnlySubstanceUnits="false" id="M_cpd00202_c" name="DMAPP" compartment="c" fbc:chemicalFormula="C5H10O7P2"/>
      <species boundaryCondition="false" constant="false" hasOnlySubstanceUnits="false" id="M_13DPG_c" name="1,3-Bisphospho-D-glycerate" compartment="c" fbc:chemicalFormula="C3H6O10P2"/>
      <species boundaryCondition="false" constant="false" hasOnlySubstanceUnits="false" id="M_cpd00206_c" name="dCMP" compartment="c" fbc:chemicalFormula="C9H13N3O7P"/>
      <species boundaryCondition="false" constant="false" hasOnlySubstanceUnits="false" id="M_cpd00207_c" name="Guanine" compartment="c" fbc:chemicalFormula="C5H5N5O"/>
      <species boundaryCondition="false" constant="false" hasOnlySubstanceUnits="false" id="M_cpd00213_c" name="Lipoamide" compartment="c" fbc:chemicalFormula="C8H15NOS2"/>
      <species boundaryCondition="false" constant="false" hasOnlySubstanceUnits="false" id="M_cpd00214_c" name="Palmitate" compartment="c" fbc:chemicalFormula="C16H31O2"/>
      <species boundaryCondition="false" constant="false" hasOnlySubstanceUnits="false" id="M_cpd00216_c" name="Chorismate" compartment="c" fbc:chemicalFormula="C10H8O6"/>
      <species boundaryCondition="false" constant="false" hasOnlySubstanceUnits="false" id="M_cpd00218_c" name="Niacin" compartment="c" fbc:chemicalFormula="C6H4NO2"/>
      <species boundaryCondition="false" constant="false" hasOnlySubstanceUnits="false" id="M_cpd00219_c" name="Prephenate" compartment="c" fbc:chemicalFormula="C10H8O6"/>
      <species boundaryCondition="false" constant="false" hasOnlySubstanceUnits="false" id="M_cpd00223_c" name="Glycerate" compartment="c" fbc:chemicalFormula="C3H5O4"/>
      <species boundaryCondition="false" constant="false" hasOnlySubstanceUnits="false" id="M_cpd00227_c" name="L-Homoserine" compartment="c" fbc:chemicalFormula="C4H9NO3"/>
      <species boundaryCondition="false" constant="false" hasOnlySubstanceUnits="false" id="M_cpd00232_c" name="Neu5Ac" compartment="c" fbc:chemicalFormula="C11H18NO9"/>
      <species boundaryCondition="false" constant="false" hasOnlySubstanceUnits="false" id="M_cpd00235_c" name="D-mannose-6-phosphate" compartment="c" fbc:chemicalFormula="C6H12O9P"/>
      <species boundaryCondition="false" constant="false" hasOnlySubstanceUnits="false" id="M_E4P_c" name="D-Erythrose4-phosphate" compartment="c" fbc:chemicalFormula="C4H8O7P"/>
      <species boundaryCondition="false" constant="false" hasOnlySubstanceUnits="false" id="M_S7P_c" name="Sedoheptulose7-phosphate" compartment="c" fbc:chemicalFormula="C7H14O10P"/>
      <species boundaryCondition="false" constant="false" hasOnlySubstanceUnits="false" id="M_cpd00241_c" name="dGTP" compartment="c" fbc:chemicalFormula="C10H13N5O13P3"/>
      <species boundaryCondition="false" constant="false" hasOnlySubstanceUnits="false" id="M_HCO3_c" name="HCO3_c" compartment="c" fbc:chemicalFormula="CHO3"/>
      <species boundaryCondition="false" constant="false" hasOnlySubstanceUnits="false" id="M_cpd00247_c" name="Orotate" compartment="c" fbc:chemicalFormula="C5H3N2O4"/>
      <species boundaryCondition="false" constant="false" hasOnlySubstanceUnits="false" id="M_cpd00251_c" name="ADPribose" compartment="c" fbc:chemicalFormula="C15H21N5O14P2"/>
      <species boundaryCondition="false" constant="false" hasOnlySubstanceUnits="false" id="M_cpd00258_c" name="D-Ribulose" compartment="c" fbc:chemicalFormula="C5H10O5"/>
      <species boundaryCondition="false" constant="false" hasOnlySubstanceUnits="false" id="M_cpd00259_c" name="D-Lyxulose" compartment="c" fbc:chemicalFormula="C5H10O5"/>
      <species boundaryCondition="false" constant="false" hasOnlySubstanceUnits="false" id="M_cpd00260_c" name="Isocitrate" compartment="c" fbc:chemicalFormula="C6H5O7"/>
      <species boundaryCondition="false" constant="false" hasOnlySubstanceUnits="false" id="M_cpd00261_c" name="L-Xylulose" compartment="c" fbc:chemicalFormula="C5H10O5"/>
      <species boundaryCondition="false" constant="false" hasOnlySubstanceUnits="false" id="M_cpd00268_c" name="H2S2O3" compartment="c" fbc:chemicalFormula="O3S2"/>
      <species boundaryCondition="false" constant="false" hasOnlySubstanceUnits="false" id="M_cpd00281_c" name="GABA" compartment="c" fbc:chemicalFormula="C4H9NO2"/>
      <species boundaryCondition="false" constant="false" hasOnlySubstanceUnits="false" id="M_cpd00282_c" name="S-Dihydroorotate" compartment="c" fbc:chemicalFormula="C5H5N2O4"/>
      <species boundaryCondition="false" constant="false" hasOnlySubstanceUnits="false" id="M_cpd00283_c" name="Geranyldiphosphate" compartment="c" fbc:chemicalFormula="C10H18O7P2"/>
      <species boundaryCondition="false" constant="false" hasOnlySubstanceUnits="false" id="M_cpd00284_c" name="6-Phospho-D-gluconate" compartment="c" fbc:chemicalFormula="C6H11O10P"/>
      <species boundaryCondition="false" constant="false" hasOnlySubstanceUnits="false" id="M_cpd00286_c" name="Undecaprenylphosphate" compartment="c" fbc:chemicalFormula="C55H90O4P"/>
      <species boundaryCondition="false" constant="false" hasOnlySubstanceUnits="false" id="M_cpd00288_c" name="D-Glucosamine phosphate" compartment="c" fbc:chemicalFormula="C6H14NO8P"/>
      <species boundaryCondition="false" constant="false" hasOnlySubstanceUnits="false" id="M_cpd00289_c" name="Geranylgeranyl diphosphate" compartment="c" fbc:chemicalFormula="C20H34O7P2"/>
      <species boundaryCondition="false" constant="false" hasOnlySubstanceUnits="false" id="M_FDP_c" name="D-fructose-1,6-bisphosphate" compartment="c" fbc:chemicalFormula="C6H12O12P2"/>
      <species boundaryCondition="false" constant="false" hasOnlySubstanceUnits="false" id="M_cpd00292_c" name="HMG-CoA" compartment="c" fbc:chemicalFormula="C27H40N7O20P3S"/>
      <species boundaryCondition="false" constant="false" hasOnlySubstanceUnits="false" id="M_cpd00293_c" name="N-Acetyl-D-glucosamine 6-phosphate" compartment="c" fbc:chemicalFormula="C8H15NO9P"/>
      <species boundaryCondition="false" constant="false" hasOnlySubstanceUnits="false" id="M_cpd00294_c" name="dAMP" compartment="c" fbc:chemicalFormula="C10H13N5O6P"/>
      <species boundaryCondition="false" constant="false" hasOnlySubstanceUnits="false" id="M_cpd00295_c" name="dGDP" compartment="c" fbc:chemicalFormula="C10H13N5O10P2"/>
      <species boundaryCondition="false" constant="false" hasOnlySubstanceUnits="false" id="M_cpd00296_c" name="dGMP" compartment="c" fbc:chemicalFormula="C10H13N5O7P"/>
      <species boundaryCondition="false" constant="false" hasOnlySubstanceUnits="false" id="M_cpd00297_c" name="dTDP" compartment="c" fbc:chemicalFormula="C10H14N2O11P2"/>
      <species boundaryCondition="false" constant="false" hasOnlySubstanceUnits="false" id="M_cpd00298_c" name="dTMP" compartment="c" fbc:chemicalFormula="C10H14N2O8P"/>
      <species boundaryCondition="false" constant="false" hasOnlySubstanceUnits="false" id="M_cpd00299_c" name="dUMP" compartment="c" fbc:chemicalFormula="C9H12N2O8P"/>
      <species boundaryCondition="false" constant="false" hasOnlySubstanceUnits="false" id="M_cpd00300_c" name="Urate" compartment="c" fbc:chemicalFormula="C5H4N4O3"/>
      <species boundaryCondition="false" constant="false" hasOnlySubstanceUnits="false" id="M_cpd00311_c" name="Guanosine" compartment="c" fbc:chemicalFormula="C10H13N5O5"/>
      <species boundaryCondition="false" constant="false" hasOnlySubstanceUnits="false" id="M_cpd00327_c" name="strcoa" compartment="c" fbc:chemicalFormula="C39H67N7O17P3S"/>
      <species boundaryCondition="false" constant="false" hasOnlySubstanceUnits="false" id="M_cpd00330_c" name="Dihydrofolate" compartment="c" fbc:chemicalFormula="C19H19N7O6"/>
      <species boundaryCondition="false" constant="false" hasOnlySubstanceUnits="false" id="M_cpd00331_c" name="cis-Aconitate" compartment="c" fbc:chemicalFormula="C6H3O6"/>
      <species boundaryCondition="false" constant="false" hasOnlySubstanceUnits="false" id="M_cpd00334_c" name="L-Lactaldehyde" compartment="c" fbc:chemicalFormula="C3H6O2"/>
      <species boundaryCondition="false" constant="false" hasOnlySubstanceUnits="false" id="M_cpd00337_c" name="Hydrouracil" compartment="c" fbc:chemicalFormula="C4H6N2O2"/>
      <species boundaryCondition="false" constant="false" hasOnlySubstanceUnits="false" id="M_cpd00338_c" name="5-Aminolevulinate" compartment="c" fbc:chemicalFormula="C5H9NO3"/>
      <species boundaryCondition="false" constant="false" hasOnlySubstanceUnits="false" id="M_cpd00341_c" name="N-Carbamoylputrescine" compartment="c" fbc:chemicalFormula="C5H14N3O"/>
      <species boundaryCondition="false" constant="false" hasOnlySubstanceUnits="false" id="M_cpd00342_c" name="N-Acetylornithine" compartment="c" fbc:chemicalFormula="C7H14N2O3"/>
      <species boundaryCondition="false" constant="false" hasOnlySubstanceUnits="false" id="M_cpd00343_c" name="N-Carbamoyl-L-aspartate" compartment="c" fbc:chemicalFormula="C5H6N2O5"/>
      <species boundaryCondition="false" constant="false" hasOnlySubstanceUnits="false" id="M_cpd00344_c" name="N-Formimino-L-glutamate" compartment="c" fbc:chemicalFormula="C6H9N2O4"/>
      <species boundaryCondition="false" constant="false" hasOnlySubstanceUnits="false" id="M_MTHF_c" name="5-Methyltetrahydrofolate" compartment="c" fbc:chemicalFormula="C20H23N7O6"/>
      <species boundaryCondition="false" constant="false" hasOnlySubstanceUnits="false" id="M_cpd00346_c" name="L-Aspartate4-semialdehyde" compartment="c" fbc:chemicalFormula="C4H7NO3"/>
      <species boundaryCondition="false" constant="false" hasOnlySubstanceUnits="false" id="M_METHF_c" name="5-10-Methenyltetrahydrofolate" compartment="c" fbc:chemicalFormula="C20H20N7O6"/>
      <species boundaryCondition="false" constant="false" hasOnlySubstanceUnits="false" id="M_cpd00349_c" name="Sedoheptulose 1,7-bisphosphate" compartment="c" fbc:chemicalFormula="C7H14O13P2"/>
      <species boundaryCondition="false" constant="false" hasOnlySubstanceUnits="false" id="M_cpd00350_c" name="Farnesyldiphosphate" compartment="c" fbc:chemicalFormula="C15H26O7P2"/>
      <species boundaryCondition="false" constant="false" hasOnlySubstanceUnits="false" id="M_cpd00352_c" name="delta1-Piperideine-6-L-carboxylate" compartment="c" fbc:chemicalFormula="C6H8NO2"/>
      <species boundaryCondition="false" constant="false" hasOnlySubstanceUnits="false" id="M_cpd00356_c" name="dCTP" compartment="c" fbc:chemicalFormula="C9H13N3O13P3"/>
      <species boundaryCondition="false" constant="false" hasOnlySubstanceUnits="false" id="M_cpd00357_c" name="TTP" compartment="c" fbc:chemicalFormula="C10H14N2O14P3"/>
      <species boundaryCondition="false" constant="false" hasOnlySubstanceUnits="false" id="M_cpd00358_c" name="dUTP" compartment="c" fbc:chemicalFormula="C9H12N2O14P3"/>
      <species boundaryCondition="false" constant="false" hasOnlySubstanceUnits="false" id="M_cpd00359_c" name="indol" compartment="c" fbc:chemicalFormula="C8H7N"/>
      <species boundaryCondition="false" constant="false" hasOnlySubstanceUnits="false" id="M_ACTN_c" name="ACTN" compartment="c" fbc:chemicalFormula="C4H8O2"/>
      <species boundaryCondition="false" constant="false" hasOnlySubstanceUnits="false" id="M_cpd00383_c" name="Shikimate" compartment="c" fbc:chemicalFormula="C7H9O5"/>
      <species boundaryCondition="false" constant="false" hasOnlySubstanceUnits="false" id="M_cpd00388_c" name="Allantoate" compartment="c" fbc:chemicalFormula="C4H7N4O4"/>
      <species boundaryCondition="false" constant="false" hasOnlySubstanceUnits="false" id="M_cpd00393_c" name="Folate" compartment="c" fbc:chemicalFormula="C19H17N7O6"/>
      <species boundaryCondition="false" constant="false" hasOnlySubstanceUnits="false" id="M_cpd00397_c" name="L-Ribulose" compartment="c" fbc:chemicalFormula="C5H10O5"/>
      <species boundaryCondition="false" constant="false" hasOnlySubstanceUnits="false" id="M_cpd00402_c" name="CDPglycerol" compartment="c" fbc:chemicalFormula="C12H19N3O13P2"/>
      <species boundaryCondition="false" constant="false" hasOnlySubstanceUnits="false" id="M_cpd00408_c" name="Pantoate" compartment="c" fbc:chemicalFormula="C6H11O4"/>
      <species boundaryCondition="false" constant="false" hasOnlySubstanceUnits="false" id="M_cpd00417_c" name="L-Lyxitol" compartment="c" fbc:chemicalFormula="C5H12O5"/>
      <species boundaryCondition="false" constant="false" hasOnlySubstanceUnits="false" id="M_cpd00421_c" name="Triphosphate" compartment="c" fbc:chemicalFormula="HO10P3"/>
      <species boundaryCondition="false" constant="false" hasOnlySubstanceUnits="false" id="M_cpd00424_c" name="Cystathionine" compartment="c" fbc:chemicalFormula="C7H14N2O4S"/>
      <species boundaryCondition="false" constant="false" hasOnlySubstanceUnits="false" id="M_cpd00428_c" name="2-Oxopropanal" compartment="c" fbc:chemicalFormula="C3H4O2"/>
      <species boundaryCondition="false" constant="false" hasOnlySubstanceUnits="false" id="M_cpd00443_c" name="ABEE" compartment="c" fbc:chemicalFormula="C7H6NO2"/>
      <species boundaryCondition="false" constant="false" hasOnlySubstanceUnits="false" id="M_cpd00446_c" name="cAMP" compartment="c" fbc:chemicalFormula="C10H11N5O6P"/>
      <species boundaryCondition="false" constant="false" hasOnlySubstanceUnits="false" id="M_cpd00448_c" name="D-Glyceraldehyde" compartment="c" fbc:chemicalFormula="C3H6O3"/>
      <species boundaryCondition="false" constant="false" hasOnlySubstanceUnits="false" id="M_cpd00449_c" name="Dihydrolipoamide" compartment="c" fbc:chemicalFormula="C8H17NOS2"/>
      <species boundaryCondition="false" constant="false" hasOnlySubstanceUnits="false" id="M_cpd00475_c" name="Ribose 1-phosphate" compartment="c" fbc:chemicalFormula="C5H10O8P"/>
      <species boundaryCondition="false" constant="false" hasOnlySubstanceUnits="false" id="M_cpd00477_c" name="N-Acetyl-L-glutamate" compartment="c" fbc:chemicalFormula="C7H9NO5"/>
      <species boundaryCondition="false" constant="false" hasOnlySubstanceUnits="false" id="M_2PG_c" name="2-Phospho-D-glycerate" compartment="c" fbc:chemicalFormula="C3H5O7P"/>
      <species boundaryCondition="false" constant="false" hasOnlySubstanceUnits="false" id="M_cpd00485_c" name="D-Mannose1-phosphate" compartment="c" fbc:chemicalFormula="C6H12O9P"/>
      <species boundaryCondition="false" constant="false" hasOnlySubstanceUnits="false" id="M_cpd00491_c" name="D-mannitol-1-phosphate" compartment="c" fbc:chemicalFormula="C6H14O9P"/>
      <species boundaryCondition="false" constant="false" hasOnlySubstanceUnits="false" id="M_cpd00492_c" name="N-Acetyl-D-mannosamine" compartment="c" fbc:chemicalFormula="C8H15NO6"/>
      <species boundaryCondition="false" constant="false" hasOnlySubstanceUnits="false" id="M_cpd00497_c" name="XMP" compartment="c" fbc:chemicalFormula="C10H12N4O9P"/>
      <species boundaryCondition="false" constant="false" hasOnlySubstanceUnits="false" id="M_cpd00498_c" name="2-Aceto-2-hydroxybutanoate" compartment="c" fbc:chemicalFormula="C6H9O4"/>
      <species boundaryCondition="false" constant="false" hasOnlySubstanceUnits="false" id="M_cpd00502_c" name="5-Formiminotetrahydrofolate" compartment="c" fbc:chemicalFormula="C20H22N8O6"/>
      <species boundaryCondition="false" constant="false" hasOnlySubstanceUnits="false" id="M_cpd00504_c" name="LL-2,6-Diaminopimelate" compartment="c" fbc:chemicalFormula="C7H14N2O4"/>
      <species boundaryCondition="false" constant="false" hasOnlySubstanceUnits="false" id="M_cpd00508_c" name="3MOP" compartment="c" fbc:chemicalFormula="C6H9O3"/>
      <species boundaryCondition="false" constant="false" hasOnlySubstanceUnits="false" id="M_cpd00509_c" name="deoxyribose-1-phosphate" compartment="c" fbc:chemicalFormula="C5H10O7P"/>
      <species boundaryCondition="false" constant="false" hasOnlySubstanceUnits="false" id="M_cpd00510_c" name="deoxyribose-5-phosphate" compartment="c" fbc:chemicalFormula="C5H10O7P"/>
      <species boundaryCondition="false" constant="false" hasOnlySubstanceUnits="false" id="M_cpd00515_c" name="5-Dehydro-4-deoxy-D-glucarate" compartment="c" fbc:chemicalFormula="C6H6O7"/>
      <species boundaryCondition="false" constant="false" hasOnlySubstanceUnits="false" id="M_cpd00516_c" name="meso-2,6-Diaminopimelate" compartment="c" fbc:chemicalFormula="C7H14N2O4"/>
      <species boundaryCondition="false" constant="false" hasOnlySubstanceUnits="false" id="M_cpd00521_c" name="dTDP-4-oxo-6-deoxy-D-glucose" compartment="c" fbc:chemicalFormula="C16H22N2O15P2"/>
      <species boundaryCondition="false" constant="false" hasOnlySubstanceUnits="false" id="M_cpd00522_c" name="dTDP-4-oxo-L-rhamnose" compartment="c" fbc:chemicalFormula="C16H22N2O15P2"/>
      <species boundaryCondition="false" constant="false" hasOnlySubstanceUnits="false" id="M_cpd00523_c" name="Trehalose 6-phosphate" compartment="c" fbc:chemicalFormula="C12H22O14P"/>
      <species boundaryCondition="false" constant="false" hasOnlySubstanceUnits="false" id="M_cpd00524_c" name="2-Inosose" compartment="c" fbc:chemicalFormula="C6H10O6"/>
      <species boundaryCondition="false" constant="false" hasOnlySubstanceUnits="false" id="M_cpd00525_c" name="UDP-N-acetylmuramoyl-L-alanyl-D-glutamate" compartment="c" fbc:chemicalFormula="C28H39N5O23P2"/>
      <species boundaryCondition="false" constant="false" hasOnlySubstanceUnits="false" id="M_cpd00528_c" name="N2" compartment="c" fbc:chemicalFormula="N2"/>
      <species boundaryCondition="false" constant="false" hasOnlySubstanceUnits="false" id="M_cpd00533_c" name="dCDP" compartment="c" fbc:chemicalFormula="C9H13N3O10P2"/>
      <species boundaryCondition="false" constant="false" hasOnlySubstanceUnits="false" id="M_cpd00541_c" name="Lipoate" compartment="c" fbc:chemicalFormula="C8H13O2S2"/>
      <species boundaryCondition="false" constant="false" hasOnlySubstanceUnits="false" id="M_cpd00550_c" name="D-Serine" compartment="c" fbc:chemicalFormula="C3H7NO3"/>
      <species boundaryCondition="false" constant="false" hasOnlySubstanceUnits="false" id="M_cpd00557_c" name="Siroheme" compartment="c" fbc:chemicalFormula="C42H36FeN4O16"/>
      <species boundaryCondition="false" constant="false" hasOnlySubstanceUnits="false" id="M_cpd00581_c" name="Urocanate" compartment="c" fbc:chemicalFormula="C6H5N2O2"/>
      <species boundaryCondition="false" constant="false" hasOnlySubstanceUnits="false" id="M_cpd00599_c" name="SALC" compartment="c" fbc:chemicalFormula="C7H5O3"/>
      <species boundaryCondition="false" constant="false" hasOnlySubstanceUnits="false" id="M_cpd00609_c" name="D-Glucarate" compartment="c" fbc:chemicalFormula="C6H8O8"/>
      <species boundaryCondition="false" constant="false" hasOnlySubstanceUnits="false" id="M_cpd00616_c" name="Pretyrosine" compartment="c" fbc:chemicalFormula="C10H12NO5"/>
      <species boundaryCondition="false" constant="false" hasOnlySubstanceUnits="false" id="M_cpd00626_c" name="dTDPglucose" compartment="c" fbc:chemicalFormula="C16H24N2O16P2"/>
      <species boundaryCondition="false" constant="false" hasOnlySubstanceUnits="false" id="M_cpd00638_c" name="Deamido-NAD" compartment="c" fbc:chemicalFormula="C21H24N6O15P2"/>
      <species boundaryCondition="false" constant="false" hasOnlySubstanceUnits="false" id="M_cpd00641_c" name="L-Histidinol" compartment="c" fbc:chemicalFormula="C6H12N3O"/>
      <species boundaryCondition="false" constant="false" hasOnlySubstanceUnits="false" id="M_cpd00642_c" name="L-Rhamnulose" compartment="c" fbc:chemicalFormula="C6H12O5"/>
      <species boundaryCondition="false" constant="false" hasOnlySubstanceUnits="false" id="M_cpd00644_c" name="PAN" compartment="c" fbc:chemicalFormula="C9H16NO5"/>
      <species boundaryCondition="false" constant="false" hasOnlySubstanceUnits="false" id="M_cpd00650_c" name="Crotonyl-CoA" compartment="c" fbc:chemicalFormula="C25H37N7O17P3S"/>
      <species boundaryCondition="false" constant="false" hasOnlySubstanceUnits="false" id="M_cpd00655_c" name="Dephospho-CoA" compartment="c" fbc:chemicalFormula="C21H33N7O13P2S"/>
      <species boundaryCondition="false" constant="false" hasOnlySubstanceUnits="false" id="M_cpd00658_c" name="Isochorismate" compartment="c" fbc:chemicalFormula="C10H8O6"/>
      <species boundaryCondition="false" constant="false" hasOnlySubstanceUnits="false" id="M_cpd00666_c" name="Tartrate" compartment="c" fbc:chemicalFormula="C4H4O6"/>
      <species boundaryCondition="false" constant="false" hasOnlySubstanceUnits="false" id="M_ACLAC_c" name="Acetolactate" compartment="c" fbc:chemicalFormula="C5H7O4"/>
      <species boundaryCondition="false" constant="false" hasOnlySubstanceUnits="false" id="M_cpd00673_c" name="Dihydrothymine" compartment="c" fbc:chemicalFormula="C5H8N2O2"/>
      <species boundaryCondition="false" constant="false" hasOnlySubstanceUnits="false" id="M_cpd00683_c" name="Dihydropteroate" compartment="c" fbc:chemicalFormula="C14H13N6O3"/>
      <species boundaryCondition="false" constant="false" hasOnlySubstanceUnits="false" id="M_cpd00689_c" name="Porphobilinogen" compartment="c" fbc:chemicalFormula="C10H13N2O4"/>
      <species boundaryCondition="false" constant="false" hasOnlySubstanceUnits="false" id="M_cpd00699_c" name="5-Dehydroquinate" compartment="c" fbc:chemicalFormula="C7H9O6"/>
      <species boundaryCondition="false" constant="false" hasOnlySubstanceUnits="false" id="M_cpd00712_c" name="2-Dehydropantoate" compartment="c" fbc:chemicalFormula="C6H9O4"/>
      <species boundaryCondition="false" constant="false" hasOnlySubstanceUnits="false" id="M_cpd00722_c" name="O-Acetyl-L-serine" compartment="c" fbc:chemicalFormula="C5H9NO4"/>
      <species boundaryCondition="false" constant="false" hasOnlySubstanceUnits="false" id="M_cpd00727_c" name="2-Phosphoglycolate" compartment="c" fbc:chemicalFormula="C2H3O6P"/>
      <species boundaryCondition="false" constant="false" hasOnlySubstanceUnits="false" id="M_cpd00728_c" name="4-Hydroxybutanoate" compartment="c" fbc:chemicalFormula="C4H7O3"/>
      <species boundaryCondition="false" constant="false" hasOnlySubstanceUnits="false" id="M_cpd00731_c" name="Ala-Ala" compartment="c" fbc:chemicalFormula="C6H12N2O3"/>
      <species boundaryCondition="false" constant="false" hasOnlySubstanceUnits="false" id="M_cpd00738_c" name="phosphoserine" compartment="c" fbc:chemicalFormula="C3H7NO6P"/>
      <species boundaryCondition="false" constant="false" hasOnlySubstanceUnits="false" id="M_cpd00742_c" name="Allophanate" compartment="c" fbc:chemicalFormula="C2H3N2O3"/>
      <species boundaryCondition="false" constant="false" hasOnlySubstanceUnits="false" id="M_cpd00755_c" name="Hydroxymethylbilane" compartment="c" fbc:chemicalFormula="C40H38N4O17"/>
      <species boundaryCondition="false" constant="false" hasOnlySubstanceUnits="false" id="M_cpd00760_c" name="2-Methylbutyryl-CoA" compartment="c" fbc:chemicalFormula="C26H41N7O17P3S"/>
      <species boundaryCondition="false" constant="false" hasOnlySubstanceUnits="false" id="M_cpd00764_c" name="7-8-Diaminononanoate" compartment="c" fbc:chemicalFormula="C9H21N2O2"/>
      <species boundaryCondition="false" constant="false" hasOnlySubstanceUnits="false" id="M_cpd00770_c" name="N-Formyl-L-glutamate" compartment="c" fbc:chemicalFormula="C6H7NO5"/>
      <species boundaryCondition="false" constant="false" hasOnlySubstanceUnits="false" id="M_cpd00773_c" name="UDP-MurNAc" compartment="c" fbc:chemicalFormula="C20H28N3O19P2"/>
      <species boundaryCondition="false" constant="false" hasOnlySubstanceUnits="false" id="M_cpd00774_c" name="UroporphyrinogenIII" compartment="c" fbc:chemicalFormula="C40H36N4O16"/>
      <species boundaryCondition="false" constant="false" hasOnlySubstanceUnits="false" id="M_cpd00790_c" name="O-Acetyl-L-homoserine" compartment="c" fbc:chemicalFormula="C6H11NO4"/>
      <species boundaryCondition="false" constant="false" hasOnlySubstanceUnits="false" id="M_cpd00793_c" name="Thiamine phosphate" compartment="c" fbc:chemicalFormula="C12H17N4O4PS"/>
      <species boundaryCondition="false" constant="false" hasOnlySubstanceUnits="false" id="M_cpd00800_c" name="8-Amino-7-oxononanoate" compartment="c" fbc:chemicalFormula="C9H17NO3"/>
      <species boundaryCondition="false" constant="false" hasOnlySubstanceUnits="false" id="M_cpd00802_c" name="D-fructose-1-phosphate" compartment="c" fbc:chemicalFormula="C6H12O9P"/>
      <species boundaryCondition="false" constant="false" hasOnlySubstanceUnits="false" id="M_cpd00804_c" name="Sorbitol 6-phosphate" compartment="c" fbc:chemicalFormula="C6H14O9P"/>
      <species boundaryCondition="false" constant="false" hasOnlySubstanceUnits="false" id="M_cpd00805_c" name="D-Tagatose 6-phosphate" compartment="c" fbc:chemicalFormula="C6H12O9P"/>
      <species boundaryCondition="false" constant="false" hasOnlySubstanceUnits="false" id="M_cpd00807_c"  name="L-histidinol-phosphate" compartment="c" fbc:chemicalFormula="C6H12N3O4P"/>
      <species boundaryCondition="false" constant="false" hasOnlySubstanceUnits="false" id="M_cpd00808_c" name="L-ribulose-5-phosphate" compartment="c" fbc:chemicalFormula="C5H10O8P"/>
      <species boundaryCondition="false" constant="false" hasOnlySubstanceUnits="false" id="M_cpd00809_c" name="O-Phospho-L-homoserine" compartment="c" fbc:chemicalFormula="C4H9NO6P"/>
      <species boundaryCondition="false" constant="false" hasOnlySubstanceUnits="false" id="M_cpd00810_c" name="Orotidylic acid" compartment="c" fbc:chemicalFormula="C10H11N2O11P"/>
      <species boundaryCondition="false" constant="false" hasOnlySubstanceUnits="false" id="M_cpd00822_c" name="O-Succinyl-L-homoserine" compartment="c" fbc:chemicalFormula="C8H12NO6"/>
      <species boundaryCondition="false" constant="false" hasOnlySubstanceUnits="false" id="M_cpd00830_c" name="4-Hydroxy-2-oxoglutarate" compartment="c" fbc:chemicalFormula="C5H4O6"/>
      <species boundaryCondition="false" constant="false" hasOnlySubstanceUnits="false" id="M_cpd00831_c" name="L-Rhamnulose 1-phosphate" compartment="c" fbc:chemicalFormula="C6H12O8P"/>
      <species boundaryCondition="false" constant="false" hasOnlySubstanceUnits="false" id="M_cpd00834_c" name="Phosphopantetheine" compartment="c" fbc:chemicalFormula="C11H22N2O7PS"/>
      <species boundaryCondition="false" constant="false" hasOnlySubstanceUnits="false" id="M_cpd00837_c" name="S-Adenosylmethioninamine" compartment="c" fbc:chemicalFormula="C14H24N6O3S"/>
      <species boundaryCondition="false" constant="false" hasOnlySubstanceUnits="false" id="M_cpd00842_c" name="(S)-3-Hydroxybutyryl-CoA" compartment="c" fbc:chemicalFormula="C25H39N7O18P3S"/>
      <species boundaryCondition="false" constant="false" hasOnlySubstanceUnits="false" id="M_cpd00843_c" name="Tartronate semialdehyde" compartment="c" fbc:chemicalFormula="C3H3O4"/>
      <species boundaryCondition="false" constant="false" hasOnlySubstanceUnits="false" id="M_cpd00858_c" name="L-Glutamate5-semialdehyde" compartment="c" fbc:chemicalFormula="C5H9NO3"/>
      <species boundaryCondition="false" constant="false" hasOnlySubstanceUnits="false" id="M_cpd00859_c" name="Pseudouridine 5&apos;-phosphate" compartment="c" fbc:chemicalFormula="C9H12N2O9P"/>
      <species boundaryCondition="false" constant="false" hasOnlySubstanceUnits="false" id="M_cpd00861_c" name="UDP-N-acetyl-D-mannosamine" compartment="c" fbc:chemicalFormula="C17H25N3O17P2"/>
      <species boundaryCondition="false" constant="false" hasOnlySubstanceUnits="false" id="M_cpd00863_c" name="beta-D-Glucose 6-phosphate" compartment="c" fbc:chemicalFormula="C6H12O9P"/>
      <species boundaryCondition="false" constant="false" hasOnlySubstanceUnits="false" id="M_cpd00868_c" name="p-hydroxyphenylpyruvate" compartment="c" fbc:chemicalFormula="C9H7O4"/>
      <species boundaryCondition="false" constant="false" hasOnlySubstanceUnits="false" id="M_cpd00873_c" name="Nicotinate ribonucleotide" compartment="c" fbc:chemicalFormula="C11H13NO9P"/>
      <species boundaryCondition="false" constant="false" hasOnlySubstanceUnits="false" id="M_cpd00890_c" name="UDP-N-acetylmuramoyl-L-alanine" compartment="c" fbc:chemicalFormula="C23H33N4O20P2"/>
      <species boundaryCondition="false" constant="false" hasOnlySubstanceUnits="false" id="M_cpd00906_c" name="all-trans-Hexaprenyl diphosphate" compartment="c" fbc:chemicalFormula="C30H50O7P2"/>
      <species boundaryCondition="false" constant="false" hasOnlySubstanceUnits="false" id="M_cpd00918_c" name="2-Acetamido-5-oxopentanoate" compartment="c" fbc:chemicalFormula="C7H10NO4"/>
      <species boundaryCondition="false" constant="false" hasOnlySubstanceUnits="false" id="M_cpd00919_c" name="Homocitrate" compartment="c" fbc:chemicalFormula="C7H7O7"/>
      <species boundaryCondition="false" constant="false" hasOnlySubstanceUnits="false" id="M_cpd00922_c" name="delta1-Piperideine-2-carboxylate" compartment="c" fbc:chemicalFormula="C6H8NO2"/>
      <species boundaryCondition="false" constant="false" hasOnlySubstanceUnits="false" id="M_cpd00930_c" name="imidazole acetol-phosphate" compartment="c" fbc:chemicalFormula="C6H8N2O5P"/>
      <species boundaryCondition="false" constant="false" hasOnlySubstanceUnits="false" id="M_cpd00931_c" name="5-Amino-6-5-phosphoribosylaminouracil" compartment="c" fbc:chemicalFormula="C9H14N4O9P"/>
      <species boundaryCondition="false" constant="false" hasOnlySubstanceUnits="false" id="M_cpd00932_c" name="5-O-1-Carboxyvinyl-3-phosphoshikimate" compartment="c" fbc:chemicalFormula="C10H10O10P"/>
      <species boundaryCondition="false" constant="false" hasOnlySubstanceUnits="false" id="M_cpd00938_c" name="4-Carboxymuconolactone" compartment="c" fbc:chemicalFormula="C7H4O6"/>
      <species boundaryCondition="false" constant="false" hasOnlySubstanceUnits="false" id="M_cpd00939_c" name="Toxopyrimidine" compartment="c" fbc:chemicalFormula="C6H9N3O"/>
      <species boundaryCondition="false" constant="false" hasOnlySubstanceUnits="false" id="M_cpd00946_c" name="Undecaprenyl diphospho N-acetyl-glucosamine" compartment="c" fbc:chemicalFormula="C63H103NO12P2"/>
      <species boundaryCondition="false" constant="false" hasOnlySubstanceUnits="false" id="M_cpd00954_c" name="6-hydroxymethyl dihydropterin" compartment="c" fbc:chemicalFormula="C7H9N5O2"/>
      <species boundaryCondition="false" constant="false" hasOnlySubstanceUnits="false" id="M_cpd00956_c" name="1-(2-carboxyphenylamino)-1-deoxyribulose 5-phosphate" compartment="c" fbc:chemicalFormula="C12H14NO9P"/>
      <species boundaryCondition="false" constant="false" hasOnlySubstanceUnits="false" id="M_cpd00957_c" name="2,5-Diamino-6-(5&apos;-phosphoribosylamino)-4-pyrimidineone" compartment="c" fbc:chemicalFormula="C9H15N5O8P"/>
      <species boundaryCondition="false" constant="false" hasOnlySubstanceUnits="false" id="M_cpd00982_c" name="FADH2" compartment="c" fbc:chemicalFormula="C27H33N9O15P2"/>
      <species boundaryCondition="false" constant="false" hasOnlySubstanceUnits="false" id="M_BUAL_c" name="Butanal" compartment="c" fbc:chemicalFormula="C4H8O"/>
      <species boundaryCondition="false" constant="false" hasOnlySubstanceUnits="false" id="M_cpd01078_c" name="Selenide" compartment="c" fbc:chemicalFormula="H2Se"/>
      <species boundaryCondition="false" constant="false" hasOnlySubstanceUnits="false" id="M_cpd01080_c" name="ocdca" compartment="c" fbc:chemicalFormula="C18H35O2"/>
      <species boundaryCondition="false" constant="false" hasOnlySubstanceUnits="false" id="M_cpd01101_c" name="Carbamate" compartment="c" fbc:chemicalFormula="CH2NO2"/>
      <species boundaryCondition="false" constant="false" hasOnlySubstanceUnits="false" id="M_cpd01155_c" name="Cadaverine" compartment="c" fbc:chemicalFormula="C5H16N2"/>
      <species boundaryCondition="false" constant="false" hasOnlySubstanceUnits="false" id="M_cpd01194_c" name="Mesaconate" compartment="c" fbc:chemicalFormula="C5H4O4"/>
      <species boundaryCondition="false" constant="false" hasOnlySubstanceUnits="false" id="M_cpd01217_c" name="Xanthosine" compartment="c" fbc:chemicalFormula="C10H12N4O6"/>
      <species boundaryCondition="false" constant="false" hasOnlySubstanceUnits="false" id="M_cpd01260_c" name="Lauroyl-CoA" compartment="c" fbc:chemicalFormula="C33H55N7O17P3S"/>
      <species boundaryCondition="false" constant="false" hasOnlySubstanceUnits="false" id="M_cpd01298_c" name="Aminoacetone" compartment="c" fbc:chemicalFormula="C3H8NO"/>
      <species boundaryCondition="false" constant="false" hasOnlySubstanceUnits="false" id="M_cpd01311_c" name="Dethiobiotin" compartment="c" fbc:chemicalFormula="C10H17N2O3"/>
      <species boundaryCondition="false" constant="false" hasOnlySubstanceUnits="false" id="M_cpd01324_c" name="L-Histidinal" compartment="c" fbc:chemicalFormula="C6H10N3O"/>
      <species boundaryCondition="false" constant="false" hasOnlySubstanceUnits="false" id="M_cpd01335_c" name="Octanoyl-CoA" compartment="c" fbc:chemicalFormula="C29H47N7O17P3S"/>
      <species boundaryCondition="false" constant="false" hasOnlySubstanceUnits="false" id="M_cpd01476_c" name="Protoporphyrin" compartment="c" fbc:chemicalFormula="C34H32N4O4"/>
      <species boundaryCondition="false" constant="false" hasOnlySubstanceUnits="false" id="M_cpd01567_c" name="(R)-Allantoin" compartment="c" fbc:chemicalFormula="C4H6N4O3"/>
      <species boundaryCondition="false" constant="false" hasOnlySubstanceUnits="false" id="M_cpd01587_c" name="5-Methylcytosine" compartment="c" fbc:chemicalFormula="C5H7N3O"/>
      <species boundaryCondition="false" constant="false" hasOnlySubstanceUnits="false" id="M_cpd01620_c" name="Precorrin 2" compartment="c" fbc:chemicalFormula="C42H40N4O16"/>
      <species boundaryCondition="false" constant="false" hasOnlySubstanceUnits="false" id="M_cpd01646_c" name="2-Isopropylmalate" compartment="c" fbc:chemicalFormula="C7H10O5"/>
      <species boundaryCondition="false" constant="false" hasOnlySubstanceUnits="false" id="M_cpd01651_c" name="L-3-Cyanoalanine" compartment="c" fbc:chemicalFormula="C4H6N2O2"/>
      <species boundaryCondition="false" constant="false" hasOnlySubstanceUnits="false" id="M_cpd01693_c" name="6-Phosphosucrose" compartment="c" fbc:chemicalFormula="C12H22O14P"/>
      <species boundaryCondition="false" constant="false" hasOnlySubstanceUnits="false" id="M_cpd01695_c" name="Myristoyl-CoA" compartment="c" fbc:chemicalFormula="C35H59N7O17P3S"/>
      <species boundaryCondition="false" constant="false" hasOnlySubstanceUnits="false" id="M_cpd01701_c" name="Citramalate" compartment="c" fbc:chemicalFormula="C5H6O5"/>
      <species boundaryCondition="false" constant="false" hasOnlySubstanceUnits="false" id="M_cpd01710_c" name="2-Isopropylmaleate" compartment="c" fbc:chemicalFormula="C7H8O4"/>
      <species boundaryCondition="false" constant="false" hasOnlySubstanceUnits="false" id="M_cpd01716_c" name="3-Dehydroshikimate" compartment="c" fbc:chemicalFormula="C7H7O5"/>
      <species boundaryCondition="false" constant="false" hasOnlySubstanceUnits="false" id="M_cpd01720_c" name="3-Ureidopropanoate" compartment="c" fbc:chemicalFormula="C4H7N2O3"/>
      <species boundaryCondition="false" constant="false" hasOnlySubstanceUnits="false" id="M_cpd01772_c" name="Succinylbenzoate" compartment="c" fbc:chemicalFormula="C11H8O5"/>
      <species boundaryCondition="false" constant="false" hasOnlySubstanceUnits="false" id="M_cpd01775_c" name="Phosphoribosyl-ATP" compartment="c" fbc:chemicalFormula="C15H21N5O20P4"/>
      <species boundaryCondition="false" constant="false" hasOnlySubstanceUnits="false" id="M_cpd01777_c" name="Phosphoribosyl-AMP" compartment="c" fbc:chemicalFormula="C15H21N5O14P2"/>
      <species boundaryCondition="false" constant="false" hasOnlySubstanceUnits="false" id="M_cpd01844_c" name="Propionyl phosphate" compartment="c" fbc:chemicalFormula="C3H6O5P"/>
      <species boundaryCondition="false" constant="false" hasOnlySubstanceUnits="false" id="M_cpd01882_c" name="Isovaleryl-CoA" compartment="c" fbc:chemicalFormula="C26H41N7O17P3S"/>
      <species boundaryCondition="false" constant="false" hasOnlySubstanceUnits="false" id="M_cpd01919_c" name="maltose-6-phosphate" compartment="c" fbc:chemicalFormula="C12H22O14P"/>
      <species boundaryCondition="false" constant="false" hasOnlySubstanceUnits="false" id="M_cpd01923_c" name="N-Acetylmuramoyl-Ala" compartment="c" fbc:chemicalFormula="C14H23N2O9"/>
      <species boundaryCondition="false" constant="false" hasOnlySubstanceUnits="false" id="M_cpd01974_c" name="4-Hydroxy-L-glutamate" compartment="c" fbc:chemicalFormula="C5H8NO5"/>
      <species boundaryCondition="false" constant="false" hasOnlySubstanceUnits="false" id="M_cpd01977_c" name="4-Phospho-L-aspartate" compartment="c" fbc:chemicalFormula="C4H7NO7P"/>
      <species boundaryCondition="false" constant="false" hasOnlySubstanceUnits="false" id="M_cpd01981_c" name="5-Methylthio-D-ribose" compartment="c" fbc:chemicalFormula="C6H12O4S"/>
      <species boundaryCondition="false" constant="false" hasOnlySubstanceUnits="false" id="M_cpd01982_c" name="5-Phosphoribosylamine" compartment="c" fbc:chemicalFormula="C5H12NO7P"/>
      <species boundaryCondition="false" constant="false" hasOnlySubstanceUnits="false" id="M_cpd01997_c" name="Dimethylbenzimidazole" compartment="c" fbc:chemicalFormula="C9H10N2"/>
      <species boundaryCondition="false" constant="false" hasOnlySubstanceUnits="false" id="M_cpd02016_c" name="N-Ribosylnicotinamide" compartment="c" fbc:chemicalFormula="C11H15N2O5"/>
      <species boundaryCondition="false" constant="false" hasOnlySubstanceUnits="false" id="M_cpd02021_c" name="Succinylbenzoyl-CoA" compartment="c" fbc:chemicalFormula="C32H40N7O20P3S"/>
      <species boundaryCondition="false" constant="false" hasOnlySubstanceUnits="false" id="M_cpd02030_c" name="3-phosphoshikimate" compartment="c" fbc:chemicalFormula="C7H9O8P"/>
      <species boundaryCondition="false" constant="false" hasOnlySubstanceUnits="false" id="M_cpd02069_c" name="3-Phosphonooxypyruvate" compartment="c" fbc:chemicalFormula="C3H3O7P"/>
      <species boundaryCondition="false" constant="false" hasOnlySubstanceUnits="false" id="M_cpd02074_c" name="2-Oxo-6-amINOS_caproate" compartment="c" fbc:chemicalFormula="C6H11NO3"/>
      <species boundaryCondition="false" constant="false" hasOnlySubstanceUnits="false" id="M_cpd02083_c" name="CoproporphyrinogenIII" compartment="c" fbc:chemicalFormula="C36H40N4O8"/>
      <species boundaryCondition="false" constant="false" hasOnlySubstanceUnits="false" id="M_cpd02097_c" name="L-Glutamyl 5-phosphate" compartment="c" fbc:chemicalFormula="C5H9NO7P"/>
      <species boundaryCondition="false" constant="false" hasOnlySubstanceUnits="false" id="M_cpd02113_c" name="dTDP-rhamnose" compartment="c" fbc:chemicalFormula="C16H24N2O15P2"/>
      <species boundaryCondition="false" constant="false" hasOnlySubstanceUnits="false" id="M_cpd02120_c" name="Dihydrodipicolinate" compartment="c" fbc:chemicalFormula="C7H5NO4"/>
      <species boundaryCondition="false" constant="false" hasOnlySubstanceUnits="false" id="M_cpd02124_c" name="2-Methylacetoacetyl-CoA" compartment="c" fbc:chemicalFormula="C26H39N7O18P3S"/>
      <species boundaryCondition="false" constant="false" hasOnlySubstanceUnits="false" id="M_cpd02140_c" name="AIR" compartment="c" fbc:chemicalFormula="C8H14N3O7P"/>
      <species boundaryCondition="false" constant="false" hasOnlySubstanceUnits="false" id="M_cpd02147_c" name="4-Phosphoerythronate" compartment="c" fbc:chemicalFormula="C4H7O8P"/>
      <species boundaryCondition="false" constant="false" hasOnlySubstanceUnits="false" id="M_cpd02152_c" name="L-Argininosuccinate" compartment="c" fbc:chemicalFormula="C10H17N4O6"/>
      <species boundaryCondition="false" constant="false" hasOnlySubstanceUnits="false" id="M_cpd02197_c" name="5-Formyltetrahydrofolate" compartment="c" fbc:chemicalFormula="C20H21N7O7"/>
      <species boundaryCondition="false" constant="false" hasOnlySubstanceUnits="false" id="M_cpd02201_c" name="4-phosphopantothenate" compartment="c" fbc:chemicalFormula="C9H16NO8P"/>
      <species boundaryCondition="false" constant="false" hasOnlySubstanceUnits="false" id="M_cpd02210_c" name="Indoleglycerol phosphate" compartment="c" fbc:chemicalFormula="C11H13NO6P"/>
      <species boundaryCondition="false" constant="false" hasOnlySubstanceUnits="false" id="M_cpd02211_c" name="L-2-Amino-acetoacetate" compartment="c" fbc:chemicalFormula="C4H7NO3"/>
      <species boundaryCondition="false" constant="false" hasOnlySubstanceUnits="false" id="M_cpd02227_c" name="S-Ribosylhomocysteine" compartment="c" fbc:chemicalFormula="C9H17NO6S"/>
      <species boundaryCondition="false" constant="false" hasOnlySubstanceUnits="false" id="M_cpd02229_c" name="Bactoprenyl diphosphate" compartment="c" fbc:chemicalFormula="C55H90O7P2"/>
      <species boundaryCondition="false" constant="false" hasOnlySubstanceUnits="false" id="M_cpd02255_c" name="3-oxoadipate-enol-lactone" compartment="c" fbc:chemicalFormula="C6H5O4"/>
      <species boundaryCondition="false" constant="false" hasOnlySubstanceUnits="false" id="M_cpd02273_c" name="L-threo-3-Methylaspartate" compartment="c" fbc:chemicalFormula="C5H8NO4"/>
      <species boundaryCondition="false" constant="false" hasOnlySubstanceUnits="false" id="M_cpd02295_c" name="1-4-Dihydroxy-2-naphthoate" compartment="c" fbc:chemicalFormula="C11H7O4"/>
      <species boundaryCondition="false" constant="false" hasOnlySubstanceUnits="false" id="M_cpd02311_c" name="4-Imidazolone-5-propanoate" compartment="c" fbc:chemicalFormula="C6H7N2O3"/>
      <species boundaryCondition="false" constant="false" hasOnlySubstanceUnits="false" id="M_cpd02333_c" name="Quinolinate" compartment="c" fbc:chemicalFormula="C7H3NO4"/>
      <species boundaryCondition="false" constant="false" hasOnlySubstanceUnits="false" id="M_cpd02338_c" name="UDP-D-galacto-1,4-furanose" compartment="c" fbc:chemicalFormula="C15H22N2O17P2"/>
      <species boundaryCondition="false" constant="false" hasOnlySubstanceUnits="false" id="M_cpd02345_c" name="L-Glutamate1-semialdehyde" compartment="c" fbc:chemicalFormula="C5H9NO3"/>
      <species boundaryCondition="false" constant="false" hasOnlySubstanceUnits="false" id="M_cpd02371_c" name="D-Tagatose 1,6-biphosphate" compartment="c" fbc:chemicalFormula="C6H12O12P2"/>
      <species boundaryCondition="false" constant="false" hasOnlySubstanceUnits="false" id="M_cpd02375_c" name="Adenylosuccinate" compartment="c" fbc:chemicalFormula="C14H15N5O11P"/>
      <species boundaryCondition="false" constant="false" hasOnlySubstanceUnits="false" id="M_cpd02394_c" name="GAR" compartment="c" fbc:chemicalFormula="C7H15N2O8P"/>
      <species boundaryCondition="false" constant="false" hasOnlySubstanceUnits="false" id="M_cpd02414_c" name="L-2-Amino-6-oxopimelate" compartment="c" fbc:chemicalFormula="C7H10NO5"/>
      <species boundaryCondition="false" constant="false" hasOnlySubstanceUnits="false" id="M_cpd02431_c" name="1-Pyrroline-5-carboxylate" compartment="c" fbc:chemicalFormula="C5H6NO2"/>
      <species boundaryCondition="false" constant="false" hasOnlySubstanceUnits="false" id="M_cpd02439_c" name="2-Dehydro-3-deoxy-D-glucarate" compartment="c" fbc:chemicalFormula="C6H6O7"/>
      <species boundaryCondition="false" constant="false" hasOnlySubstanceUnits="false" id="M_cpd02465_c" name="tetrahydrodipicolinate" compartment="c" fbc:chemicalFormula="C7H7NO4"/>
      <species boundaryCondition="false" constant="false" hasOnlySubstanceUnits="false" id="M_cpd02498_c" name="2,3-Dihydroxy-isovalerate" compartment="c" fbc:chemicalFormula="C5H9O4"/>
      <species boundaryCondition="false" constant="false" hasOnlySubstanceUnits="false" id="M_cpd02522_c" name="2-Aminoadipate 6-semialdehyde" compartment="c" fbc:chemicalFormula="C6H11NO3"/>
      <species boundaryCondition="false" constant="false" hasOnlySubstanceUnits="false" id="M_cpd02535_c" name="2,3-Dihydroxy-3-methylvalerate" compartment="c" fbc:chemicalFormula="C6H11O4"/>
      <species boundaryCondition="false" constant="false" hasOnlySubstanceUnits="false" id="M_cpd02547_c" name="(R)-1-Aminopropan-2-yl phosphate" compartment="c" fbc:chemicalFormula="C3H10NO4P"/>
      <species boundaryCondition="false" constant="false" hasOnlySubstanceUnits="false" id="M_cpd02552_c" name="n-acetylglutamyl-phosphate" compartment="c" fbc:chemicalFormula="C7H10NO8P"/>
      <species boundaryCondition="false" constant="false" hasOnlySubstanceUnits="false" id="M_cpd02557_c" name="Farnesylfarnesylgeraniol" compartment="c" fbc:chemicalFormula="C40H66O7P2"/>
      <species boundaryCondition="false" constant="false" hasOnlySubstanceUnits="false" id="M_cpd02566_c" name="2,3-Dihydroxy-2,3-dihydrobenzoate" compartment="c" fbc:chemicalFormula="C7H7O4"/>
      <species boundaryCondition="false" constant="false" hasOnlySubstanceUnits="false" id="M_cpd02569_c" name="2-Oxo-3-hydroxyisovalerate" compartment="c" fbc:chemicalFormula="C5H7O4"/>
      <species boundaryCondition="false" constant="false" hasOnlySubstanceUnits="false" id="M_cpd02590_c" name="all-trans-Heptaprenyl diphosphate" compartment="c" fbc:chemicalFormula="C35H58O7P2"/>
      <species boundaryCondition="false" constant="false" hasOnlySubstanceUnits="false" id="M_cpd02591_c" name="pendp" compartment="c" fbc:chemicalFormula="C25H42O7P2"/>
      <species boundaryCondition="false" constant="false" hasOnlySubstanceUnits="false" id="M_cpd02605_c" name="2-isopropyl-3-oxosuccinate" compartment="c" fbc:chemicalFormula="C7H8O5"/>
      <species boundaryCondition="false" constant="false" hasOnlySubstanceUnits="false" id="M_cpd02611_c" name="N-Acetyl-D-glucosamine1-phosphate" compartment="c" fbc:chemicalFormula="C8H15NO9P"/>
      <species boundaryCondition="false" constant="false" hasOnlySubstanceUnits="false" id="M_cpd02636_c" name="4-Methyl-5-2-hydroxyethyl-thiazole" compartment="c" fbc:chemicalFormula="C6H9NOS"/>
      <species boundaryCondition="false" constant="false" hasOnlySubstanceUnits="false" id="M_cpd02642_c" name="N-5-phosphoribosyl-anthranilate" compartment="c" fbc:chemicalFormula="C12H14NO9P"/>
      <species boundaryCondition="false" constant="false" hasOnlySubstanceUnits="false" id="M_cpd02654_c" name="4-Methyl-5-2-phosphoethyl-thiazole" compartment="c" fbc:chemicalFormula="C6H9NO4PS"/>
      <species boundaryCondition="false" constant="false" hasOnlySubstanceUnits="false" id="M_cpd02656_c" name="6-7-Dimethyl-8-1-D-ribityllumazine" compartment="c" fbc:chemicalFormula="C13H18N4O6"/>
      <species boundaryCondition="false" constant="false" hasOnlySubstanceUnits="false" id="M_cpd02666_c" name="(R)-4&apos;-Phosphopantothenoyl-L-cysteine" compartment="c" fbc:chemicalFormula="C12H21N2O9PS"/>
      <species boundaryCondition="false" constant="false" hasOnlySubstanceUnits="false" id="M_cpd02678_c" name="N-Formyl-GAR" compartment="c" fbc:chemicalFormula="C8H14N2O9P"/>
      <species boundaryCondition="false" constant="false" hasOnlySubstanceUnits="false" id="M_cpd02685_c" name="N-acetyl-LL-2,6-diaminopimelate" compartment="c" fbc:chemicalFormula="C9H15N2O5"/>
      <species boundaryCondition="false" constant="false" hasOnlySubstanceUnits="false" id="M_cpd02693_c" name="3-Isopropylmalate" compartment="c" fbc:chemicalFormula="C7H10O5"/>
      <species boundaryCondition="false" constant="false" hasOnlySubstanceUnits="false" id="M_cpd02701_c" name="S-Adenosyl-4-methylthio-2-oxobutanoate" compartment="c" fbc:chemicalFormula="C15H19N5O6S"/>
      <species boundaryCondition="false" constant="false" hasOnlySubstanceUnits="false" id="M_cpd02711_c" name="2-Keto-3-deoxy-6-phosphogluconate" compartment="c" fbc:chemicalFormula="C6H9O9P"/>
      <species boundaryCondition="false" constant="false" hasOnlySubstanceUnits="false" id="M_cpd02720_c" name="5-Amino-6-5-phosphoribitylaminouracil" compartment="c" fbc:chemicalFormula="C9H16N4O9P"/>
      <species boundaryCondition="false" constant="false" hasOnlySubstanceUnits="false" id="M_cpd02740_c" name="Guanosine 5&apos;-triphosphate,3&apos;-diphosphate" compartment="c" fbc:chemicalFormula="C10H13N5O20P5"/>
      <species boundaryCondition="false" constant="false" hasOnlySubstanceUnits="false" id="M_cpd02775_c" name="4-Amino-5-phosphomethyl-2-methylpyrimidine" compartment="c" fbc:chemicalFormula="C6H9N3O4P"/>
      <species boundaryCondition="false" constant="false" hasOnlySubstanceUnits="false" id="M_cpd02799_c" name="Methylisocitrate" compartment="c" fbc:chemicalFormula="C7H7O7"/>
      <species boundaryCondition="false" constant="false" hasOnlySubstanceUnits="false" id="M_cpd02820_c" name="UDP-N-acetylglucosamine enolpyruvate" compartment="c" fbc:chemicalFormula="C20H26N3O19P2"/>
      <species boundaryCondition="false" constant="false" hasOnlySubstanceUnits="false" id="M_cpd02826_c" name="5&apos;-Phosphoribosylformylglycinamidine" compartment="c" fbc:chemicalFormula="C8H16N3O8P"/>
      <species boundaryCondition="false" constant="false" hasOnlySubstanceUnits="false" id="M_cpd02843_c" name="D-erythro-imidazol-glycerol-phosphate" compartment="c" fbc:chemicalFormula="C6H10N2O6P"/>
      <species boundaryCondition="false" constant="false" hasOnlySubstanceUnits="false" id="M_cpd02851_c" name="AICAR" compartment="c" fbc:chemicalFormula="C9H14N4O8P"/>
      <species boundaryCondition="false" constant="false" hasOnlySubstanceUnits="false" id="M_cpd02857_c" name="DAHP" compartment="c" fbc:chemicalFormula="C7H11O10P"/>
      <species boundaryCondition="false" constant="false" hasOnlySubstanceUnits="false" id="M_cpd02862_c" name="UDPMurAc(oyl-L-Ala-D-gamma-Glu-L-Lys-D-Ala-D-Ala)" compartment="c" fbc:chemicalFormula="C40H62N9O26P2"/>
      <species boundaryCondition="false" constant="false" hasOnlySubstanceUnits="false" id="M_cpd02882_c" name="4-1-D-Ribitylamino-5-aminouracil" compartment="c" fbc:chemicalFormula="C9H16N4O6"/>
      <species boundaryCondition="false" constant="false" hasOnlySubstanceUnits="false" id="M_cpd02884_c" name="FAICAR" compartment="c" fbc:chemicalFormula="C10H14N4O9P"/>
      <species boundaryCondition="false" constant="false" hasOnlySubstanceUnits="false" id="M_cpd02893_c" name="5&apos;-Phosphoribosyl-4-carboxy-5-aminoimidazole" compartment="c" fbc:chemicalFormula="C9H13N3O9P"/>
      <species boundaryCondition="false" constant="false" hasOnlySubstanceUnits="false" id="M_cpd02894_c" name="4-Amino-2-methyl-5-diphosphomethylpyrimidine" compartment="c" fbc:chemicalFormula="C6H9N3O7P2"/>
      <species boundaryCondition="false" constant="false" hasOnlySubstanceUnits="false" id="M_cpd02904_c" name="alpha-Ribazole 5&apos;-phosphate" compartment="c" fbc:chemicalFormula="C14H18N2O7P"/>
      <species boundaryCondition="false" constant="false" hasOnlySubstanceUnits="false" id="M_cpd02920_c" name="2-Amino-4-hydroxy-6-hydroxymethyl-7-8-dihydropteridinediphosphate" compartment="c" fbc:chemicalFormula="C7H9N5O8P2"/>
      <species boundaryCondition="false" constant="false" hasOnlySubstanceUnits="false" id="M_cpd02921_c" name="SAICAR" compartment="c" fbc:chemicalFormula="C13H16N4O12P"/>
      <species boundaryCondition="false" constant="false" hasOnlySubstanceUnits="false" id="M_cpd02948_c" name="MurAc(oyl-L-Ala-D-gamma-Glu-L-Lys-D-Ala-D-Ala)-diphospho- undecaprenol" compartment="c" fbc:chemicalFormula="C86H140N7O21P2"/>
      <species boundaryCondition="false" constant="false" hasOnlySubstanceUnits="false" id="M_cpd02961_c" name="Dihydroneopterin" compartment="c" fbc:chemicalFormula="C9H13N5O4"/>
      <species boundaryCondition="false" constant="false" hasOnlySubstanceUnits="false" id="M_cpd02964_c" name="UDP-N-acetylmuramoyl-L-alanyl-D-gamma-glutamyl-meso-2-6-diaminopimelate" compartment="c" fbc:chemicalFormula="C35H51N7O26P2"/>
      <species boundaryCondition="false" constant="false" hasOnlySubstanceUnits="false" id="M_cpd02967_c" name="N-Acetyl-beta-D-mannosaminyl-1,4-N-acetyl-D- glucosaminyldiphosphoundecaprenol" compartment="c" fbc:chemicalFormula="C71H116N2O17P2"/>
      <species boundaryCondition="false" constant="false" hasOnlySubstanceUnits="false" id="M_cpd02968_c" name="UDP-N-acetylmuramoyl-L-alanyl-D-glutamyl-6-carboxy-L-lysyl-D-alanyl- D-alanine" compartment="c" fbc:chemicalFormula="C41H61N9O28P2"/>
      <species boundaryCondition="false" constant="false" hasOnlySubstanceUnits="false" id="M_cpd02978_c" name="7,8-Dihydroneopterin 3&apos;-triphosphate" compartment="c" fbc:chemicalFormula="C9H13N5O13P3"/>
      <species boundaryCondition="false" constant="false" hasOnlySubstanceUnits="false" id="M_cpd02979_c" name="phosphoribosylformiminoaicar-phosphate" compartment="c" fbc:chemicalFormula="C15H23N5O15P2"/>
      <species boundaryCondition="false" constant="false" hasOnlySubstanceUnits="false" id="M_cpd02991_c" name="phosphoribulosylformimino-AICAR-phosphate" compartment="c" fbc:chemicalFormula="C15H23N5O15P2"/>
      <species boundaryCondition="false" constant="false" hasOnlySubstanceUnits="false" id="M_cpd03034_c" name="3-Ureidoisobutyrate" compartment="c" fbc:chemicalFormula="C5H9N2O3"/>
      <species boundaryCondition="false" constant="false" hasOnlySubstanceUnits="false" id="M_cpd03049_c" name="2-Hydroxyethyl-ThPP" compartment="c" fbc:chemicalFormula="C14H21N4O8P2S"/>
      <species boundaryCondition="false" constant="false" hasOnlySubstanceUnits="false" id="M_cpd03063_c" name="3-Aminoisobutanoate" compartment="c" fbc:chemicalFormula="C4H9NO2"/>
      <species boundaryCondition="false" constant="false" hasOnlySubstanceUnits="false" id="M_cpd03078_c" name="Selenophosphate" compartment="c" fbc:chemicalFormula="HO3PSe"/>
      <species boundaryCondition="false" constant="false" hasOnlySubstanceUnits="false" id="M_cpd03091_c" name="5&apos;-Deoxyadenosine" compartment="c" fbc:chemicalFormula="C10H13N5O3"/>
      <species boundaryCondition="false" constant="false" hasOnlySubstanceUnits="false" id="M_cpd03114_c" name="3-Oxopalmitoyl-CoA" compartment="c" fbc:chemicalFormula="C37H61N7O18P3S"/>
      <species boundaryCondition="false" constant="false" hasOnlySubstanceUnits="false" id="M_cpd03117_c" name="3-Oxododecanoyl-CoA" compartment="c" fbc:chemicalFormula="C33H53N7O18P3S"/>
      <species boundaryCondition="false" constant="false" hasOnlySubstanceUnits="false" id="M_cpd03119_c" name="3-Oxodecanoyl-CoA" compartment="c" fbc:chemicalFormula="C31H49N7O18P3S"/>
      <species boundaryCondition="false" constant="false" hasOnlySubstanceUnits="false" id="M_cpd03121_c" name="3-Oxooctanoyl-CoA" compartment="c" fbc:chemicalFormula="C29H45N7O18P3S"/>
      <species boundaryCondition="false" constant="false" hasOnlySubstanceUnits="false" id="M_cpd03123_c" name="3-Oxohexanoyl-CoA" compartment="c" fbc:chemicalFormula="C27H41N7O18P3S"/>
      <species boundaryCondition="false" constant="false" hasOnlySubstanceUnits="false" id="M_cpd03124_c" name="Hexanoyl-CoA" compartment="c" fbc:chemicalFormula="C27H43N7O17P3S"/>
      <species boundaryCondition="false" constant="false" hasOnlySubstanceUnits="false" id="M_cpd03128_c" name="Decanoyl-CoA" compartment="c" fbc:chemicalFormula="C31H51N7O17P3S"/>
      <species boundaryCondition="false" constant="false" hasOnlySubstanceUnits="false" id="M_cpd03289_c" name="L-2-Acetamido-6-oxopimelate" compartment="c" fbc:chemicalFormula="C9H11NO6"/>
      <species boundaryCondition="false" constant="false" hasOnlySubstanceUnits="false" id="M_cpd03407_c" name="gamma-Glutamyl-beta-cyanoalanine" compartment="c" fbc:chemicalFormula="C9H12N3O5"/>
      <species boundaryCondition="false" constant="false" hasOnlySubstanceUnits="false" id="M_cpd03420_c" name="Precorrin 3A" compartment="c" fbc:chemicalFormula="C43H44N4O16"/>
      <species boundaryCondition="false" constant="false" hasOnlySubstanceUnits="false" id="M_cpd03421_c" name="Cobyrinate" compartment="c" fbc:chemicalFormula="C45H53CoN4O14"/>
      <species boundaryCondition="false" constant="false" hasOnlySubstanceUnits="false" id="M_cpd03422_c" name="Cobinamide" compartment="c" fbc:chemicalFormula="C48H73CoN11O8"/>
      <species boundaryCondition="false" constant="false" hasOnlySubstanceUnits="false" id="M_cpd03423_c" name="alpha-Ribazole" compartment="c" fbc:chemicalFormula="C14H18N2O4"/>
      <species boundaryCondition="false" constant="false" hasOnlySubstanceUnits="false" id="M_cpd03426_c" name="Sirohydrochlorin" compartment="c" fbc:chemicalFormula="C42H38N4O16"/>
      <species boundaryCondition="false" constant="false" hasOnlySubstanceUnits="false" id="M_cpd03443_c" name="3-Octaprenyl-4-hydroxybenzoate" compartment="c" fbc:chemicalFormula="C47H69O3"/>
      <species boundaryCondition="false" constant="false" hasOnlySubstanceUnits="false" id="M_cpd03444_c" name="2-Octaprenylphenol" compartment="c" fbc:chemicalFormula="C46H70O"/>
      <species boundaryCondition="false" constant="false" hasOnlySubstanceUnits="false" id="M_cpd03445_c" name="2-Octaprenyl-6-hydroxyphenol" compartment="c" fbc:chemicalFormula="C46H70O2"/>
      <species boundaryCondition="false" constant="false" hasOnlySubstanceUnits="false" id="M_cpd03446_c" name="2-Octaprenyl-6-methoxyphenol" compartment="c" fbc:chemicalFormula="C47H72O2"/>
      <species boundaryCondition="false" constant="false" hasOnlySubstanceUnits="false" id="M_cpd03447_c" name="2-Octaprenyl-6-methoxy-1,4-benzoquinone" compartment="c" fbc:chemicalFormula="C47H70O3"/>
      <species boundaryCondition="false" constant="false" hasOnlySubstanceUnits="false" id="M_cpd03448_c" name="2-Octaprenyl-3-methyl-6-methoxy-1,4-benzoquinone" compartment="c" fbc:chemicalFormula="C48H72O3"/>
      <species boundaryCondition="false" constant="false" hasOnlySubstanceUnits="false" id="M_cpd03449_c" name="2-Octaprenyl-3-methyl-5-hydroxy-6-methoxy-1,4-benzoquinone" compartment="c" fbc:chemicalFormula="C48H71O4"/>
      <species boundaryCondition="false" constant="false" hasOnlySubstanceUnits="false" id="M_cpd03451_c" name="SHCHC" compartment="c" fbc:chemicalFormula="C11H10O6"/>
      <species boundaryCondition="false" constant="false" hasOnlySubstanceUnits="false" id="M_cpd03470_c" name="Iminoaspartate" compartment="c" fbc:chemicalFormula="C4H3NO4"/>
      <species boundaryCondition="false" constant="false" hasOnlySubstanceUnits="false" id="M_cpd03471_c" name="Nicotinate D-ribonucleoside" compartment="c" fbc:chemicalFormula="C11H13NO6"/>
      <species boundaryCondition="false" constant="false" hasOnlySubstanceUnits="false" id="M_cpd03485_c" name="N-Acetyl-D-muramoate" compartment="c" fbc:chemicalFormula="C11H18NO8"/>
      <species boundaryCondition="false" constant="false" hasOnlySubstanceUnits="false" id="M_cpd03491_c" name="Undecaprenyl-diphospho-N-acetylmuramoyl-(N-acetylglucosamine)-L-alanyl-gamma-D-glutamyl-L-lysyl-D-alanyl-D-alanine" compartment="c" fbc:chemicalFormula="C94H153N8O26P2"/>
      <species boundaryCondition="false" constant="false" hasOnlySubstanceUnits="false" id="M_cpd03494_c" name="Undecaprenyl-diphospho-N-acetylmuramoyl-L-alanyl-D-glutamyl-meso-2-6-diaminopimeloyl-D-alanyl-D-alanine" compartment="c" fbc:chemicalFormula="C87H139N7O23P2"/>
      <species boundaryCondition="false" constant="false" hasOnlySubstanceUnits="false" id="M_cpd03495_c" name="Undecaprenyl-diphospho-N-acetylmuramoyl-N-acetylglucosamine-L-ala-D-glu-meso-2-6-diaminopimeloyl-D-ala-D-ala" compartment="c" fbc:chemicalFormula="C95H152N8O28P2"/>
      <species boundaryCondition="false" constant="false" hasOnlySubstanceUnits="false" id="M_cpd03518_c" name="Formamidopyrimidine nucleoside triphosphate" compartment="c" fbc:chemicalFormula="C10H15N5O15P3"/>
      <species boundaryCondition="false" constant="false" hasOnlySubstanceUnits="false" id="M_cpd03519_c" name="2,5-Diaminopyrimidine nucleoside triphosphate" compartment="c" fbc:chemicalFormula="C9H15N5O14P3"/>
      <species boundaryCondition="false" constant="false" hasOnlySubstanceUnits="false" id="M_cpd03524_c" name="10-Formyl-THF-L-glutamate" compartment="c" fbc:chemicalFormula="C25H27N8O10"/>
      <species boundaryCondition="false" constant="false" hasOnlySubstanceUnits="false" id="M_cpd03607_c" name="4-(Phosphonooxy)-threonine" compartment="c" fbc:chemicalFormula="C4H9NO7P"/>
      <species boundaryCondition="false" constant="false" hasOnlySubstanceUnits="false" id="M_cpd03608_c" name="4-Hydroxy-L-threonine" compartment="c" fbc:chemicalFormula="C4H9NO4"/>
      <species boundaryCondition="false" constant="false" hasOnlySubstanceUnits="false" id="M_cpd03646_c" name="gamma-Glutamyl-3-aminopropiononitrile" compartment="c" fbc:chemicalFormula="C8H13N3O3"/>
      <species boundaryCondition="false" constant="false" hasOnlySubstanceUnits="false" id="M_cpd03666_c" name="2,5-Diamino-6-(5&apos;-triphosphoryl-3&apos;,4&apos;-trihydroxy-2&apos;-oxopentyl)- amino-4-oxopyrimidine" compartment="c" fbc:chemicalFormula="C9H15N5O14P3"/>
      <species boundaryCondition="false" constant="false" hasOnlySubstanceUnits="false" id="M_cpd03671_c" name="D-Glucosamine1-phosphate" compartment="c" fbc:chemicalFormula="C6H14NO8P"/>
      <species boundaryCondition="false" constant="false" hasOnlySubstanceUnits="false" id="M_cpd03697_c" name="Arbutin-6P" compartment="c" fbc:chemicalFormula="C12H16O10P"/>
      <species boundaryCondition="false" constant="false" hasOnlySubstanceUnits="false" id="M_cpd03698_c" name="Salicin-6P" compartment="c" fbc:chemicalFormula="C13H18O10P"/>
      <species boundaryCondition="false" constant="false" hasOnlySubstanceUnits="false" id="M_cpd03706_c" name="UppppU" compartment="c" fbc:chemicalFormula="C18H22N4O23P4"/>
      <species boundaryCondition="false" constant="false" hasOnlySubstanceUnits="false" id="M_cpd03752_c" name="Galactitol 1-phosphate" compartment="c" fbc:chemicalFormula="C6H14O9P"/>
      <species boundaryCondition="false" constant="false" hasOnlySubstanceUnits="false" id="M_cpd03832_c" name="Hydrogenobyrinate" compartment="c" fbc:chemicalFormula="C45H54N4O14"/>
      <species boundaryCondition="false" constant="false" hasOnlySubstanceUnits="false" id="M_cpd03834_c" name="Precorrin 4" compartment="c" fbc:chemicalFormula="C44H45N4O17"/>
      <species boundaryCondition="false" constant="false" hasOnlySubstanceUnits="false" id="M_cpd03835_c" name="Precorrin 8" compartment="c" fbc:chemicalFormula="C45H53N4O14"/>
      <species boundaryCondition="false" constant="false" hasOnlySubstanceUnits="false" id="M_cpd03839_c" name="Precorrin 5" compartment="c" fbc:chemicalFormula="C45H47N4O17"/>
      <species boundaryCondition="false" constant="false" hasOnlySubstanceUnits="false" id="M_cpd03847_c" name="Myristic acid" compartment="c" fbc:chemicalFormula="C14H27O2"/>
      <species boundaryCondition="false" constant="false" hasOnlySubstanceUnits="false" id="M_cpd03861_c" name="L-Xylulose 1-phosphate" compartment="c" fbc:chemicalFormula="C5H10O8P"/>
      <species boundaryCondition="false" constant="false" hasOnlySubstanceUnits="false" id="M_cpd03915_c" name="Cob(I)yrinate diamide" compartment="c" fbc:chemicalFormula="C45H57CoN6O12"/>
      <species boundaryCondition="false" constant="false" hasOnlySubstanceUnits="false" id="M_cpd03916_c" name="Adenosyl cobyrinate diamide" compartment="c" fbc:chemicalFormula="C55H69CoN11O15"/>
      <species boundaryCondition="false" constant="false" hasOnlySubstanceUnits="false" id="M_cpd03918_c" name="Adenosyl cobinamide" compartment="c" fbc:chemicalFormula="C58H85CoN16O11"/>
      <species boundaryCondition="false" constant="false" hasOnlySubstanceUnits="false" id="M_cpd03919_c" name="Adenosyl cobinamide phosphate" compartment="c" fbc:chemicalFormula="C58H84CoN16O14P"/>
      <species boundaryCondition="false" constant="false" hasOnlySubstanceUnits="false" id="M_cpd03920_c" name="Adenosylcobinamide-GDP" compartment="c" fbc:chemicalFormula="C68H96CoN21O21P2"/>
      <species boundaryCondition="false" constant="false" hasOnlySubstanceUnits="false" id="M_cpd04539_c" name="2-Amino-3-oxo-4-phosphonooxybutyrate" compartment="c" fbc:chemicalFormula="C4H7NO7P"/>
      <species boundaryCondition="false" constant="false" hasOnlySubstanceUnits="false" id="M_cpd06227_c" name="THF-L-glutamate" compartment="c" fbc:chemicalFormula="C24H27N8O9"/>
      <species boundaryCondition="false" constant="false" hasOnlySubstanceUnits="false" id="M_cpd08210_c" name="ADC" compartment="c" fbc:chemicalFormula="C10H10NO5"/>
      <species boundaryCondition="false" constant="false" hasOnlySubstanceUnits="false" id="M_cpd08211_c" name="trans,trans,cis-Geranylgeranyl diphosphate" compartment="c" fbc:chemicalFormula="C20H34O7P2"/>
      <species boundaryCondition="false" constant="false" hasOnlySubstanceUnits="false" id="M_cpd08286_c" name="2-C-methyl-D-erythritol4-phosphate" compartment="c" fbc:chemicalFormula="C5H12O7P"/>
      <species boundaryCondition="false" constant="false" hasOnlySubstanceUnits="false" id="M_cpd08287_c" name="4-cytidine5-diphospho-2-C-methyl-D-erythritol" compartment="c" fbc:chemicalFormula="C14H23N3O14P2"/>
      <species boundaryCondition="false" constant="false" hasOnlySubstanceUnits="false" id="M_cpd08288_c" name="2-phospho-4-cytidine5-diphospho-2-C-methyl-D-erythritol" compartment="c" fbc:chemicalFormula="C14H23N3O17P3"/>
      <species boundaryCondition="false" constant="false" hasOnlySubstanceUnits="false" id="M_cpd08289_c" name="1-deoxy-D-xylulose5-phosphate" compartment="c" fbc:chemicalFormula="C5H10O7P"/>
      <species boundaryCondition="false" constant="false" hasOnlySubstanceUnits="false" id="M_cpd08301_c" name="2-C-methyl-D-erythritol2-4-CYS_clodiphosphate" compartment="c" fbc:chemicalFormula="C5H10O9P2"/>
      <species boundaryCondition="false" constant="false" hasOnlySubstanceUnits="false" id="M_cpd08368_c" name="Cobalt-precorrin 2" compartment="c" fbc:chemicalFormula="C42H40CoN4O16"/>
      <species boundaryCondition="false" constant="false" hasOnlySubstanceUnits="false" id="M_cpd08369_c" name="Cobalt-precorrin 3" compartment="c" fbc:chemicalFormula="C43H42CoN4O16"/>
      <species boundaryCondition="false" constant="false" hasOnlySubstanceUnits="false" id="M_cpd08370_c" name="Cobalt-precorrin 4" compartment="c" fbc:chemicalFormula="C44H44CoN4O16"/>
      <species boundaryCondition="false" constant="false" hasOnlySubstanceUnits="false" id="M_cpd08371_c" name="Cobalt-precorrin 5" compartment="c" fbc:chemicalFormula="C45H47CoN4O16"/>
      <species boundaryCondition="false" constant="false" hasOnlySubstanceUnits="false" id="M_cpd08375_c" name="Cobalt-precorrin 8" compartment="c" fbc:chemicalFormula="C45H53CoN4O14"/>
      <species boundaryCondition="false" constant="false" hasOnlySubstanceUnits="false" id="M_cpd08449_c" name="3-Amino-2-oxopropyl phosphate" compartment="c" fbc:chemicalFormula="C3H8NO5P"/>
      <species boundaryCondition="false" constant="false" hasOnlySubstanceUnits="false" id="M_cpd08615_c" name="1-Hydroxy-2-methyl-2-butenyl 4-diphosphate" compartment="c" fbc:chemicalFormula="C5H10O8P2"/>
      <species boundaryCondition="false" constant="false" hasOnlySubstanceUnits="false" id="M_cpd08625_c" name="5-Hydroxyisourate" compartment="c" fbc:chemicalFormula="C5H4N4O4"/>
      <species boundaryCondition="false" constant="false" hasOnlySubstanceUnits="false" id="M_cpd08636_c" name="4-5-dihydroxy-2-3-pentanedione" compartment="c" fbc:chemicalFormula="C5H8O4"/>
      <species boundaryCondition="false" constant="false" hasOnlySubstanceUnits="false" id="M_cpd08928_c" name="L-Threonine phosphate" compartment="c" fbc:chemicalFormula="C4H9NO6P"/>
      <species boundaryCondition="false" constant="false" hasOnlySubstanceUnits="false" id="M_cpd09027_c" name="5-Hydroxy-2-oxo-4-ureido-2,5-dihydro-1H-imidazole-5-carboxylate" compartment="c" fbc:chemicalFormula="C5H5N4O5"/>
      <species boundaryCondition="false" constant="false" hasOnlySubstanceUnits="false" id="M_cpd09801_c" name="2-Methylnaphthalene" compartment="c" fbc:chemicalFormula="C11H10"/>
      <species boundaryCondition="false" constant="false" hasOnlySubstanceUnits="false" id="M_cpd09818_c" name="Naphthyl-2-methyl-succinic acid" compartment="c" fbc:chemicalFormula="C15H12O4"/>
      <species boundaryCondition="false" constant="false" hasOnlySubstanceUnits="false" id="M_cpd10162_c" name="(R)-3-Hydroxy-3-methyl-2-oxopentanoate" compartment="c" fbc:chemicalFormula="C6H9O4"/>
      <species boundaryCondition="false" constant="false" hasOnlySubstanceUnits="false" id="M_cpd11225_c" name="3-4-dihydroxy-2-butanone4-phosphate" compartment="c" fbc:chemicalFormula="C4H8O6P"/>
      <species boundaryCondition="false" constant="false" hasOnlySubstanceUnits="false" id="M_cpd11420_c" name="trdox" compartment="c" fbc:chemicalFormula="C6H7NO2R2S2"/>
      <species boundaryCondition="false" constant="false" hasOnlySubstanceUnits="false" id="M_cpd11421_c" name="trdrd" compartment="c" fbc:chemicalFormula="C6H9NO2R2S2"/>
      <species boundaryCondition="false" constant="false" hasOnlySubstanceUnits="false" id="M_cpd11430_c" name="fa1" compartment="c" fbc:chemicalFormula="C14H27O2"/>
      <species boundaryCondition="false" constant="false" hasOnlySubstanceUnits="false" id="M_cpd11431_c" name="fa11" compartment="c" fbc:chemicalFormula="C17H33O2"/>
      <species boundaryCondition="false" constant="false" hasOnlySubstanceUnits="false" id="M_cpd11432_c" name="fa11coa" compartment="c" fbc:chemicalFormula="C38H65N7O17P3S"/>
      <species boundaryCondition="false" constant="false" hasOnlySubstanceUnits="false" id="M_cpd11433_c" name="fa12" compartment="c" fbc:chemicalFormula="C17H33O2"/>
      <species boundaryCondition="false" constant="false" hasOnlySubstanceUnits="false" id="M_cpd11434_c" name="fa12coa" compartment="c" fbc:chemicalFormula="C38H65N7O17P3S"/>
      <species boundaryCondition="false" constant="false" hasOnlySubstanceUnits="false" id="M_cpd11435_c" name="fa1coa" compartment="c" fbc:chemicalFormula="C35H59N7O17P3S"/>
      <species boundaryCondition="false" constant="false" hasOnlySubstanceUnits="false" id="M_cpd11436_c" name="fa3" compartment="c" fbc:chemicalFormula="C15H29O2"/>
      <species boundaryCondition="false" constant="false" hasOnlySubstanceUnits="false" id="M_cpd11437_c" name="fa3coa" compartment="c" fbc:chemicalFormula="C36H61N7O17P3S"/>
      <species boundaryCondition="false" constant="false" hasOnlySubstanceUnits="false" id="M_cpd11438_c" name="fa4" compartment="c" fbc:chemicalFormula="C15H29O2"/>
      <species boundaryCondition="false" constant="false" hasOnlySubstanceUnits="false" id="M_cpd11439_c" name="fa4coa" compartment="c" fbc:chemicalFormula="C36H61N7O17P3S"/>
      <species boundaryCondition="false" constant="false" hasOnlySubstanceUnits="false" id="M_cpd11440_c" name="fa6" compartment="c" fbc:chemicalFormula="C16H31O2"/>
      <species boundaryCondition="false" constant="false" hasOnlySubstanceUnits="false" id="M_cpd11441_c" name="fa6coa" compartment="c" fbc:chemicalFormula="C37H63N7O17P3S"/>
      <species boundaryCondition="false" constant="false" hasOnlySubstanceUnits="false" id="M_cpd11459_c" name="tcam" compartment="c" fbc:chemicalFormula="C420H692N30O391P30"/>
      <species boundaryCondition="false" constant="false" hasOnlySubstanceUnits="false" id="M_cpd11464_c" name="Butyryl-ACP" compartment="c" fbc:chemicalFormula="C15H27N2O8PRS"/>
      <species boundaryCondition="false" constant="false" hasOnlySubstanceUnits="false" id="M_cpd11466_c" name="Myristoyl-ACP" compartment="c" fbc:chemicalFormula="C25H47N2O8PRS"/>
      <species boundaryCondition="false" constant="false" hasOnlySubstanceUnits="false" id="M_cpd11468_c" name="Dodecanoyl-ACP" compartment="c" fbc:chemicalFormula="C23H43N2O8PRS"/>
      <species boundaryCondition="false" constant="false" hasOnlySubstanceUnits="false" id="M_cpd11470_c" name="Octanoyl-ACP" compartment="c" fbc:chemicalFormula="C19H35N2O8PRS"/>
      <species boundaryCondition="false" constant="false" hasOnlySubstanceUnits="false" id="M_cpd11472_c" name="Hexanoyl-ACP" compartment="c" fbc:chemicalFormula="C17H31N2O8PRS"/>
      <species boundaryCondition="false" constant="false" hasOnlySubstanceUnits="false" id="M_cpd11474_c" name="Decanoyl-ACP" compartment="c" fbc:chemicalFormula="C21H39N2O8PRS"/>
      <species boundaryCondition="false" constant="false" hasOnlySubstanceUnits="false" id="M_cpd11476_c" name="hexadecanoyl-acp" compartment="c" fbc:chemicalFormula="C27H51N2O8PRS"/>
      <species boundaryCondition="false" constant="false" hasOnlySubstanceUnits="false" id="M_cpd11478_c" name="(R)-3-Hydroxybutanoyl-[acyl-carrier protein]" compartment="c" fbc:chemicalFormula="C15H27N2O9PRS"/>
      <species boundaryCondition="false" constant="false" hasOnlySubstanceUnits="false" id="M_cpd11479_c" name="D-3-Hydroxyhexanoyl-[acp]" compartment="c" fbc:chemicalFormula="C17H31N2O9PRS"/>
      <species boundaryCondition="false" constant="false" hasOnlySubstanceUnits="false" id="M_cpd11480_c" name="D-3-Hydroxydodecanoyl-[acp]" compartment="c" fbc:chemicalFormula="C23H43N2O9PRS"/>
      <species boundaryCondition="false" constant="false" hasOnlySubstanceUnits="false" id="M_cpd11481_c" name="R-3-hydroxypalmitoyl-acyl-carrierprotein" compartment="c" fbc:chemicalFormula="C27H51N2O9PRS"/>
      <species boundaryCondition="false" constant="false" hasOnlySubstanceUnits="false" id="M_cpd11482_c" name="(R)-3-Hydroxydecanoyl-[acyl-carrier protein]" compartment="c" fbc:chemicalFormula="C21H39N2O9PRS"/>
      <species boundaryCondition="false" constant="false" hasOnlySubstanceUnits="false" id="M_cpd11483_c" name="(R)-3-Hydroxyoctanoyl-[acyl-carrier protein]" compartment="c" fbc:chemicalFormula="C19H35N2O9PRS"/>
      <species boundaryCondition="false" constant="false" hasOnlySubstanceUnits="false" id="M_cpd11484_c" name="HMA" compartment="c" fbc:chemicalFormula="C25H47N2O9PRS"/>
      <species boundaryCondition="false" constant="false" hasOnlySubstanceUnits="false" id="M_cpd11485_c" name="3-oxohexadecanoyl-acp" compartment="c" fbc:chemicalFormula="C27H49N2O9PRS"/>
      <species boundaryCondition="false" constant="false" hasOnlySubstanceUnits="false" id="M_cpd11486_c" name="3-Oxohexanoyl-[acp]" compartment="c" fbc:chemicalFormula="C17H29N2O9PRS"/>
      <species boundaryCondition="false" constant="false" hasOnlySubstanceUnits="false" id="M_cpd11487_c" name="3-oxodecanoyl-acp" compartment="c" fbc:chemicalFormula="C21H37N2O9PRS"/>
      <species boundaryCondition="false" constant="false" hasOnlySubstanceUnits="false" id="M_cpd11488_c" name="Acetoacetyl-ACP" compartment="c" fbc:chemicalFormula="C15H25N2O9PRS"/>
      <species boundaryCondition="false" constant="false" hasOnlySubstanceUnits="false" id="M_cpd11489_c" name="3-oxododecanoyl-acp" compartment="c" fbc:chemicalFormula="C23H41N2O9PRS"/>
      <species boundaryCondition="false" constant="false" hasOnlySubstanceUnits="false" id="M_cpd11490_c" name="3-oxooctanoyl-acp" compartment="c" fbc:chemicalFormula="C19H33N2O9PRS"/>
      <species boundaryCondition="false" constant="false" hasOnlySubstanceUnits="false" id="M_cpd11491_c" name="3-oxotetradecanoyl-acp" compartment="c" fbc:chemicalFormula="C25H45N2O9PRS"/>
      <species boundaryCondition="false" constant="false" hasOnlySubstanceUnits="false" id="M_cpd11492_c" name="Malonyl-acyl-carrierprotein" compartment="c" fbc:chemicalFormula="C14H22N2O10PRS"/>
      <species boundaryCondition="false" constant="false" hasOnlySubstanceUnits="false" id="M_cpd11493_c" name="ACP" compartment="c" fbc:chemicalFormula="C11H21N2O7PRS"/>
      <species boundaryCondition="false" constant="false" hasOnlySubstanceUnits="false" id="M_cpd11494_c" name="Acetyl-ACP" compartment="c" fbc:chemicalFormula="C13H23N2O8PRS"/>
      <species boundaryCondition="false" constant="false" hasOnlySubstanceUnits="false" id="M_cpd11495_c" name="2-methylbutyryl-ACP" compartment="c" fbc:chemicalFormula="C16H29N2O8PRS"/>
      <species boundaryCondition="false" constant="false" hasOnlySubstanceUnits="false" id="M_cpd11496_c" name="4-methyl-3-oxo-hexanoyl-ACP" compartment="c" fbc:chemicalFormula="C18H31N2O9PRS"/>
      <species boundaryCondition="false" constant="false" hasOnlySubstanceUnits="false" id="M_cpd11497_c" name="4-methyl-3-hydroxy-hexanoyl-ACP" compartment="c" fbc:chemicalFormula="C18H33N2O9PRS"/>
      <species boundaryCondition="false" constant="false" hasOnlySubstanceUnits="false" id="M_cpd11498_c" name="4-methyl-trans-hex-2-enoyl-ACP" compartment="c" fbc:chemicalFormula="C18H31N2O8PRS"/>
      <species boundaryCondition="false" constant="false" hasOnlySubstanceUnits="false" id="M_cpd11499_c" name="4-methyl-hexanoyl-ACP" compartment="c" fbc:chemicalFormula="C18H33N2O8PRS"/>
      <species boundaryCondition="false" constant="false" hasOnlySubstanceUnits="false" id="M_cpd11500_c" name="6-methyl-3-oxo-octanoyl-ACP" compartment="c" fbc:chemicalFormula="C20H35N2O9PRS"/>
      <species boundaryCondition="false" constant="false" hasOnlySubstanceUnits="false" id="M_cpd11501_c" name="6-methyl-3-hydroxy-octanoyl-ACP" compartment="c" fbc:chemicalFormula="C20H37N2O9PRS"/>
      <species boundaryCondition="false" constant="false" hasOnlySubstanceUnits="false" id="M_cpd11502_c" name="6-methyl-trans-oct-2-enoyl-ACP" compartment="c" fbc:chemicalFormula="C20H35N2O8PRS"/>
      <species boundaryCondition="false" constant="false" hasOnlySubstanceUnits="false" id="M_cpd11503_c" name="6-methyl-octanoyl-ACP" compartment="c" fbc:chemicalFormula="C20H37N2O8PRS"/>
      <species boundaryCondition="false" constant="false" hasOnlySubstanceUnits="false" id="M_cpd11504_c" name="8-methyl-3-oxo-decanoyl-ACP" compartment="c" fbc:chemicalFormula="C22H39N2O9PRS"/>
      <species boundaryCondition="false" constant="false" hasOnlySubstanceUnits="false" id="M_cpd11505_c" name="8-methyl-3-hydroxy-decanoyl-ACP" compartment="c" fbc:chemicalFormula="C22H41N2O9PRS"/>
      <species boundaryCondition="false" constant="false" hasOnlySubstanceUnits="false" id="M_cpd11506_c" name="8-methyl-trans-dec-2-enoyl-ACP" compartment="c" fbc:chemicalFormula="C22H39N2O8PRS"/>
      <species boundaryCondition="false" constant="false" hasOnlySubstanceUnits="false" id="M_cpd11507_c" name="8-methyl-decanoyl-ACP" compartment="c" fbc:chemicalFormula="C22H41N2O8PRS"/>
      <species boundaryCondition="false" constant="false" hasOnlySubstanceUnits="false" id="M_cpd11508_c" name="10-methyl-3-oxo-dodecanoyl-ACP" compartment="c" fbc:chemicalFormula="C24H43N2O9PRS"/>
      <species boundaryCondition="false" constant="false" hasOnlySubstanceUnits="false" id="M_cpd11509_c" name="10-methyl-3-hydroxy-dodecanoyl-ACP" compartment="c" fbc:chemicalFormula="C24H45N2O9PRS"/>
      <species boundaryCondition="false" constant="false" hasOnlySubstanceUnits="false" id="M_cpd11510_c" name="10-methyl-trans-dodec-2-enoyl-ACP" compartment="c" fbc:chemicalFormula="C24H43N2O8PRS"/>
      <species boundaryCondition="false" constant="false" hasOnlySubstanceUnits="false" id="M_cpd11511_c" name="10-methyl-dodecanoyl-ACP" compartment="c" fbc:chemicalFormula="C24H45N2O8PRS"/>
      <species boundaryCondition="false" constant="false" hasOnlySubstanceUnits="false" id="M_cpd11512_c" name="12-methyl-3-oxo-tetra-decanoyl-ACP" compartment="c" fbc:chemicalFormula="C26H47N2O9PRS"/>
      <species boundaryCondition="false" constant="false" hasOnlySubstanceUnits="false" id="M_cpd11513_c" name="12-methyl-3-hydroxy-tetra-decanoyl-ACP" compartment="c" fbc:chemicalFormula="C26H49N2O9PRS"/>
      <species boundaryCondition="false" constant="false" hasOnlySubstanceUnits="false" id="M_cpd11514_c" name="12-methyl-trans-tetra-dec-2-enoyl-ACP" compartment="c" fbc:chemicalFormula="C26H47N2O8PRS"/>
      <species boundaryCondition="false" constant="false" hasOnlySubstanceUnits="false" id="M_cpd11515_c" name="12-methyl-tetra-decanoyl-ACP" compartment="c" fbc:chemicalFormula="C26H49N2O8PRS"/>
      <species boundaryCondition="false" constant="false" hasOnlySubstanceUnits="false" id="M_cpd11516_c" name="14-methyl-3-oxo-hexa-decanoyl-ACP" compartment="c" fbc:chemicalFormula="C28H51N2O9PRS"/>
      <species boundaryCondition="false" constant="false" hasOnlySubstanceUnits="false" id="M_cpd11517_c" name="14-methyl-3-hydroxy-hexa-decanoyl-ACP" compartment="c" fbc:chemicalFormula="C28H53N2O9PRS"/>
      <species boundaryCondition="false" constant="false" hasOnlySubstanceUnits="false" id="M_cpd11518_c" name="14-methyl-trans-hexa-dec-2-enoyl-ACP" compartment="c" fbc:chemicalFormula="C28H51N2O8PRS"/>
      <species boundaryCondition="false" constant="false" hasOnlySubstanceUnits="false" id="M_cpd11519_c" name="14-methyl-hexa-decanoyl-ACP" compartment="c" fbc:chemicalFormula="C28H53N2O8PRS"/>
      <species boundaryCondition="false" constant="false" hasOnlySubstanceUnits="false" id="M_cpd11520_c" name="isovaleryl-ACP" compartment="c" fbc:chemicalFormula="C16H29N2O8PRS"/>
      <species boundaryCondition="false" constant="false" hasOnlySubstanceUnits="false" id="M_cpd11521_c" name="5-methyl-3-oxo-hexanoyl-ACP" compartment="c" fbc:chemicalFormula="C18H31N2O9PRS"/>
      <species boundaryCondition="false" constant="false" hasOnlySubstanceUnits="false" id="M_cpd11522_c" name="5-methyl-3-hydroxy-hexanoyl-ACP" compartment="c" fbc:chemicalFormula="C18H33N2O9PRS"/>
      <species boundaryCondition="false" constant="false" hasOnlySubstanceUnits="false" id="M_cpd11523_c" name="5-methyl-trans-hex-2-enoyl-ACP" compartment="c" fbc:chemicalFormula="C18H31N2O8PRS"/>
      <species boundaryCondition="false" constant="false" hasOnlySubstanceUnits="false" id="M_cpd11524_c" name="5-methyl-hexanoyl-ACP" compartment="c" fbc:chemicalFormula="C18H33N2O8PRS"/>
      <species boundaryCondition="false" constant="false" hasOnlySubstanceUnits="false" id="M_cpd11525_c" name="7-methyl-3-oxo-octanoyl-ACP" compartment="c" fbc:chemicalFormula="C20H35N2O9PRS"/>
      <species boundaryCondition="false" constant="false" hasOnlySubstanceUnits="false" id="M_cpd11526_c" name="7-methyl-3-hydroxy-octanoyl-ACP" compartment="c" fbc:chemicalFormula="C20H37N2O9PRS"/>
      <species boundaryCondition="false" constant="false" hasOnlySubstanceUnits="false" id="M_cpd11527_c" name="7-methyl-trans-oct-2-enoyl-ACP" compartment="c" fbc:chemicalFormula="C20H35N2O8PRS"/>
      <species boundaryCondition="false" constant="false" hasOnlySubstanceUnits="false" id="M_cpd11528_c" name="7-methyl-octanoyl-ACP" compartment="c" fbc:chemicalFormula="C20H37N2O8PRS"/>
      <species boundaryCondition="false" constant="false" hasOnlySubstanceUnits="false" id="M_cpd11529_c" name="9-methyl-3-oxo-decanoyl-ACP" compartment="c" fbc:chemicalFormula="C22H39N2O9PRS"/>
      <species boundaryCondition="false" constant="false" hasOnlySubstanceUnits="false" id="M_cpd11530_c" name="9-methyl-3-hydroxy-decanoyl-ACP" compartment="c" fbc:chemicalFormula="C22H41N2O9PRS"/>
      <species boundaryCondition="false" constant="false" hasOnlySubstanceUnits="false" id="M_cpd11531_c" name="9-methyl-trans-dec-2-enoyl-ACP" compartment="c" fbc:chemicalFormula="C22H39N2O8PRS"/>
      <species boundaryCondition="false" constant="false" hasOnlySubstanceUnits="false" id="M_cpd11532_c" name="9-methyl-decanoyl-ACP" compartment="c" fbc:chemicalFormula="C22H41N2O8PRS"/>
      <species boundaryCondition="false" constant="false" hasOnlySubstanceUnits="false" id="M_cpd11533_c" name="11-methyl-3-oxo-dodecanoyl-ACP" compartment="c" fbc:chemicalFormula="C24H43N2O9PRS"/>
      <species boundaryCondition="false" constant="false" hasOnlySubstanceUnits="false" id="M_cpd11534_c" name="11-methyl-3-hydroxy-dodecanoyl-ACP" compartment="c" fbc:chemicalFormula="C24H45N2O9PRS"/>
      <species boundaryCondition="false" constant="false" hasOnlySubstanceUnits="false" id="M_cpd11535_c" name="11-methyl-trans-dodec-2-enoyl-ACP" compartment="c" fbc:chemicalFormula="C24H43N2O8PRS"/>
      <species boundaryCondition="false" constant="false" hasOnlySubstanceUnits="false" id="M_cpd11536_c" name="11-methyl-dodecanoyl-ACP" compartment="c" fbc:chemicalFormula="C24H45N2O8PRS"/>
      <species boundaryCondition="false" constant="false" hasOnlySubstanceUnits="false" id="M_cpd11537_c" name="13-methyl-3-oxo-tetra-decanoyl-ACP" compartment="c" fbc:chemicalFormula="C26H47N2O9PRS"/>
      <species boundaryCondition="false" constant="false" hasOnlySubstanceUnits="false" id="M_cpd11538_c" name="13-methyl-3-hydroxy-tetra-decanoyl-ACP" compartment="c" fbc:chemicalFormula="C26H49N2O9PRS"/>
      <species boundaryCondition="false" constant="false" hasOnlySubstanceUnits="false" id="M_cpd11539_c" name="13-methyl-trans-tetra-dec-2-enoyl-ACP" compartment="c" fbc:chemicalFormula="C26H47N2O8PRS"/>
      <species boundaryCondition="false" constant="false" hasOnlySubstanceUnits="false" id="M_cpd11540_c" name="13-methyl-tetra-decanoyl-ACP" compartment="c" fbc:chemicalFormula="C26H49N2O8PRS"/>
      <species boundaryCondition="false" constant="false" hasOnlySubstanceUnits="false" id="M_cpd11541_c" name="15-methyl-3-oxo-hexa-decanoyl-ACP" compartment="c" fbc:chemicalFormula="C28H51N2O9PRS"/>
      <species boundaryCondition="false" constant="false" hasOnlySubstanceUnits="false" id="M_cpd11542_c" name="15-methyl-3-hydroxy-hexa-decanoyl-ACP" compartment="c" fbc:chemicalFormula="C28H53N2O9PRS"/>
      <species boundaryCondition="false" constant="false" hasOnlySubstanceUnits="false" id="M_cpd11543_c" name="15-methyl-trans-hexa-dec-2-enoyl-ACP" compartment="c" fbc:chemicalFormula="C28H51N2O8PRS"/>
      <species boundaryCondition="false" constant="false" hasOnlySubstanceUnits="false" id="M_cpd11544_c" name="15-methyl-hexa-decanoyl-ACP" compartment="c" fbc:chemicalFormula="C28H53N2O8PRS"/>
      <species boundaryCondition="false" constant="false" hasOnlySubstanceUnits="false" id="M_cpd11545_c" name="isobutyryl-ACP" compartment="c" fbc:chemicalFormula="C15H27N2O8PRS"/>
      <species boundaryCondition="false" constant="false" hasOnlySubstanceUnits="false" id="M_cpd11546_c" name="4-methyl-3-oxo-pentanoyl-ACP" compartment="c" fbc:chemicalFormula="C17H29N2O9PRS"/>
      <species boundaryCondition="false" constant="false" hasOnlySubstanceUnits="false" id="M_cpd11547_c" name="4-methyl-3-hydroxy-pentanoyl-ACP" compartment="c" fbc:chemicalFormula="C17H31N2O9PRS"/>
      <species boundaryCondition="false" constant="false" hasOnlySubstanceUnits="false" id="M_cpd11549_c" name="4-methyl-pentanoyl-ACP" compartment="c" fbc:chemicalFormula="C17H31N2O8PRS"/>
      <species boundaryCondition="false" constant="false" hasOnlySubstanceUnits="false" id="M_cpd11550_c" name="6-methyl-3-oxo-heptanoyl-ACP" compartment="c" fbc:chemicalFormula="C19H33N2O9PRS"/>
      <species boundaryCondition="false" constant="false" hasOnlySubstanceUnits="false" id="M_cpd11551_c" name="6-methyl-3-hydroxy-heptanoyl-ACP" compartment="c" fbc:chemicalFormula="C19H35N2O9PRS"/>
      <species boundaryCondition="false" constant="false" hasOnlySubstanceUnits="false" id="M_cpd11553_c" name="6-methyl-heptanoyl-ACP" compartment="c" fbc:chemicalFormula="C19H35N2O8PRS"/>
      <species boundaryCondition="false" constant="false" hasOnlySubstanceUnits="false" id="M_cpd11554_c" name="8-methyl-3-oxo-nonanoyl-ACP" compartment="c" fbc:chemicalFormula="C21H37N2O9PRS"/>
      <species boundaryCondition="false" constant="false" hasOnlySubstanceUnits="false" id="M_cpd11555_c" name="8-methyl-3-hydroxy-nonanoyl-ACP" compartment="c" fbc:chemicalFormula="C21H39N2O9PRS"/>
      <species boundaryCondition="false" constant="false" hasOnlySubstanceUnits="false" id="M_cpd11557_c" name="8-methyl-nonanoyl-ACP" compartment="c" fbc:chemicalFormula="C21H39N2O8PRS"/>
      <species boundaryCondition="false" constant="false" hasOnlySubstanceUnits="false" id="M_cpd11558_c" name="10-methyl-3-oxo-undecanoyl-ACP" compartment="c" fbc:chemicalFormula="C23H41N2O9PRS"/>
      <species boundaryCondition="false" constant="false" hasOnlySubstanceUnits="false" id="M_cpd11559_c" name="10-methyl-3-hydroxy-undecanoyl-ACP" compartment="c" fbc:chemicalFormula="C23H43N2O9PRS"/>
      <species boundaryCondition="false" constant="false" hasOnlySubstanceUnits="false" id="M_cpd11561_c" name="10-methyl-undecanoyl-ACP" compartment="c" fbc:chemicalFormula="C23H43N2O8PRS"/>
      <species boundaryCondition="false" constant="false" hasOnlySubstanceUnits="false" id="M_cpd11562_c" name="12-methyl-3-oxo-tridecanoyl-ACP" compartment="c" fbc:chemicalFormula="C25H45N2O9PRS"/>
      <species boundaryCondition="false" constant="false" hasOnlySubstanceUnits="false" id="M_cpd11563_c" name="12-methyl-3-hydroxy-tridecanoyl-ACP" compartment="c" fbc:chemicalFormula="C25H47N2O9PRS"/>
      <species boundaryCondition="false" constant="false" hasOnlySubstanceUnits="false" id="M_cpd11565_c" name="12-methyl-tridecanoyl-ACP" compartment="c" fbc:chemicalFormula="C25H47N2O8PRS"/>
      <species boundaryCondition="false" constant="false" hasOnlySubstanceUnits="false" id="M_cpd11566_c" name="14-methyl-3-oxo-pentadecanoyl-ACP" compartment="c" fbc:chemicalFormula="C27H49N2O9PRS"/>
      <species boundaryCondition="false" constant="false" hasOnlySubstanceUnits="false" id="M_cpd11567_c" name="14-methyl-3-hydroxy-pentadecanoyl-ACP" compartment="c" fbc:chemicalFormula="C27H51N2O9PRS"/>
      <species boundaryCondition="false" constant="false" hasOnlySubstanceUnits="false" id="M_cpd11570_c" name="3-Oxooctodecanoyl-ACP" compartment="c" fbc:chemicalFormula="C29H53N2O9PRS"/>
      <species boundaryCondition="false" constant="false" hasOnlySubstanceUnits="false" id="M_cpd11571_c" name="3-Hydroxyoctodecanoyl-ACP" compartment="c" fbc:chemicalFormula="C29H55N2O9PRS"/>
      <species boundaryCondition="false" constant="false" hasOnlySubstanceUnits="false" id="M_RFER_c" name="Reducedferredoxin" compartment="c" fbc:chemicalFormula="Fe2R4S6"/>
      <species boundaryCondition="false" constant="false" hasOnlySubstanceUnits="false" id="M_OFER_c" name="Oxidizedferredoxin" compartment="c" fbc:chemicalFormula="Fe2R4S6"/>
      <species boundaryCondition="false" constant="false" hasOnlySubstanceUnits="false" id="M_cpd11763_c" name="DNA cytosine" compartment="c" fbc:chemicalFormula="C19H27N3O17P3R2"/>
      <species boundaryCondition="false" constant="false" hasOnlySubstanceUnits="false" id="M_cpd11825_c" name="Octadecenoyl-ACP" compartment="c" fbc:chemicalFormula="C29H53N2O8PRS"/>
      <species boundaryCondition="false" constant="false" hasOnlySubstanceUnits="false" id="M_cpd11830_c" name="S-Aminomethyldihydrolipoylprotein" compartment="c" fbc:chemicalFormula="C2H7NRS2"/>
      <species boundaryCondition="false" constant="false" hasOnlySubstanceUnits="false" id="M_cpd11912_c" name="tRNA-Glu" compartment="c" fbc:chemicalFormula="C10H12N5O3R"/>
      <species boundaryCondition="false" constant="false" hasOnlySubstanceUnits="false" id="M_cpd12005_c" name="Lipoylprotein" compartment="c" fbc:chemicalFormula="CHRS2"/>
      <species boundaryCondition="false" constant="false" hasOnlySubstanceUnits="false" id="M_cpd12115_c" name="ARABinan" compartment="c" fbc:chemicalFormula="C15H26O13"/>
      <species boundaryCondition="false" constant="false" hasOnlySubstanceUnits="false" id="M_cpd12223_c" name="DNA 5-methylcytosine" compartment="c" fbc:chemicalFormula="C20H29N3O17P3R2"/>
      <species boundaryCondition="false" constant="false" hasOnlySubstanceUnits="false" id="M_cpd12225_c" name="Dihydrolipolprotein" compartment="c" fbc:chemicalFormula="CH3RS2"/>
      <species boundaryCondition="false" constant="false" hasOnlySubstanceUnits="false" id="M_cpd12227_c" name="L-Glutamyl-tRNA-Glu" compartment="c" fbc:chemicalFormula="C15H19N6O6R"/>
      <species boundaryCondition="false" constant="false" hasOnlySubstanceUnits="false" id="M_cpd12370_c" name="apo-ACP" compartment="c" fbc:chemicalFormula="HOR"/>
      <species boundaryCondition="false" constant="false" hasOnlySubstanceUnits="false" id="M_cpd12543_c" name="Carboxybiotin-carboxyl-carrier protein" compartment="c" fbc:chemicalFormula="C18H26N5O6R2S"/>
      <species boundaryCondition="false" constant="false" hasOnlySubstanceUnits="false" id="M_cpd12689_c" name="3-Oxotetradecanoyl-CoA" compartment="c" fbc:chemicalFormula="C35H57N7O18P3S"/>
      <species boundaryCondition="false" constant="false" hasOnlySubstanceUnits="false" id="M_MECFSP_c_c" name="Methylcorrinoid" compartment="c" fbc:chemicalFormula="C19HN4R21"/>
      <species boundaryCondition="false" constant="false" hasOnlySubstanceUnits="false" id="M_CFESP_c_c" name="Corrinoid" compartment="c" fbc:chemicalFormula="C19HN4R21"/>
      <species boundaryCondition="false" constant="false" hasOnlySubstanceUnits="false" id="M_cpd12848_c" name="Holo-[carboxylase]" compartment="c" fbc:chemicalFormula="C17H27N5O4R2S"/>
      <species boundaryCondition="false" constant="false" hasOnlySubstanceUnits="false" id="M_cpd14955_c" name="Lipoyl-AMP" compartment="c" fbc:chemicalFormula="C18H25N5O8PS2"/>
      <species boundaryCondition="false" constant="false" hasOnlySubstanceUnits="false" id="M_cpd15237_c" name="hexadecenoate" compartment="c" fbc:chemicalFormula="C16H29O2"/>
      <species boundaryCondition="false" constant="false" hasOnlySubstanceUnits="false" id="M_cpd15238_c" name="Hexadecenoyl-CoA" compartment="c" fbc:chemicalFormula="C37H61N7O17P3S"/>
      <species boundaryCondition="false" constant="false" hasOnlySubstanceUnits="false" id="M_cpd15239_c" name="Hexadecenoyl-ACP" compartment="c" fbc:chemicalFormula="C27H49N2O8PRS"/>
      <species boundaryCondition="false" constant="false" hasOnlySubstanceUnits="false" id="M_cpd15268_c" name="Octadecanoyl-ACP" compartment="c" fbc:chemicalFormula="C29H55N2O8PRS"/>
      <species boundaryCondition="false" constant="false" hasOnlySubstanceUnits="false" id="M_cpd15269_c" name="octadecenoate" compartment="c" fbc:chemicalFormula="C18H33O2"/>
      <species boundaryCondition="false" constant="false" hasOnlySubstanceUnits="false" id="M_cpd15274_c" name="Octadecenoyl-CoA" compartment="c" fbc:chemicalFormula="C39H65N7O17P3S"/>
      <species boundaryCondition="false" constant="false" hasOnlySubstanceUnits="false" id="M_cpd15277_c" name="Palmitoyl-ACP" compartment="c" fbc:chemicalFormula="C27H51N2O8PRS"/>
      <species boundaryCondition="false" constant="false" hasOnlySubstanceUnits="false" id="M_cpd15294_c" name="Tetradecenoyl-ACP" compartment="c" fbc:chemicalFormula="C25H45N2O8PRS"/>
      <species boundaryCondition="false" constant="false" hasOnlySubstanceUnits="false" id="M_cpd15306_c" name="1,2-Diacyl-sn-glycerol didodecanoyl" compartment="c" fbc:chemicalFormula="C27H52O5"/>
      <species boundaryCondition="false" constant="false" hasOnlySubstanceUnits="false" id="M_cpd15307_c" name="1,2-Diacyl-sn-glycerol ditetradecanoyl" compartment="c" fbc:chemicalFormula="C31H60O5"/>
      <species boundaryCondition="false" constant="false" hasOnlySubstanceUnits="false" id="M_cpd15308_c" name="1,2-Diacyl-sn-glycerol ditetradec-7-enoyl" compartment="c" fbc:chemicalFormula="C31H56O5"/>
      <species boundaryCondition="false" constant="false" hasOnlySubstanceUnits="false" id="M_cpd15309_c" name="1,2-Diacyl-sn-glycerol dihexadecanoyl" compartment="c" fbc:chemicalFormula="C35H68O5"/>
      <species boundaryCondition="false" constant="false" hasOnlySubstanceUnits="false" id="M_cpd15310_c" name="1,2-Diacyl-sn-glycerol dihexadec-9-enoyl" compartment="c" fbc:chemicalFormula="C35H64O5"/>
      <species boundaryCondition="false" constant="false" hasOnlySubstanceUnits="false" id="M_cpd15311_c" name="1,2-Diacyl-sn-glycerol dioctadecanoyl" compartment="c" fbc:chemicalFormula="C39H76O5"/>
      <species boundaryCondition="false" constant="false" hasOnlySubstanceUnits="false" id="M_cpd15312_c" name="1,2-Diacyl-sn-glycerol dioctadec-11-enoyl" compartment="c" fbc:chemicalFormula="C39H72O5"/>
      <species boundaryCondition="false" constant="false" hasOnlySubstanceUnits="false" id="M_cpd15325_c" name="1-dodecanoyl-sn-glycerol 3-phosphate" compartment="c" fbc:chemicalFormula="C15H30O7P"/>
      <species boundaryCondition="false" constant="false" hasOnlySubstanceUnits="false" id="M_cpd15326_c" name="1-hexadec-9-enoyl-sn-glycerol 3-phosphate" compartment="c" fbc:chemicalFormula="C19H36O7P"/>
      <species boundaryCondition="false" constant="false" hasOnlySubstanceUnits="false" id="M_cpd15327_c" name="1-hexadecanoyl-sn-glycerol 3-phosphate" compartment="c" fbc:chemicalFormula="C19H38O7P"/>
      <species boundaryCondition="false" constant="false" hasOnlySubstanceUnits="false" id="M_cpd15328_c" name="1-octadec-11-enoyl-sn-glycerol 3-phosphate" compartment="c" fbc:chemicalFormula="C21H40O7P"/>
      <species boundaryCondition="false" constant="false" hasOnlySubstanceUnits="false" id="M_cpd15329_c" name="1-octadecanoyl-sn-glycerol 3-phosphate" compartment="c" fbc:chemicalFormula="C21H42O7P"/>
      <species boundaryCondition="false" constant="false" hasOnlySubstanceUnits="false" id="M_cpd15330_c" name="1-tetradec-7-enoyl-sn-glycerol 3-phosphate" compartment="c" fbc:chemicalFormula="C17H32O7P"/>
      <species boundaryCondition="false" constant="false" hasOnlySubstanceUnits="false" id="M_cpd15331_c" name="1-tetradecanoyl-sn-glycerol 3-phosphate" compartment="c" fbc:chemicalFormula="C17H34O7P"/>
      <species boundaryCondition="false" constant="false" hasOnlySubstanceUnits="false" id="M_cpd15352_c" name="2-Demethylmenaquinone 8" compartment="c" fbc:chemicalFormula="C50H70O2"/>
      <species boundaryCondition="false" constant="false" hasOnlySubstanceUnits="false" id="M_cpd15353_c" name="2-Demethylmenaquinol 8" compartment="c" fbc:chemicalFormula="C50H72O2"/>
      <species boundaryCondition="false" constant="false" hasOnlySubstanceUnits="false" id="M_cpd15417_c" name="CDP-1,2-didodecanoylglycerol" compartment="c" fbc:chemicalFormula="C36H63N3O15P2"/>
      <species boundaryCondition="false" constant="false" hasOnlySubstanceUnits="false" id="M_cpd15418_c" name="CDP-1,2-dihexadec-9-enoylglycerol" compartment="c" fbc:chemicalFormula="C44H75N3O15P2"/>
      <species boundaryCondition="false" constant="false" hasOnlySubstanceUnits="false" id="M_cpd15419_c" name="CDP-1,2-dihexadecanoylglycerol" compartment="c" fbc:chemicalFormula="C44H79N3O15P2"/>
      <species boundaryCondition="false" constant="false" hasOnlySubstanceUnits="false" id="M_cpd15420_c" name="CDP-1,2-dioctadec-11-enoylglycerol" compartment="c" fbc:chemicalFormula="C48H83N3O15P2"/>
      <species boundaryCondition="false" constant="false" hasOnlySubstanceUnits="false" id="M_cpd15421_c" name="CDP-1,2-dioctadecanoylglycerol" compartment="c" fbc:chemicalFormula="C48H87N3O15P2"/>
      <species boundaryCondition="false" constant="false" hasOnlySubstanceUnits="false" id="M_cpd15422_c" name="CDP-1,2-ditetradec-7-enoylglycerol" compartment="c" fbc:chemicalFormula="C40H67N3O15P2"/>
      <species boundaryCondition="false" constant="false" hasOnlySubstanceUnits="false" id="M_cpd15423_c" name="CDP-1,2-ditetradecanoylglycerol" compartment="c" fbc:chemicalFormula="C40H71N3O15P2"/>
      <species boundaryCondition="false" constant="false" hasOnlySubstanceUnits="false" id="M_cpd15499_c" name="Menaquinol 8" compartment="c" fbc:chemicalFormula="C51H74O2"/>
      <species boundaryCondition="false" constant="false" hasOnlySubstanceUnits="false" id="M_cpd15500_c" name="Menaquinone 8" compartment="c" fbc:chemicalFormula="C51H72O2"/>
      <species boundaryCondition="false" constant="false" hasOnlySubstanceUnits="false" id="M_cpd15521_c" name="1,2-didodecanoyl-sn-glycerol 3-phosphate" compartment="c" fbc:chemicalFormula="C27H52O8P"/>
      <species boundaryCondition="false" constant="false" hasOnlySubstanceUnits="false" id="M_cpd15522_c" name="1,2-ditetradecanoyl-sn-glycerol 3-phosphate" compartment="c" fbc:chemicalFormula="C31H60O8P"/>
      <species boundaryCondition="false" constant="false" hasOnlySubstanceUnits="false" id="M_cpd15523_c" name="1,2-ditetradec-7-enoyl-sn-glycerol 3-phosphate" compartment="c" fbc:chemicalFormula="C31H56O8P"/>
      <species boundaryCondition="false" constant="false" hasOnlySubstanceUnits="false" id="M_cpd15524_c" name="1,2-dihexadecanoyl-sn-glycerol 3-phosphate" compartment="c" fbc:chemicalFormula="C35H68O8P"/>
      <species boundaryCondition="false" constant="false" hasOnlySubstanceUnits="false" id="M_cpd15525_c" name="1,2-dihexadec-9-enoyl-sn-glycerol 3-phosphate" compartment="c" fbc:chemicalFormula="C35H64O8P"/>
      <species boundaryCondition="false" constant="false" hasOnlySubstanceUnits="false" id="M_cpd15526_c" name="1,2-dioctadecanoyl-sn-glycerol 3-phosphate" compartment="c" fbc:chemicalFormula="C39H76O8P"/>
      <species boundaryCondition="false" constant="false" hasOnlySubstanceUnits="false" id="M_cpd15527_c" name="1,2-dioctadec-11-enoyl-sn-glycerol 3-phosphate" compartment="c" fbc:chemicalFormula="C39H72O8P"/>
      <species boundaryCondition="false" constant="false" hasOnlySubstanceUnits="false" id="M_cpd15528_c" name="phosphatidylethanolamine didodecanoyl" compartment="c" fbc:chemicalFormula="C29H58NO8P"/>
      <species boundaryCondition="false" constant="false" hasOnlySubstanceUnits="false" id="M_cpd15529_c" name="phosphatidylethanolamine ditetradecanoyl" compartment="c" fbc:chemicalFormula="C33H66NO8P"/>
      <species boundaryCondition="false" constant="false" hasOnlySubstanceUnits="false" id="M_cpd15530_c" name="phosphatidylethanolamine ditetradec-7-enoyl" compartment="c" fbc:chemicalFormula="C33H62NO8P"/>
      <species boundaryCondition="false" constant="false" hasOnlySubstanceUnits="false" id="M_cpd15531_c" name="phosphatidylethanolamine dihexadecanoyl" compartment="c" fbc:chemicalFormula="C37H74NO8P"/>
      <species boundaryCondition="false" constant="false" hasOnlySubstanceUnits="false" id="M_cpd15532_c" name="phosphatidylethanolamine dihexadec-9enoyl" compartment="c" fbc:chemicalFormula="C37H70NO8P"/>
      <species boundaryCondition="false" constant="false" hasOnlySubstanceUnits="false" id="M_cpd15533_c" name="phosphatidylethanolamine dioctadecanoyl" compartment="c" fbc:chemicalFormula="C41H82NO8P"/>
      <species boundaryCondition="false" constant="false" hasOnlySubstanceUnits="false" id="M_cpd15534_c" name="phosphatidylethanolamine dioctadec-11-enoyl" compartment="c" fbc:chemicalFormula="C41H78NO8P"/>
      <species boundaryCondition="false" constant="false" hasOnlySubstanceUnits="false" id="M_cpd15536_c" name="Phosphatidylglycerol ditetradecanoyl" compartment="c" fbc:chemicalFormula="C34H66O10P"/>
      <species boundaryCondition="false" constant="false" hasOnlySubstanceUnits="false" id="M_cpd15538_c" name="Phosphatidylglycerol dihexadecanoyl" compartment="c" fbc:chemicalFormula="C38H74O10P"/>
      <species boundaryCondition="false" constant="false" hasOnlySubstanceUnits="false" id="M_cpd15540_c" name="Phosphatidylglycerol dioctadecanoyl" compartment="c" fbc:chemicalFormula="C42H82O10P"/>
      <species boundaryCondition="false" constant="false" hasOnlySubstanceUnits="false" id="M_cpd15542_c" name="Phosphatidylglycerophosphate didodecanoyl" compartment="c" fbc:chemicalFormula="C30H58O13P2"/>
      <species boundaryCondition="false" constant="false" hasOnlySubstanceUnits="false" id="M_cpd15543_c" name="Phosphatidylglycerophosphate ditetradecanoyl" compartment="c" fbc:chemicalFormula="C34H66O13P2"/>
      <species boundaryCondition="false" constant="false" hasOnlySubstanceUnits="false" id="M_cpd15544_c" name="Phosphatidylglycerophosphate ditetradec-7-enoyl" compartment="c" fbc:chemicalFormula="C34H62O13P2"/>
      <species boundaryCondition="false" constant="false" hasOnlySubstanceUnits="false" id="M_cpd15545_c" name="Phosphatidylglycerophosphate dihexadecanoyl" compartment="c" fbc:chemicalFormula="C38H74O13P2"/>
      <species boundaryCondition="false" constant="false" hasOnlySubstanceUnits="false" id="M_cpd15546_c" name="Phosphatidylglycerophosphate dihexadec-9-enoyl" compartment="c" fbc:chemicalFormula="C38H70O13P2"/>
      <species boundaryCondition="false" constant="false" hasOnlySubstanceUnits="false" id="M_cpd15547_c" name="Phosphatidylglycerophosphate dioctadecanoyl" compartment="c" fbc:chemicalFormula="C42H82O13P2"/>
      <species boundaryCondition="false" constant="false" hasOnlySubstanceUnits="false" id="M_cpd15548_c" name="Phosphatidylglycerophosphate dioctadec-11-enoyl" compartment="c" fbc:chemicalFormula="C42H78O13P2"/>
      <species boundaryCondition="false" constant="false" hasOnlySubstanceUnits="false" id="M_cpd15552_c" name="phosphatidylserine didodecanoyl" compartment="c" fbc:chemicalFormula="C30H56NO10P"/>
      <species boundaryCondition="false" constant="false" hasOnlySubstanceUnits="false" id="M_cpd15553_c" name="phosphatidylserine ditetradecanoyl" compartment="c" fbc:chemicalFormula="C34H64NO10P"/>
      <species boundaryCondition="false" constant="false" hasOnlySubstanceUnits="false" id="M_cpd15554_c" name="phosphatidylserine ditetradec-7-enoyl" compartment="c" fbc:chemicalFormula="C34H60NO10P"/>
      <species boundaryCondition="false" constant="false" hasOnlySubstanceUnits="false" id="M_cpd15555_c" name="phosphatidylserine dihexadecanoyl" compartment="c" fbc:chemicalFormula="C38H72NO10P"/>
      <species boundaryCondition="false" constant="false" hasOnlySubstanceUnits="false" id="M_cpd15556_c" name="phosphatidylserine dihexadec-9-enoyl" compartment="c" fbc:chemicalFormula="C38H68NO10P"/>
      <species boundaryCondition="false" constant="false" hasOnlySubstanceUnits="false" id="M_cpd15557_c" name="phosphatidylserine dioctadecanoyl" compartment="c" fbc:chemicalFormula="C42H80NO10P"/>
      <species boundaryCondition="false" constant="false" hasOnlySubstanceUnits="false" id="M_cpd15558_c" name="phosphatidylserine dioctadec-11-enoyl" compartment="c" fbc:chemicalFormula="C42H76NO10P"/>
      <species boundaryCondition="false" constant="false" hasOnlySubstanceUnits="false" id="M_cpd15560_c" name="Ubiquinone-8" compartment="c" fbc:chemicalFormula="C49H74O4"/>
      <species boundaryCondition="false" constant="false" hasOnlySubstanceUnits="false" id="M_cpd15561_c" name="Ubiquinol-8" compartment="c" fbc:chemicalFormula="C49H76O4"/>
      <species boundaryCondition="false" constant="false" hasOnlySubstanceUnits="false" id="M_cpd15634_c" name="teichuronic acid (GlcA + GalNac, 45 repeating unit)" compartment="c" fbc:chemicalFormula="C630H945N45O630P45"/>
      <species boundaryCondition="false" constant="false" hasOnlySubstanceUnits="false" id="M_cpd15661_c" name="Prenol-45n teichoic acid" compartment="c" fbc:chemicalFormula="C206H386N2O242P47"/>
      <species boundaryCondition="false" constant="false" hasOnlySubstanceUnits="false" id="M_cpd15662_c" name="Prenol-45n teichoic acid-glucose substituted" compartment="c" fbc:chemicalFormula="C476H836N2O467P47"/>
      <species boundaryCondition="false" constant="false" hasOnlySubstanceUnits="false" id="M_cpd15663_c" name="Prenol-45n teichoic acid-alanine substituted" compartment="c" fbc:chemicalFormula="C341H611N47O287P47"/>
      <species boundaryCondition="false" constant="false" hasOnlySubstanceUnits="false" id="M_cpd15665_c" name="Peptidoglycan polymer (n subunits)" compartment="c" fbc:chemicalFormula="C80H125N16O42R"/>
      <species boundaryCondition="false" constant="false" hasOnlySubstanceUnits="false" id="M_cpd15666_c" name="Peptidoglycan polymer (n-1 subunits)" compartment="c" fbc:chemicalFormula="C40H63N8O21R"/>
      <species boundaryCondition="false" constant="false" hasOnlySubstanceUnits="false" id="M_cpd15667_c" name="glycerol teichoic acid (n-45), linked, unsubstituted" compartment="c" fbc:chemicalFormula="C191H359N10O259P46R"/>
      <species boundaryCondition="false" constant="false" hasOnlySubstanceUnits="false" id="M_cpd15668_c" name="glycerol teichoic acid (n-45), linked, D-ala substituted" compartment="c" fbc:chemicalFormula="C326H584N55O304P46R"/>
      <species boundaryCondition="false" constant="false" hasOnlySubstanceUnits="false" id="M_cpd15669_c" name="glycerol teichoic acid (n-45), linked, glucose substituted" compartment="c" fbc:chemicalFormula="C461H809N10O484P46R"/>
      <species boundaryCondition="false" constant="false" hasOnlySubstanceUnits="false" id="M_cpd15671_c" name="1-isoheptadecanoyl-sn-glycerol 3-phosphate" compartment="c" fbc:chemicalFormula="C20H40O7P"/>
      <species boundaryCondition="false" constant="false" hasOnlySubstanceUnits="false" id="M_cpd15672_c" name="1-anteisoheptadecanoyl-sn-glycerol 3-phosphate" compartment="c" fbc:chemicalFormula="C20H40O7P"/>
      <species boundaryCondition="false" constant="false" hasOnlySubstanceUnits="false" id="M_cpd15673_c" name="1-isotetradecanoyl-sn-glycerol 3-phosphate" compartment="c" fbc:chemicalFormula="C17H34O7P"/>
      <species boundaryCondition="false" constant="false" hasOnlySubstanceUnits="false" id="M_cpd15674_c" name="1-isopentadecanoyl-sn-glycerol 3-phosphate" compartment="c" fbc:chemicalFormula="C18H36O7P"/>
      <species boundaryCondition="false" constant="false" hasOnlySubstanceUnits="false" id="M_cpd15675_c" name="1-anteisopentadecanoyl-sn-glycerol 3-phosphate" compartment="c" fbc:chemicalFormula="C18H36O7P"/>
      <species boundaryCondition="false" constant="false" hasOnlySubstanceUnits="false" id="M_cpd15676_c" name="1-isohexadecanoyl-sn-glycerol 3-phosphate" compartment="c" fbc:chemicalFormula="C19H38O7P"/>
      <species boundaryCondition="false" constant="false" hasOnlySubstanceUnits="false" id="M_cpd15677_c" name="1,2-diisoheptadecanoyl-sn-glycerol 3-phosphate" compartment="c" fbc:chemicalFormula="C37H72O8P"/>
      <species boundaryCondition="false" constant="false" hasOnlySubstanceUnits="false" id="M_cpd15678_c" name="1,2-dianteisoheptadecanoyl-sn-glycerol 3-phosphate" compartment="c" fbc:chemicalFormula="C37H72O8P"/>
      <species boundaryCondition="false" constant="false" hasOnlySubstanceUnits="false" id="M_cpd15679_c" name="1,2-diisotetradecanoyl-sn-glycerol 3-phosphate" compartment="c" fbc:chemicalFormula="C31H60O8P"/>
      <species boundaryCondition="false" constant="false" hasOnlySubstanceUnits="false" id="M_cpd15680_c" name="1,2-diisopentadecanoyl-sn-glycerol 3-phosphate" compartment="c" fbc:chemicalFormula="C33H64O8P"/>
      <species boundaryCondition="false" constant="false" hasOnlySubstanceUnits="false" id="M_cpd15681_c" name="1,2-dianteisopentadecanoyl-sn-glycerol 3-phosphate" compartment="c" fbc:chemicalFormula="C33H64O8P"/>
      <species boundaryCondition="false" constant="false" hasOnlySubstanceUnits="false" id="M_cpd15682_c" name="1,2-diisohexadecanoyl-sn-glycerol 3-phosphate" compartment="c" fbc:chemicalFormula="C35H68O8P"/>
      <species boundaryCondition="false" constant="false" hasOnlySubstanceUnits="false" id="M_cpd15683_c" name="CDP-1,2-diisoheptadecanoylglycerol" compartment="c" fbc:chemicalFormula="C46H83N3O15P2"/>
      <species boundaryCondition="false" constant="false" hasOnlySubstanceUnits="false" id="M_cpd15684_c" name="CDP-1,2-dianteisoheptadecanoylglycerol" compartment="c" fbc:chemicalFormula="C46H83N3O15P2"/>
      <species boundaryCondition="false" constant="false" hasOnlySubstanceUnits="false" id="M_cpd15685_c" name="CDP-1,2-diisotetradecanoylglycerol" compartment="c" fbc:chemicalFormula="C40H71N3O15P2"/>
      <species boundaryCondition="false" constant="false" hasOnlySubstanceUnits="false" id="M_cpd15686_c" name="CDP-1,2-diisopentadecanoylglycerol" compartment="c" fbc:chemicalFormula="C42H75N3O15P2"/>
      <species boundaryCondition="false" constant="false" hasOnlySubstanceUnits="false" id="M_cpd15687_c" name="CDP-1,2-dianteisopentadecanoylglycerol" compartment="c" fbc:chemicalFormula="C42H75N3O15P2"/>
      <species boundaryCondition="false" constant="false" hasOnlySubstanceUnits="false" id="M_cpd15688_c" name="CDP-1,2-diisohexadecanoylglycerol" compartment="c" fbc:chemicalFormula="C44H79N3O15P2"/>
      <species boundaryCondition="false" constant="false" hasOnlySubstanceUnits="false" id="M_cpd15689_c" name="Diisoheptadecanoylphosphatidylserine" compartment="c" fbc:chemicalFormula="C40H76NO10P"/>
      <species boundaryCondition="false" constant="false" hasOnlySubstanceUnits="false" id="M_cpd15690_c" name="Dianteisoheptadecanoylphosphatidylserine" compartment="c" fbc:chemicalFormula="C40H76NO10P"/>
      <species boundaryCondition="false" constant="false" hasOnlySubstanceUnits="false" id="M_cpd15691_c" name="Diisotetradecanoylphosphatidylserine" compartment="c" fbc:chemicalFormula="C34H64NO10P"/>
      <species boundaryCondition="false" constant="false" hasOnlySubstanceUnits="false" id="M_cpd15692_c" name="Diisopentadecanoylphosphatidylserine" compartment="c" fbc:chemicalFormula="C36H68NO10P"/>
      <species boundaryCondition="false" constant="false" hasOnlySubstanceUnits="false" id="M_cpd15693_c" name="Dianteisopentadecanoylphosphatidylserine" compartment="c" fbc:chemicalFormula="C36H68NO10P"/>
      <species boundaryCondition="false" constant="false" hasOnlySubstanceUnits="false" id="M_cpd15694_c" name="Diisohexadecanoylphosphatidylserine" compartment="c" fbc:chemicalFormula="C38H72NO10P"/>
      <species boundaryCondition="false" constant="false" hasOnlySubstanceUnits="false" id="M_cpd15695_c" name="Diisoheptadecanoylphosphatidylethanolamine" compartment="c" fbc:chemicalFormula="C39H78NO8P"/>
      <species boundaryCondition="false" constant="false" hasOnlySubstanceUnits="false" id="M_cpd15696_c" name="Dianteisoheptadecanoylphosphatidylethanolamine" compartment="c" fbc:chemicalFormula="C39H78NO8P"/>
      <species boundaryCondition="false" constant="false" hasOnlySubstanceUnits="false" id="M_cpd15697_c" name="Diisotetradecanoylphosphatidylethanolamine" compartment="c" fbc:chemicalFormula="C33H66NO8P"/>
      <species boundaryCondition="false" constant="false" hasOnlySubstanceUnits="false" id="M_cpd15698_c" name="Diisopentadecanoylphosphatidylethanolamine" compartment="c" fbc:chemicalFormula="C35H70NO8P"/>
      <species boundaryCondition="false" constant="false" hasOnlySubstanceUnits="false" id="M_cpd15699_c" name="Dianteisopentadecanoylphosphatidylethanolamine" compartment="c" fbc:chemicalFormula="C35H70NO8P"/>
      <species boundaryCondition="false" constant="false" hasOnlySubstanceUnits="false" id="M_cpd15700_c" name="Diisohexadecanoylphosphatidylethanolamine" compartment="c" fbc:chemicalFormula="C37H74NO8P"/>
      <species boundaryCondition="false" constant="false" hasOnlySubstanceUnits="false" id="M_cpd15701_c" name="1,2-Diisoheptadecanoyl-sn-glycerol" compartment="c" fbc:chemicalFormula="C37H72O5"/>
      <species boundaryCondition="false" constant="false" hasOnlySubstanceUnits="false" id="M_cpd15702_c" name="1,2-Dianteisoheptadecanoyl-sn-glycerol" compartment="c" fbc:chemicalFormula="C37H72O5"/>
      <species boundaryCondition="false" constant="false" hasOnlySubstanceUnits="false" id="M_cpd15703_c" name="1,2-Diisotetradecanoyl-sn-glycerol" compartment="c" fbc:chemicalFormula="C31H60O5"/>
      <species boundaryCondition="false" constant="false" hasOnlySubstanceUnits="false" id="M_cpd15704_c" name="1,2-Diisopentadecanoyl-sn-glycerol" compartment="c" fbc:chemicalFormula="C33H64O5"/>
      <species boundaryCondition="false" constant="false" hasOnlySubstanceUnits="false" id="M_cpd15705_c" name="1,2-Dianteisopentadecanoyl-sn-glycerol" compartment="c" fbc:chemicalFormula="C33H64O5"/>
      <species boundaryCondition="false" constant="false" hasOnlySubstanceUnits="false" id="M_cpd15706_c" name="1,2-Diisohexadecanoyl-sn-glycerol" compartment="c" fbc:chemicalFormula="C35H68O5"/>
      <species boundaryCondition="false" constant="false" hasOnlySubstanceUnits="false" id="M_cpd15716_c" name="Diisoheptadecanoylphosphatidylglycerophosphate" compartment="c" fbc:chemicalFormula="C40H78O13P2"/>
      <species boundaryCondition="false" constant="false" hasOnlySubstanceUnits="false" id="M_cpd15717_c" name="Dianteisoheptadecanoylphosphatidylglycerophosphate" compartment="c" fbc:chemicalFormula="C40H78O13P2"/>
      <species boundaryCondition="false" constant="false" hasOnlySubstanceUnits="false" id="M_cpd15718_c" name="Diisotetradecanoylphosphatidylglycerophosphate" compartment="c" fbc:chemicalFormula="C34H66O13P2"/>
      <species boundaryCondition="false" constant="false" hasOnlySubstanceUnits="false" id="M_cpd15719_c" name="Diisopentadecanoylphosphatidylglycerophosphate" compartment="c" fbc:chemicalFormula="C36H70O13P2"/>
      <species boundaryCondition="false" constant="false" hasOnlySubstanceUnits="false" id="M_cpd15720_c" name="Dianteisopentadecanoylphosphatidylglycerophosphate" compartment="c" fbc:chemicalFormula="C36H70O13P2"/>
      <species boundaryCondition="false" constant="false" hasOnlySubstanceUnits="false" id="M_cpd15721_c" name="Diisohexadecanoylphosphatidylglycerophosphate" compartment="c" fbc:chemicalFormula="C38H74O13P2"/>
      <species boundaryCondition="false" constant="false" hasOnlySubstanceUnits="false" id="M_cpd15722_c" name="Diisoheptadecanoylphosphatidylglycerol" compartment="c" fbc:chemicalFormula="C40H78O10P"/>
      <species boundaryCondition="false" constant="false" hasOnlySubstanceUnits="false" id="M_cpd15723_c" name="Dianteisoheptadecanoylphosphatidylglycerol" compartment="c" fbc:chemicalFormula="C40H78O10P"/>
      <species boundaryCondition="false" constant="false" hasOnlySubstanceUnits="false" id="M_cpd15724_c" name="Diisotetradecanoylphosphatidylglycerol" compartment="c" fbc:chemicalFormula="C34H66O10P"/>
      <species boundaryCondition="false" constant="false" hasOnlySubstanceUnits="false" id="M_cpd15725_c" name="Diisopentadecanoylphosphatidylglycerol" compartment="c" fbc:chemicalFormula="C36H70O10P"/>
      <species boundaryCondition="false" constant="false" hasOnlySubstanceUnits="false" id="M_cpd15726_c" name="Dianteisopentadecanoylphosphatidylglycerol" compartment="c" fbc:chemicalFormula="C36H70O10P"/>
      <species boundaryCondition="false" constant="false" hasOnlySubstanceUnits="false" id="M_cpd15727_c" name="Diisohexadecanoylphosphatidylglycerol" compartment="c" fbc:chemicalFormula="C38H74O10P"/>
      <species boundaryCondition="false" constant="false" hasOnlySubstanceUnits="false" id="M_cpd15728_c" name="Diglucosyl-1,2 dipalmitoylglycerol" compartment="c" fbc:chemicalFormula="C47H88O15"/>
      <species boundaryCondition="false" constant="false" hasOnlySubstanceUnits="false" id="M_cpd15729_c" name="Diglucosyl-1,2 dimyristoylglycerol" compartment="c" fbc:chemicalFormula="C43H80O15"/>
      <species boundaryCondition="false" constant="false" hasOnlySubstanceUnits="false" id="M_cpd15730_c" name="Diglucosyl-1,2 distearoylglycerol" compartment="c" fbc:chemicalFormula="C51H96O15"/>
      <species boundaryCondition="false" constant="false" hasOnlySubstanceUnits="false" id="M_cpd15731_c" name="Diglucosyl-1,2 diisoheptadecanoylglycerol" compartment="c" fbc:chemicalFormula="C49H92O15"/>
      <species boundaryCondition="false" constant="false" hasOnlySubstanceUnits="false" id="M_cpd15732_c" name="Diglucosyl-1,2 dianteisoheptadecanoylglycerol" compartment="c" fbc:chemicalFormula="C49H92O15"/>
      <species boundaryCondition="false" constant="false" hasOnlySubstanceUnits="false" id="M_cpd15733_c" name="Diglucosyl-1,2 diisotetradecanoylglycerol" compartment="c" fbc:chemicalFormula="C43H80O15"/>
      <species boundaryCondition="false" constant="false" hasOnlySubstanceUnits="false" id="M_cpd15734_c" name="Diglucosyl-1,2 diisopentadecanoylglycerol" compartment="c" fbc:chemicalFormula="C45H84O15"/>
      <species boundaryCondition="false" constant="false" hasOnlySubstanceUnits="false" id="M_cpd15735_c" name="Diglucosyl-1,2 dianteisopentadecanoylglycerol" compartment="c" fbc:chemicalFormula="C45H84O15"/>
      <species boundaryCondition="false" constant="false" hasOnlySubstanceUnits="false" id="M_cpd15736_c" name="Diglucosyl-1,2 diisohexadecanoylglycerol" compartment="c" fbc:chemicalFormula="C47H88O15"/>
      <species boundaryCondition="false" constant="false" hasOnlySubstanceUnits="false" id="M_cpd15737_c" name="Monoglucosyl-1,2 dipalmitoylglycerol" compartment="c" fbc:chemicalFormula="C41H78O10"/>
      <species boundaryCondition="false" constant="false" hasOnlySubstanceUnits="false" id="M_cpd15738_c" name="Monoglucosyl-1,2 dimyristoylglycerol" compartment="c" fbc:chemicalFormula="C37H70O10"/>
      <species boundaryCondition="false" constant="false" hasOnlySubstanceUnits="false" id="M_cpd15739_c" name="Monoglucosyl-1,2 distearoylglycerol" compartment="c" fbc:chemicalFormula="C45H86O10"/>
      <species boundaryCondition="false" constant="false" hasOnlySubstanceUnits="false" id="M_cpd15740_c" name="Monoglucosyl-1,2 diisoheptadecanoylglycerol" compartment="c" fbc:chemicalFormula="C43H82O10"/>
      <species boundaryCondition="false" constant="false" hasOnlySubstanceUnits="false" id="M_cpd15741_c" name="Monoglucosyl-1,2 dianteisoheptadecanoylglycerol" compartment="c" fbc:chemicalFormula="C43H82O10"/>
      <species boundaryCondition="false" constant="false" hasOnlySubstanceUnits="false" id="M_cpd15742_c" name="Monoglucosyl-1,2 diisotetradecanoylglycerol" compartment="c" fbc:chemicalFormula="C37H70O10"/>
      <species boundaryCondition="false" constant="false" hasOnlySubstanceUnits="false" id="M_cpd15743_c" name="Monoglucosyl-1,2 diisopentadecanoylglycerol" compartment="c" fbc:chemicalFormula="C39H74O10"/>
      <species boundaryCondition="false" constant="false" hasOnlySubstanceUnits="false" id="M_cpd15744_c" name="Monoglucosyl-1,2 dianteisopentadecanoylglycerol" compartment="c" fbc:chemicalFormula="C39H74O10"/>
      <species boundaryCondition="false" constant="false" hasOnlySubstanceUnits="false" id="M_cpd15745_c" name="Monoglucosyl-1,2 diisohexadecanoylglycerol" compartment="c" fbc:chemicalFormula="C41H78O10"/>
      <species boundaryCondition="false" constant="false" hasOnlySubstanceUnits="false" id="M_cpd15746_c" name="Palmitoyllipoteichoic acid (n-24), linked, unsubstituted" compartment="c" fbc:chemicalFormula="C119H232O135P24"/>
      <species boundaryCondition="false" constant="false" hasOnlySubstanceUnits="false" id="M_cpd15747_c" name="Myristoyllipoteichoic acid (n-24), linked, unsubstituted" compartment="c" fbc:chemicalFormula="C115H224O135P24"/>
      <species boundaryCondition="false" constant="false" hasOnlySubstanceUnits="false" id="M_cpd15748_c" name="Stearoyllipoteichoic acid (n-24), linked, unsubstituted" compartment="c" fbc:chemicalFormula="C123H240O135P24"/>
      <species boundaryCondition="false" constant="false" hasOnlySubstanceUnits="false" id="M_cpd15749_c" name="Isoheptadecanoyllipoteichoic acid (n-24), linked, unsubstituted" compartment="c" fbc:chemicalFormula="C121H236O135P24"/>
      <species boundaryCondition="false" constant="false" hasOnlySubstanceUnits="false" id="M_cpd15750_c" name="Anteisoheptadecanoyllipoteichoic acid (n-24), linked, unsubstituted" compartment="c" fbc:chemicalFormula="C121H236O135P24"/>
      <species boundaryCondition="false" constant="false" hasOnlySubstanceUnits="false" id="M_cpd15751_c" name="Isotetradecanoyllipoteichoic acid (n-24), linked, unsubstituted" compartment="c" fbc:chemicalFormula="C115H224O135P24"/>
      <species boundaryCondition="false" constant="false" hasOnlySubstanceUnits="false" id="M_cpd15752_c" name="Isopentadecanoyllipoteichoic acid (n-24), linked, unsubstituted" compartment="c" fbc:chemicalFormula="C117H228O135P24"/>
      <species boundaryCondition="false" constant="false" hasOnlySubstanceUnits="false" id="M_cpd15753_c" name="Anteisopentadecanoyllipoteichoic acid (n-24), linked, unsubstituted" compartment="c" fbc:chemicalFormula="C117H228O135P24"/>
      <species boundaryCondition="false" constant="false" hasOnlySubstanceUnits="false" id="M_cpd15754_c" name="Isohexadecanoyllipoteichoic acid (n-24), linked, unsubstituted" compartment="c" fbc:chemicalFormula="C119H232O135P24"/>
      <species boundaryCondition="false" constant="false" hasOnlySubstanceUnits="false" id="M_cpd15755_c" name="Palmitoyllipoteichoic acid (n-24), linked, glucose substituted" compartment="c" fbc:chemicalFormula="C263H472O255P24"/>
      <species boundaryCondition="false" constant="false" hasOnlySubstanceUnits="false" id="M_cpd15756_c" name="Myristoyllipoteichoic acid (n-24), linked, glucose substituted" compartment="c" fbc:chemicalFormula="C259H464O255P24"/>
      <species boundaryCondition="false" constant="false" hasOnlySubstanceUnits="false" id="M_cpd15757_c" name="Stearoyllipoteichoic acid (n-24), linked, glucose substituted" compartment="c" fbc:chemicalFormula="C267H480O255P24"/>
      <species boundaryCondition="false" constant="false" hasOnlySubstanceUnits="false" id="M_cpd15758_c" name="Isoheptadecanoyllipoteichoic acid (n-24), linked, glucose substituted" compartment="c" fbc:chemicalFormula="C265H476O255P24"/>
      <species boundaryCondition="false" constant="false" hasOnlySubstanceUnits="false" id="M_cpd15759_c" name="Anteisoheptadecanoyllipoteichoic acid (n-24), linked, glucose substituted" compartment="c" fbc:chemicalFormula="C265H476O255P24"/>
      <species boundaryCondition="false" constant="false" hasOnlySubstanceUnits="false" id="M_cpd15760_c" name="Isotetradecanoyllipoteichoic acid (n-24), linked, glucose substituted" compartment="c" fbc:chemicalFormula="C259H464O255P24"/>
      <species boundaryCondition="false" constant="false" hasOnlySubstanceUnits="false" id="M_cpd15761_c" name="Isopentadecanoyllipoteichoic acid (n-24), linked, glucose substituted" compartment="c" fbc:chemicalFormula="C261H468O255P24"/>
      <species boundaryCondition="false" constant="false" hasOnlySubstanceUnits="false" id="M_cpd15762_c" name="Anteisopentadecanoyllipoteichoic acid (n-24), linked, glucose substituted" compartment="c" fbc:chemicalFormula="C261H468O255P24"/>
      <species boundaryCondition="false" constant="false" hasOnlySubstanceUnits="false" id="M_cpd15763_c" name="Isohexadecanoyllipoteichoic acid (n-24), linked, glucose substituted" compartment="c" fbc:chemicalFormula="C263H472O255P24"/>
      <species boundaryCondition="false" constant="false" hasOnlySubstanceUnits="false" id="M_cpd15764_c" name="Palmitoyllipoteichoic acid (n-24), linked, N-acetyl-D-glucosamine" compartment="c" fbc:chemicalFormula="C311H544N24O255P24"/>
      <species boundaryCondition="false" constant="false" hasOnlySubstanceUnits="false" id="M_cpd15765_c" name="Myristoyllipoteichoic acid (n-24), linked, N-acetyl-D-glucosamine" compartment="c" fbc:chemicalFormula="C307H536N24O255P24"/>
      <species boundaryCondition="false" constant="false" hasOnlySubstanceUnits="false" id="M_cpd15766_c" name="Stearoyllipoteichoic acid (n-24), linked, N-acetyl-D-glucosamine" compartment="c" fbc:chemicalFormula="C315H552N24O255P24"/>
      <species boundaryCondition="false" constant="false" hasOnlySubstanceUnits="false" id="M_cpd15767_c" name="Isoheptadecanoyllipoteichoic acid (n-24), linked, N-acetyl-D-glucosamine" compartment="c" fbc:chemicalFormula="C313H548N24O255P24"/>
      <species boundaryCondition="false" constant="false" hasOnlySubstanceUnits="false" id="M_cpd15768_c" name="Anteisoheptadecanoyllipoteichoic acid (n-24), linked, N-acetyl-D-glucosamine" compartment="c" fbc:chemicalFormula="C313H548N24O255P24"/>
      <species boundaryCondition="false" constant="false" hasOnlySubstanceUnits="false" id="M_cpd15769_c" name="Isotetradecanoyllipoteichoic acid (n-24), linked, N-acetyl-D-glucosamine" compartment="c" fbc:chemicalFormula="C307H536N24O255P24"/>
      <species boundaryCondition="false" constant="false" hasOnlySubstanceUnits="false" id="M_cpd15770_c" name="Isopentadecanoyllipoteichoic acid (n-24), linked, N-acetyl-D-glucosamine" compartment="c" fbc:chemicalFormula="C309H540N24O255P24"/>
      <species boundaryCondition="false" constant="false" hasOnlySubstanceUnits="false" id="M_cpd15771_c" name="Anteisopentadecanoyllipoteichoic acid (n-24), linked, N-acetyl-D-glucosamine" compartment="c" fbc:chemicalFormula="C309H540N24O255P24"/>
      <species boundaryCondition="false" constant="false" hasOnlySubstanceUnits="false" id="M_cpd15772_c" name="Isohexadecanoyllipoteichoic acid (n-24), linked, N-acetyl-D-glucosamine" compartment="c" fbc:chemicalFormula="C311H544N24O255P24"/>
      <species boundaryCondition="false" constant="false" hasOnlySubstanceUnits="false" id="M_cpd15775_c" name="Stearoyllipoteichoic acid (n-24), linked, D-alanine substituted" compartment="c" fbc:chemicalFormula="C195H360N24O159P24"/>
      <species boundaryCondition="false" constant="false" hasOnlySubstanceUnits="false" id="M_cpd15776_c" name="Isoheptadecanoyllipoteichoic acid (n-24), linked, D-alanine substituted" compartment="c" fbc:chemicalFormula="C193H356N24O159P24"/>
      <species boundaryCondition="false" constant="false" hasOnlySubstanceUnits="false" id="M_cpd15777_c" name="Anteisoheptadecanoyllipoteichoic acid (n-24), linked, D-alanine substituted" compartment="c" fbc:chemicalFormula="C193H356N24O159P24"/>
      <species boundaryCondition="false" constant="false" hasOnlySubstanceUnits="false" id="M_cpd15791_c" name="Palmitoylcardiolipin (B. subtilis)" compartment="c" fbc:chemicalFormula="C73H140O17P2"/>
      <species boundaryCondition="false" constant="false" hasOnlySubstanceUnits="false" id="M_cpd15792_c" name="Myristoylcardiolipin (B. subtilis)" compartment="c" fbc:chemicalFormula="C65H124O17P2"/>
      <species boundaryCondition="false" constant="false" hasOnlySubstanceUnits="false" id="M_cpd15793_c" name="Stearoylcardiolipin (B. subtilis)" compartment="c" fbc:chemicalFormula="C81H156O17P2"/>
      <species boundaryCondition="false" constant="false" hasOnlySubstanceUnits="false" id="M_cpd15794_c" name="Isoheptadecanoylcardiolipin (B. subtilis)" compartment="c" fbc:chemicalFormula="C77H148O17P2"/>
      <species boundaryCondition="false" constant="false" hasOnlySubstanceUnits="false" id="M_cpd15795_c" name="Anteisoheptadecanoylcardiolipin (B. subtilis)" compartment="c" fbc:chemicalFormula="C77H148O17P2"/>
      <species boundaryCondition="false" constant="false" hasOnlySubstanceUnits="false" id="M_cpd15796_c" name="Isotetradecanoylcardiolipin (B. subtilis)" compartment="c" fbc:chemicalFormula="C65H124O17P2"/>
      <species boundaryCondition="false" constant="false" hasOnlySubstanceUnits="false" id="M_cpd15797_c" name="Isopentadecanoylcardiolipin (B. subtilis)" compartment="c" fbc:chemicalFormula="C69H132O17P2"/>
      <species boundaryCondition="false" constant="false" hasOnlySubstanceUnits="false" id="M_cpd15798_c" name="Anteisopentadecanoylcardiolipin (B. subtilis)" compartment="c" fbc:chemicalFormula="C69H132O17P2"/>
      <species boundaryCondition="false" constant="false" hasOnlySubstanceUnits="false" id="M_cpd15799_c" name="Isohexadecanoylcardiolipin (B. subtilis)" compartment="c" fbc:chemicalFormula="C73H140O17P2"/>
      <species boundaryCondition="false" constant="false" hasOnlySubstanceUnits="false" id="M_CRO_ck" name="crotonate" compartment="ck" fbc:chemicalFormula="C4H6O2"/>
      <species boundaryCondition="false" constant="false" hasOnlySubstanceUnits="false" id="M_CRO_e" name="crotonate" compartment="e" fbc:chemicalFormula="C4H6O2"/>
      <species boundaryCondition="false" constant="false" hasOnlySubstanceUnits="false" id="M_CRO4_c" name="chromate" compartment="c" fbc:chemicalFormula="H2O4Cr"/>
      <species boundaryCondition="false" constant="false" hasOnlySubstanceUnits="false" id="M_CRO4_ck" name="chromate" compartment="ck" fbc:chemicalFormula="H2O4Cr"/>
      <species boundaryCondition="false" constant="false" hasOnlySubstanceUnits="false" id="M_CRO4_e" name="chromate" compartment="e" fbc:chemicalFormula="H2O4Cr"/>
      <species boundaryCondition="false" constant="false" hasOnlySubstanceUnits="false" id="M_CROCOA_ck" name="crotonyl-coenzyme A" compartment="ck" fbc:chemicalFormula="C25H40N7O17P3S"/>
      <species boundaryCondition="false" constant="false" hasOnlySubstanceUnits="false" id="M_CTP_c" name="CTP" compartment="c" fbc:chemicalFormula="C9H13N3O14P3"/>
      <species boundaryCondition="false" constant="false" hasOnlySubstanceUnits="false" id="M_CTP_ck" name="CTP" compartment="ck" fbc:chemicalFormula="C9H16N3O14P3"/>
      <species boundaryCondition="false" constant="false" hasOnlySubstanceUnits="false" id="M_CU_c" name="Cu2+" compartment="c" fbc:chemicalFormula="Cu"/>
      <species boundaryCondition="false" constant="false" hasOnlySubstanceUnits="false" id="M_CU_e" name="Cu2+" compartment="e" fbc:chemicalFormula="Cu"/>
      <species boundaryCondition="false" constant="false" hasOnlySubstanceUnits="false" id="M_CYAL_ck" name="L-3-cyanoalanine" compartment="ck" fbc:chemicalFormula="C4H6N2O2"/>
      <species boundaryCondition="false" constant="false" hasOnlySubstanceUnits="false" id="M_CYS_c" name="L-Cysteine" compartment="c" fbc:chemicalFormula="C3H7NO2S"/>
      <species boundaryCondition="false" constant="false" hasOnlySubstanceUnits="false" id="M_CYS_ck" name="L-Cysteine" compartment="ck" fbc:chemicalFormula="C3H7NO2S"/>
      <species boundaryCondition="false" constant="false" hasOnlySubstanceUnits="false" id="M_CYS_e" name="L-Cysteine" compartment="e" fbc:chemicalFormula="C3H7NO2S"/>
      <species boundaryCondition="false" constant="false" hasOnlySubstanceUnits="false" id="M_CYSD_ck" name="D-Cysteine" compartment="ck" fbc:chemicalFormula="C3H7NO2S"/>
      <species boundaryCondition="false" constant="false" hasOnlySubstanceUnits="false" id="M_CYTD_c" name="Cytidine" compartment="c" fbc:chemicalFormula="C9H13N3O5"/>
      <species boundaryCondition="false" constant="false" hasOnlySubstanceUnits="false" id="M_CYTD_ck" name="Cytidine" compartment="ck" fbc:chemicalFormula="C9H13N3O5"/>
      <species boundaryCondition="false" constant="false" hasOnlySubstanceUnits="false" id="M_CYTD_e" name="Cytidine" compartment="e" fbc:chemicalFormula="C9H13N3O5"/>
      <species boundaryCondition="false" constant="false" hasOnlySubstanceUnits="false" id="M_CYTS_c" name="cytosine" compartment="c" fbc:chemicalFormula="C4H5N3O"/>
      <species boundaryCondition="false" constant="false" hasOnlySubstanceUnits="false" id="M_CYTS_ck" name="cytosine" compartment="ck" fbc:chemicalFormula="C4H5N3O"/>
      <species boundaryCondition="false" constant="false" hasOnlySubstanceUnits="false" id="M_CYTS_e" name="cytosine" compartment="e" fbc:chemicalFormula="C4H5N3O"/>
      <species boundaryCondition="false" constant="false" hasOnlySubstanceUnits="false" id="M_D12DG_ck" name="diglucosyl-1,2 diacylglycerol" compartment="ck" fbc:chemicalFormula="C4584H8540O1500"/>
      <species boundaryCondition="false" constant="false" hasOnlySubstanceUnits="false" id="M_D6RP5P_ck" name="2,5-diamino-4-hydroxy-6-(5-phosphoribosylamino)pyrimidine" compartment="ck" fbc:chemicalFormula="C9H16N5O8P"/>
      <species boundaryCondition="false" constant="false" hasOnlySubstanceUnits="false" id="M_D8RL_ck" name="6,7-dimethyl-8-(1-D-ribityl)lumazine" compartment="ck" fbc:chemicalFormula="C13H18N4O6"/>
      <species boundaryCondition="false" constant="false" hasOnlySubstanceUnits="false" id="M_DA_c" name="Deoxyadenosine" compartment="c" fbc:chemicalFormula="C10H13N5O3"/>
      <species boundaryCondition="false" constant="false" hasOnlySubstanceUnits="false" id="M_DA_ck" name="Deoxyadenosine" compartment="ck" fbc:chemicalFormula="C10H13N5O3"/>
      <species boundaryCondition="false" constant="false" hasOnlySubstanceUnits="false" id="M_DA_e" name="Deoxyadenosine" compartment="e" fbc:chemicalFormula="C10H13N5O3"/>
      <species boundaryCondition="false" constant="false" hasOnlySubstanceUnits="false" id="M_DAD5_ck" name="5&apos;-deoxyadenosine" compartment="ck" fbc:chemicalFormula="C10H13N5O3"/>
      <species boundaryCondition="false" constant="false" hasOnlySubstanceUnits="false" id="M_DADP_ck" name="dADP" compartment="ck" fbc:chemicalFormula="C10H15N5O9P2"/>
      <species boundaryCondition="false" constant="false" hasOnlySubstanceUnits="false" id="M_DAGL_c" name="1,2-Diacyl-sn-glycerol" compartment="c" fbc:chemicalFormula="C5H6O5R2"/>
      <species boundaryCondition="false" constant="false" hasOnlySubstanceUnits="false" id="M_DAGL_ck" name="1,2-Diacyl-sn-glycerol" compartment="ck" fbc:chemicalFormula="C3384H6540O500"/>
      <species boundaryCondition="false" constant="false" hasOnlySubstanceUnits="false" id="M_DALA_c" name="D-Alanine" compartment="c" fbc:chemicalFormula="C3H7NO2"/>
      <species boundaryCondition="false" constant="false" hasOnlySubstanceUnits="false" id="M_DALA_ck" name="D-Alanine" compartment="ck" fbc:chemicalFormula="C3H7NO2"/>
      <species boundaryCondition="false" constant="false" hasOnlySubstanceUnits="false" id="M_DALA_e" name="D-Alanine" compartment="e" fbc:chemicalFormula="C3H7NO2"/>
      <species boundaryCondition="false" constant="false" hasOnlySubstanceUnits="false" id="M_DAMP_ck" name="dAMP" compartment="ck" fbc:chemicalFormula="C10H14N5O6P"/>
      <species boundaryCondition="false" constant="false" hasOnlySubstanceUnits="false" id="M_DANNA_ck" name="7,8-Diaminononanoate" compartment="ck" fbc:chemicalFormula="C9H20N2O2"/>
      <species boundaryCondition="false" constant="false" hasOnlySubstanceUnits="false" id="M_DAPIM_ck" name="2,6-diaminopimelic acid" compartment="ck" fbc:chemicalFormula="C7H14N2O4"/>
      <species boundaryCondition="false" constant="false" hasOnlySubstanceUnits="false" id="M_DATP_ck" name="dATP" compartment="ck" fbc:chemicalFormula="C10H16N5O12P3"/>
      <species boundaryCondition="false" constant="false" hasOnlySubstanceUnits="false" id="M_DB4P_ck" name="3,4-dihydroxy-2-butanone 4-phosphate" compartment="ck" fbc:chemicalFormula="C4H9O6P"/>
      <species boundaryCondition="false" constant="false" hasOnlySubstanceUnits="false" id="M_DC_c" name="Deoxycytidine" compartment="c" fbc:chemicalFormula="C9H13N3O4"/>
      <species boundaryCondition="false" constant="false" hasOnlySubstanceUnits="false" id="M_DC_ck" name="Deoxycytidine" compartment="ck" fbc:chemicalFormula="C9H13N3O4"/>
      <species boundaryCondition="false" constant="false" hasOnlySubstanceUnits="false" id="M_DC_e" name="Deoxycytidine" compartment="e" fbc:chemicalFormula="C9H13N3O4"/>
      <species boundaryCondition="false" constant="false" hasOnlySubstanceUnits="false" id="M_DCDP_ck" name="dCDP" compartment="ck" fbc:chemicalFormula="C9H15N3O10P2"/>
      <species boundaryCondition="false" constant="false" hasOnlySubstanceUnits="false" id="M_DCMP_ck" name="dCMP" compartment="ck" fbc:chemicalFormula="C9H14N3O7P"/>
      <species boundaryCondition="false" constant="false" hasOnlySubstanceUnits="false" id="M_DCTP_ck" name="dCTP" compartment="ck" fbc:chemicalFormula="C9H16N3O13P3"/>
      <species boundaryCondition="false" constant="false" hasOnlySubstanceUnits="false" id="M_DG_c" name="Deoxyguanosine" compartment="c" fbc:chemicalFormula="C10H13N5O4"/>
      <species boundaryCondition="false" constant="false" hasOnlySubstanceUnits="false" id="M_DG_ck" name="Deoxyguanosine" compartment="ck" fbc:chemicalFormula="C10H13N5O4"/>
      <species boundaryCondition="false" constant="false" hasOnlySubstanceUnits="false" id="M_DG_e" name="Deoxyguanosine" compartment="e" fbc:chemicalFormula="C10H13N5O4"/>
      <species boundaryCondition="false" constant="false" hasOnlySubstanceUnits="false" id="M_GAL_e" name="D-galactose" compartment="e" fbc:chemicalFormula="C6H12O6"/>
      <species boundaryCondition="false" constant="false" hasOnlySubstanceUnits="false" id="M_DGALAC_c" name="D-Galactonate" compartment="c" fbc:chemicalFormula="C6H11O7"/>
      <species boundaryCondition="false" constant="false" hasOnlySubstanceUnits="false" id="M_DGALAC_ck" name="D-Galactonate" compartment="ck" fbc:chemicalFormula="C6H12O7"/>
      <species boundaryCondition="false" constant="false" hasOnlySubstanceUnits="false" id="M_DGALAC_e" name="D-Galactonate" compartment="e" fbc:chemicalFormula="C6H11O7"/>
      <species boundaryCondition="false" constant="false" hasOnlySubstanceUnits="false" id="M_DGDAGL_ck" name="Diglucosyldiacylglycerol" compartment="ck" fbc:chemicalFormula="C2101H5966O215"/>
      <species boundaryCondition="false" constant="false" hasOnlySubstanceUnits="false" id="M_DGDP_ck" name="dGDP" compartment="ck" fbc:chemicalFormula="C10H15N5O10P2"/>
      <species boundaryCondition="false" constant="false" hasOnlySubstanceUnits="false" id="M_DGLU_ck" name="D-glutamic acid" compartment="ck" fbc:chemicalFormula="C5H9NO4"/>
      <species boundaryCondition="false" constant="false" hasOnlySubstanceUnits="false" id="M_DGMP_ck" name="dGMP" compartment="ck" fbc:chemicalFormula="C10H14N5O7P"/>
      <species boundaryCondition="false" constant="false" hasOnlySubstanceUnits="false" id="M_DGTP_ck" name="2&apos;-Deoxyguanosine 5&apos;-triphosphate" compartment="ck" fbc:chemicalFormula="C10H16N5O13P3"/>
      <species boundaryCondition="false" constant="false" hasOnlySubstanceUnits="false" id="M_DH3MVA_ck" name="2,3-dihydroxy-3-methylbutanoic acid" compartment="ck" fbc:chemicalFormula="C5H10O4"/>
      <species boundaryCondition="false" constant="false" hasOnlySubstanceUnits="false" id="M_DHF_ck" name="dihydrofolic acid" compartment="ck" fbc:chemicalFormula="C19H21N7O6"/>
      <species boundaryCondition="false" constant="false" hasOnlySubstanceUnits="false" id="M_DHLPT_ck" name="dihydrolipoate" compartment="ck" fbc:chemicalFormula="C8H16O2S2"/>
      <species boundaryCondition="false" constant="false" hasOnlySubstanceUnits="false" id="M_DHMP_ck" name="(2R,3R)-2,3-dihydroxy-3-methylpentanoate" compartment="ck" fbc:chemicalFormula="C6H12O4"/>
      <species boundaryCondition="false" constant="false" hasOnlySubstanceUnits="false" id="M_DHMVA_ck" name="(R)-2,3-Dihydroxy-3-methylbutanoate" compartment="ck" fbc:chemicalFormula="C5H10O4"/>
      <species boundaryCondition="false" constant="false" hasOnlySubstanceUnits="false" id="M_DHN_ck" name="1,4-dihydroxy-2-naphthoic acid" compartment="ck" fbc:chemicalFormula="C11H8O4"/>
      <species boundaryCondition="false" constant="false" hasOnlySubstanceUnits="false" id="M_DHP_ck" name="7,8-Dihydroneopterin" compartment="ck" fbc:chemicalFormula="C9H13N5O4"/>
      <species boundaryCondition="false" constant="false" hasOnlySubstanceUnits="false" id="M_DHPT_ck" name="7,8-dihydropteroic acid" compartment="ck" fbc:chemicalFormula="C14H14N6O3"/>
      <species boundaryCondition="false" constant="false" hasOnlySubstanceUnits="false" id="M_DHSK_ck" name="3-dehydroshikimate" compartment="ck" fbc:chemicalFormula="C7H8O5"/>
      <species boundaryCondition="false" constant="false" hasOnlySubstanceUnits="false" id="M_DIANTP_ck" name="2,5-Diaminopyrimidine nucleoside triphosphate" compartment="ck" fbc:chemicalFormula="C9H18N5O14P3"/>
      <species boundaryCondition="false" constant="false" hasOnlySubstanceUnits="false" id="M_DIATRPAO_ck" name="2,5-Diamino-6-(5&apos;-triphosphoryl-3&apos;,4&apos;-trihydroxy-2&apos;-oxopentyl)-amino-4-oxopyrimidine" compartment="ck" fbc:chemicalFormula="C9H18N5O14P3"/>
      <species boundaryCondition="false" constant="false" hasOnlySubstanceUnits="false" id="M_DIDP_ck" name="2&apos;-deoxyinosine-5&apos;-diphosphate" compartment="ck" fbc:chemicalFormula="C10H14N4O10P2"/>
      <species boundaryCondition="false" constant="false" hasOnlySubstanceUnits="false" id="M_DIHURA_ck" name="5,6-dihydrouracil" compartment="ck" fbc:chemicalFormula="C4H6N2O2"/>
      <species boundaryCondition="false" constant="false" hasOnlySubstanceUnits="false" id="M_DIHY23DIO_ck" name="(4S)-4,5-Dihydroxypentan-2,3-dione" compartment="ck" fbc:chemicalFormula="C5H8O4"/>
      <species boundaryCondition="false" constant="false" hasOnlySubstanceUnits="false" id="M_DIHYDROLIPOYLPROTEIN_ck" name="dihydrolipoylprotein" compartment="ck" fbc:chemicalFormula="C8H16NOS2R"/>
      <species boundaryCondition="false" constant="false" hasOnlySubstanceUnits="false" id="M_DIMBEN_ck" name="Dimethylbenzimidazole" compartment="ck" fbc:chemicalFormula="C9H10N2"/>
      <species boundaryCondition="false" constant="false" hasOnlySubstanceUnits="false" id="M_DIMGP_ck" name="D-erythro-1-(Imidazol-4-yl)glycerol 3-phosphate" compartment="ck" fbc:chemicalFormula="C6H11N2O6P"/>
      <species boundaryCondition="false" constant="false" hasOnlySubstanceUnits="false" id="M_DIMP_ck" name="2&apos;-deoxy-5&apos;-inosinic acid" compartment="ck" fbc:chemicalFormula="C10H13N4O7P"/>
      <species boundaryCondition="false" constant="false" hasOnlySubstanceUnits="false" id="M_DIN_c" name="Deoxyinosine" compartment="c" fbc:chemicalFormula="C10H12N4O4"/>
      <species boundaryCondition="false" constant="false" hasOnlySubstanceUnits="false" id="M_DIN_ck" name="Deoxyinosine" compartment="ck" fbc:chemicalFormula="C10H12N4O4"/>
      <species boundaryCondition="false" constant="false" hasOnlySubstanceUnits="false" id="M_DIN_e" name="Deoxyinosine" compartment="e" fbc:chemicalFormula="C10H12N4O4"/>
      <species boundaryCondition="false" constant="false" hasOnlySubstanceUnits="false" id="M_DITP_ck" name="2&apos;-deoxyinosine-5&apos;-triphosphate" compartment="ck" fbc:chemicalFormula="C10H15N4O13P3"/>
      <species boundaryCondition="false" constant="false" hasOnlySubstanceUnits="false" id="M_DMANN_e" name="D-Mannitol" compartment="e" fbc:chemicalFormula="C6H14O6"/>
      <species boundaryCondition="false" constant="false" hasOnlySubstanceUnits="false" id="M_DMET_c" name="D-Methionine" compartment="c" fbc:chemicalFormula="C5H11NO2S"/>
      <species boundaryCondition="false" constant="false" hasOnlySubstanceUnits="false" id="M_DMET_ck" name="D-Methionine" compartment="ck" fbc:chemicalFormula="C5H11NO2S"/>
      <species boundaryCondition="false" constant="false" hasOnlySubstanceUnits="false" id="M_DMET_e" name="D-Methionine" compartment="e" fbc:chemicalFormula="C5H11NO2S"/>
      <species boundaryCondition="false" constant="false" hasOnlySubstanceUnits="false" id="M_DMKH_ck" name="2-demethylmenaquinol-8" compartment="ck" fbc:chemicalFormula="C50H72O2"/>
      <species boundaryCondition="false" constant="false" hasOnlySubstanceUnits="false" id="M_DMPP_ck" name="prenyl diphosphate" compartment="ck" fbc:chemicalFormula="C5H12O7P2"/>
      <species boundaryCondition="false" constant="false" hasOnlySubstanceUnits="false" id="M_dna_CA_c" name="biomass dna component" compartment="c" fbc:chemicalFormula=""/>
      <species boundaryCondition="false" constant="false" hasOnlySubstanceUnits="false" id="M_DNAD_ck" name="deamido-NAD(+)" compartment="ck" fbc:chemicalFormula="C21H26N6O15P2"/>
      <species boundaryCondition="false" constant="false" hasOnlySubstanceUnits="false" id="M_DOROA_ck" name="(S)-dihydroorotic acid" compartment="ck" fbc:chemicalFormula="C5H6N2O4"/>
      <species boundaryCondition="false" constant="false" hasOnlySubstanceUnits="false" id="M_DPCOA_ck" name="3&apos;-dephospho-CoA" compartment="ck" fbc:chemicalFormula="C21H35N7O13P2S"/>
      <species boundaryCondition="false" constant="false" hasOnlySubstanceUnits="false" id="M_DPRO_ck" name="D-proline" compartment="ck" fbc:chemicalFormula="C5H9NO2"/>
      <species boundaryCondition="false" constant="false" hasOnlySubstanceUnits="false" id="M_DPUDCP_ck" name="ditrans,polycis-undecaprenol" compartment="ck" fbc:chemicalFormula="C55H90O"/>
      <species boundaryCondition="false" constant="false" hasOnlySubstanceUnits="false" id="M_DQT_ck" name="3-dehydroquinic acid" compartment="ck" fbc:chemicalFormula="C7H10O6"/>
      <species boundaryCondition="false" constant="false" hasOnlySubstanceUnits="false" id="M_DR1P_ck" name="2-deoxy-D-ribofuranose 1-phosphate" compartment="ck" fbc:chemicalFormula="C5H11O7P"/>
      <species boundaryCondition="false" constant="false" hasOnlySubstanceUnits="false" id="M_DR5P_ck" name="2-deoxy-D-ribose 5-phosphate" compartment="ck" fbc:chemicalFormula="C5H11O7P"/>
      <species boundaryCondition="false" constant="false" hasOnlySubstanceUnits="false" id="M_DRIB_c" name="2-deoxy-D-ribose" compartment="c" fbc:chemicalFormula="C5H10O4"/>
      <species boundaryCondition="false" constant="false" hasOnlySubstanceUnits="false" id="M_DRIB_ck" name="2-deoxy-D-ribose" compartment="ck" fbc:chemicalFormula="C5H10O4"/>
      <species boundaryCondition="false" constant="false" hasOnlySubstanceUnits="false" id="M_DRIB_e" name="2-deoxy-D-ribose" compartment="e" fbc:chemicalFormula="C5H10O4"/>
      <species boundaryCondition="false" constant="false" hasOnlySubstanceUnits="false" id="M_DSAM_ck" name="S-Adenosylmethioninamine" compartment="ck" fbc:chemicalFormula="C14H22N6O3S"/>
      <species boundaryCondition="false" constant="false" hasOnlySubstanceUnits="false" id="M_DSER_ck" name="D-Serine" compartment="ck" fbc:chemicalFormula="C3H7NO3"/>
      <species boundaryCondition="false" constant="false" hasOnlySubstanceUnits="false" id="M_DSER_e" name="D-Serine" compartment="e" fbc:chemicalFormula="C3H7NO3"/>
      <species boundaryCondition="false" constant="false" hasOnlySubstanceUnits="false" id="M_DT_c" name="Thymidine" compartment="c" fbc:chemicalFormula="C10H14N2O5"/>
      <species boundaryCondition="false" constant="false" hasOnlySubstanceUnits="false" id="M_DT_ck" name="Thymidine" compartment="ck" fbc:chemicalFormula="C10H14N2O5"/>
      <species boundaryCondition="false" constant="false" hasOnlySubstanceUnits="false" id="M_DT_e" name="Thymidine" compartment="e" fbc:chemicalFormula="C10H14N2O5"/>
      <species boundaryCondition="false" constant="false" hasOnlySubstanceUnits="false" id="M_DTB_ck" name="Dethiobiotin" compartment="ck" fbc:chemicalFormula="C10H18N2O3"/>
      <species boundaryCondition="false" constant="false" hasOnlySubstanceUnits="false" id="M_DTDP_ck" name="dTDP" compartment="ck" fbc:chemicalFormula="C10H16N2O11P2"/>
      <species boundaryCondition="false" constant="false" hasOnlySubstanceUnits="false" id="M_DTDPAVA_ck" name="dTDP-N-acetylviosamine" compartment="ck" fbc:chemicalFormula="C18H29N3O15P2"/>
      <species boundaryCondition="false" constant="false" hasOnlySubstanceUnits="false" id="M_DTDPDDG_ck" name="dTDP-4-dehydro-6-deoxy-alpha-D-glucose" compartment="ck" fbc:chemicalFormula="C16H24N2O15P2"/>
      <species boundaryCondition="false" constant="false" hasOnlySubstanceUnits="false" id="M_DTDPDDM_ck" name="dTDP-4-dehydro-6-deoxy-L-mannose" compartment="ck" fbc:chemicalFormula="C16H24N2O15P2"/>
      <species boundaryCondition="false" constant="false" hasOnlySubstanceUnits="false" id="M_DTDPGLC_ck" name="dTDP-glucose" compartment="ck" fbc:chemicalFormula="C16H26N2O16P2"/>
      <species boundaryCondition="false" constant="false" hasOnlySubstanceUnits="false" id="M_DTDPVA_ck" name="dTDP-viosamine" compartment="ck" fbc:chemicalFormula="C16H27N3O14P2"/>
      <species boundaryCondition="false" constant="false" hasOnlySubstanceUnits="false" id="M_DTMP_ck" name="dTMP" compartment="ck" fbc:chemicalFormula="C10H15N2O8P"/>
      <species boundaryCondition="false" constant="false" hasOnlySubstanceUnits="false" id="M_DTTP_ck" name="dTTP" compartment="ck" fbc:chemicalFormula="C10H17N2O14P3"/>
      <species boundaryCondition="false" constant="false" hasOnlySubstanceUnits="false" id="M_DU_c" name="Deoxyuridine" compartment="c" fbc:chemicalFormula="C9H12N2O5"/>
      <species boundaryCondition="false" constant="false" hasOnlySubstanceUnits="false" id="M_DU_ck" name="Deoxyuridine" compartment="ck" fbc:chemicalFormula="C9H12N2O5"/>
      <species boundaryCondition="false" constant="false" hasOnlySubstanceUnits="false" id="M_DU_e" name="Deoxyuridine" compartment="e" fbc:chemicalFormula="C9H12N2O5"/>
      <species boundaryCondition="false" constant="false" hasOnlySubstanceUnits="false" id="M_DUDP_ck" name="dUDP" compartment="ck" fbc:chemicalFormula="C9H14N2O11P2"/>
      <species boundaryCondition="false" constant="false" hasOnlySubstanceUnits="false" id="M_DULC_e" name="Dulcose" compartment="e" fbc:chemicalFormula="C6H14O6"/>
      <species boundaryCondition="false" constant="false" hasOnlySubstanceUnits="false" id="M_DUMP_ck" name="dUMP" compartment="ck" fbc:chemicalFormula="C9H13N2O8P"/>
      <species boundaryCondition="false" constant="false" hasOnlySubstanceUnits="false" id="M_DUTP_ck" name="dUTP" compartment="ck" fbc:chemicalFormula="C9H15N2O14P3"/>
      <species boundaryCondition="false" constant="false" hasOnlySubstanceUnits="false" id="M_DX5P_ck" name="1-deoxy-D-xylulose 5-phosphate" compartment="ck" fbc:chemicalFormula="C5H11O7P"/>
      <species boundaryCondition="false" constant="false" hasOnlySubstanceUnits="false" id="M_E4HGLU_ck" name="erythro-4-hydroxy-L-glutamate(1-)" compartment="ck" fbc:chemicalFormula="C5H9NO5"/>
      <species boundaryCondition="false" constant="false" hasOnlySubstanceUnits="false" id="M_E4P_ck" name="D-erythrose 4-phosphate" compartment="ck" fbc:chemicalFormula="C4H9O7P"/>
      <species boundaryCondition="false" constant="false" hasOnlySubstanceUnits="false" id="M_EC50COA_ck" name="a cis-2-enoyl-CoA for C50COA" compartment="ck" fbc:chemicalFormula="C26H42N7O17P3S"/>
      <species boundaryCondition="false" constant="false" hasOnlySubstanceUnits="false" id="M_EC70COA_ck" name="a cis-2-enoyl-CoA for C70COA" compartment="ck" fbc:chemicalFormula="C28H46N7O17P3S"/>
      <species boundaryCondition="false" constant="false" hasOnlySubstanceUnits="false" id="M_EP_ck" name="Ethanolamine phosphate" compartment="ck" fbc:chemicalFormula="C2H8NO4P"/>
      <species boundaryCondition="false" constant="false" hasOnlySubstanceUnits="false" id="M_ERY3MEM_ck" name="D-erythro-3-Methylmalate" compartment="ck" fbc:chemicalFormula="C5H8O5"/>
      <species boundaryCondition="false" constant="false" hasOnlySubstanceUnits="false" id="M_ETHAM_ck" name="ethanolamine" compartment="ck" fbc:chemicalFormula="C2H7NO"/>
      <species boundaryCondition="false" constant="false" hasOnlySubstanceUnits="false" id="M_ETHAM_e" name="ethanolamine" compartment="e" fbc:chemicalFormula="C2H7NO"/>
      <species boundaryCondition="false" constant="false" hasOnlySubstanceUnits="false" id="M_ETOH_c" name="Ethanol" compartment="c" fbc:chemicalFormula="C2H6O"/>
      <species boundaryCondition="false" constant="false" hasOnlySubstanceUnits="false" id="M_ETOH_ck" name="Ethanol" compartment="ck" fbc:chemicalFormula="C2H6O"/>
      <species boundaryCondition="false" constant="false" hasOnlySubstanceUnits="false" id="M_ETOH_e" name="Ethanol" compartment="e" fbc:chemicalFormula="C2H6O"/>
      <species boundaryCondition="false" constant="false" hasOnlySubstanceUnits="false" id="M_ETRNA_ck" name="tRNA(Glu)" compartment="ck" fbc:chemicalFormula="R"/>
      <species boundaryCondition="false" constant="false" hasOnlySubstanceUnits="false" id="M_ETSUL_c" name="ethanesulfonate" compartment="c" fbc:chemicalFormula="C2H5O3S"/>
      <species boundaryCondition="false" constant="false" hasOnlySubstanceUnits="false" id="M_ETSUL_ck" name="ethanesulfonate" compartment="ck" fbc:chemicalFormula="C2H5O3S"/>
      <species boundaryCondition="false" constant="false" hasOnlySubstanceUnits="false" id="M_ETSUL_e" name="ethanesulfonate" compartment="e" fbc:chemicalFormula="C2H5O3S"/>
      <species boundaryCondition="false" constant="false" hasOnlySubstanceUnits="false" id="M_F6P_c" name="D-fructose-6-phosphate" compartment="c" fbc:chemicalFormula="C6H12O9P"/>
      <species boundaryCondition="false" constant="false" hasOnlySubstanceUnits="false" id="M_F6P_ck" name="D-fructose-6-phosphate" compartment="ck" fbc:chemicalFormula="C6H13O9P"/>
      <species boundaryCondition="false" constant="false" hasOnlySubstanceUnits="false" id="M_FAD_c" name="FAD" compartment="c" fbc:chemicalFormula="C27H31N9O15P2"/>
      <species boundaryCondition="false" constant="false" hasOnlySubstanceUnits="false" id="M_FAD_ck" name="FAD" compartment="ck" fbc:chemicalFormula="C27H33N9O15P2"/>
      <species boundaryCondition="false" constant="false" hasOnlySubstanceUnits="false" id="M_FAD_e" name="FAD" compartment="e" fbc:chemicalFormula="C27H33N9O15P2"/>
      <species boundaryCondition="false" constant="false" hasOnlySubstanceUnits="false" id="M_FADH2_ck" name="FADH2" compartment="ck" fbc:chemicalFormula="C27H35N9O15P2"/>
      <species boundaryCondition="false" constant="false" hasOnlySubstanceUnits="false" id="M_FALD_ck" name="formaldehyde" compartment="ck" fbc:chemicalFormula="CH2O"/>
      <species boundaryCondition="false" constant="false" hasOnlySubstanceUnits="false" id="M_FDP_ck" name="beta-D-fructofuranose 1,6-bisphosphate" compartment="ck" fbc:chemicalFormula="C6H14O12P2"/>
      <species boundaryCondition="false" constant="false" hasOnlySubstanceUnits="false" id="M_FE2_c" name="Fe2+" compartment="c" fbc:chemicalFormula="Fe"/>
      <species boundaryCondition="false" constant="false" hasOnlySubstanceUnits="false" id="M_FE2_ck" name="Fe2+" compartment="ck" fbc:chemicalFormula="Fe"/>
      <species boundaryCondition="false" constant="false" hasOnlySubstanceUnits="false" id="M_FE2_e" name="Fe2+" compartment="e" fbc:chemicalFormula="Fe"/>
      <species boundaryCondition="false" constant="false" hasOnlySubstanceUnits="false" id="M_FE3_c" name="FE3+" compartment="c" fbc:chemicalFormula="Fe"/>
      <species boundaryCondition="false" constant="false" hasOnlySubstanceUnits="false" id="M_FE3_ck" name="FE3+" compartment="ck" fbc:chemicalFormula="Fe"/>
      <species boundaryCondition="false" constant="false" hasOnlySubstanceUnits="false" id="M_FE3_e" name="FE3+" compartment="e" fbc:chemicalFormula="Fe"/>
      <species boundaryCondition="false" constant="false" hasOnlySubstanceUnits="false" id="M_FERCH_ck" name="Ferrichrome" compartment="ck" fbc:chemicalFormula="C27H45FeN9O12"/>
      <species boundaryCondition="false" constant="false" hasOnlySubstanceUnits="false" id="M_FERCH_e" name="Ferrichrome" compartment="e" fbc:chemicalFormula="C27H45FeN9O12"/>
      <species boundaryCondition="false" constant="false" hasOnlySubstanceUnits="false" id="M_FERI_ck" name="ferricytochrome c" compartment="ck" fbc:chemicalFormula="C42H41FeN8O8S2R4"/>
      <species boundaryCondition="false" constant="false" hasOnlySubstanceUnits="false" id="M_FERO_ck" name="ferrocytochrome c" compartment="ck" fbc:chemicalFormula="C42H42FeN8O8S2R4"/>
      <species boundaryCondition="false" constant="false" hasOnlySubstanceUnits="false" id="M_FGAM_ck" name="2-formamido-N(1)-(5-phospho-D-ribosyl)acetamidine" compartment="ck" fbc:chemicalFormula="C8H16N3O8P"/>
      <species boundaryCondition="false" constant="false" hasOnlySubstanceUnits="false" id="M_FGAR_ck" name="N(2)-formyl-N(1)-(5-phospho-D-ribosyl)glycinamide" compartment="ck" fbc:chemicalFormula="C8H15N2O9P"/>
      <species boundaryCondition="false" constant="false" hasOnlySubstanceUnits="false" id="M_FMN_ck" name="FMN" compartment="ck" fbc:chemicalFormula="C17H21N4O9P"/>
      <species boundaryCondition="false" constant="false" hasOnlySubstanceUnits="false" id="M_FMN_e" name="FMN" compartment="e" fbc:chemicalFormula="C17H21N4O9P"/>
      <species boundaryCondition="false" constant="false" hasOnlySubstanceUnits="false" id="M_FMNH2_ck" name="FMNH2" compartment="ck" fbc:chemicalFormula="C17H23N4O9P"/>
      <species boundaryCondition="false" constant="false" hasOnlySubstanceUnits="false" id="M_FOFMET_ck" name="fMet-tRNA(fMet)" compartment="ck" fbc:chemicalFormula="C6H9NO2SR"/>
      <species boundaryCondition="false" constant="false" hasOnlySubstanceUnits="false" id="M_FOL_ck" name="folic acid" compartment="ck" fbc:chemicalFormula="C19H19N7O6"/>
      <species boundaryCondition="false" constant="false" hasOnlySubstanceUnits="false" id="M_FOL_e" name="folic acid" compartment="e" fbc:chemicalFormula="C19H19N7O6"/>
      <species boundaryCondition="false" constant="false" hasOnlySubstanceUnits="false" id="M_FOR_c" name="Formate" compartment="c" fbc:chemicalFormula="CHO2"/>
      <species boundaryCondition="false" constant="false" hasOnlySubstanceUnits="false" id="M_FOR_ck" name="Formate" compartment="ck" fbc:chemicalFormula="CH2O2"/>
      <species boundaryCondition="false" constant="false" hasOnlySubstanceUnits="false" id="M_FOR_e" name="Formate" compartment="e" fbc:chemicalFormula="CHO2"/>
      <species boundaryCondition="false" constant="false" hasOnlySubstanceUnits="false" id="M_FORCOA_ck" name="formyl-CoA" compartment="ck" fbc:chemicalFormula="C22H36N7O17P3S"/>
      <species boundaryCondition="false" constant="false" hasOnlySubstanceUnits="false" id="M_FPYNTP_ck" name="Formamidopyrimidine nucleoside triphosphate" compartment="ck" fbc:chemicalFormula="C10H18N5O15P3"/>
      <species boundaryCondition="false" constant="false" hasOnlySubstanceUnits="false" id="M_FRDP_ck" name="farnesyl pyrophosphate" compartment="ck" fbc:chemicalFormula="C15H28O7P2"/>
      <species boundaryCondition="false" constant="false" hasOnlySubstanceUnits="false" id="M_FRMD_c" name="Formamide" compartment="c" fbc:chemicalFormula="CH3NO"/>
      <species boundaryCondition="false" constant="false" hasOnlySubstanceUnits="false" id="M_FRMD_e" name="Formamide" compartment="e" fbc:chemicalFormula="CH3NO"/>
      <species boundaryCondition="false" constant="false" hasOnlySubstanceUnits="false" id="M_FRU_c" name="D-Fructose" compartment="c" fbc:chemicalFormula="C6H12O6"/>
      <species boundaryCondition="false" constant="false" hasOnlySubstanceUnits="false" id="M_FRU_ck" name="D-Fructose" compartment="ck" fbc:chemicalFormula="C6H12O6"/>
      <species boundaryCondition="false" constant="false" hasOnlySubstanceUnits="false" id="M_FRU_e" name="D-Fructose" compartment="e" fbc:chemicalFormula="C6H12O6"/>
      <species boundaryCondition="false" constant="false" hasOnlySubstanceUnits="false" id="M_FTHF_ck" name="10-formyltetrahydrofolic acid" compartment="ck" fbc:chemicalFormula="C20H23N7O7"/>
      <species boundaryCondition="false" constant="false" hasOnlySubstanceUnits="false" id="M_FUM_c" name="Fumarate" compartment="c" fbc:chemicalFormula="C4H2O4"/>
      <species boundaryCondition="false" constant="false" hasOnlySubstanceUnits="false" id="M_FUM_ck" name="Fumarate" compartment="ck" fbc:chemicalFormula="C4H4O4"/>
      <species boundaryCondition="false" constant="false" hasOnlySubstanceUnits="false" id="M_FUM_e" name="Fumarate" compartment="e" fbc:chemicalFormula="C4H4O4"/>
      <species boundaryCondition="false" constant="false" hasOnlySubstanceUnits="false" id="M_G_ck" name="D-Glycerate" compartment="ck" fbc:chemicalFormula="C3H6O4"/>
      <species boundaryCondition="false" constant="false" hasOnlySubstanceUnits="false" id="M_G1P_ck" name="D-glucopyranose 1-phosphate" compartment="ck" fbc:chemicalFormula="C6H13O9P"/>
      <species boundaryCondition="false" constant="false" hasOnlySubstanceUnits="false" id="M_G3P_c" name="Glyceraldehyde3-phosphate" compartment="c" fbc:chemicalFormula="C3H6O6P"/>
      <species boundaryCondition="false" constant="false" hasOnlySubstanceUnits="false" id="M_G3P_ck" name="Glyceraldehyde3-phosphate" compartment="ck" fbc:chemicalFormula="C3H7O6P"/>
      <species boundaryCondition="false" constant="false" hasOnlySubstanceUnits="false" id="M_G6P_c" name="D-glucose-6-phosphate" compartment="c" fbc:chemicalFormula="C6H12O9P"/>
      <species boundaryCondition="false" constant="false" hasOnlySubstanceUnits="false" id="M_G6P_ck" name="D-glucose-6-phosphate" compartment="ck" fbc:chemicalFormula="C6H13O9P"/>
      <species boundaryCondition="false" constant="false" hasOnlySubstanceUnits="false" id="M_GA1P_ck" name="alpha-D-glucosamine 1-phosphate" compartment="ck" fbc:chemicalFormula="C6H14NO8P"/>
      <species boundaryCondition="false" constant="false" hasOnlySubstanceUnits="false" id="M_GA6P_ck" name="alpha-D-glucosamine 6-phosphate" compartment="ck" fbc:chemicalFormula="C6H14NO8P"/>
      <species boundaryCondition="false" constant="false" hasOnlySubstanceUnits="false" id="M_GABA_ck" name="gamma-aminobutyric acid" compartment="ck" fbc:chemicalFormula="C4H9NO2"/>
      <species boundaryCondition="false" constant="false" hasOnlySubstanceUnits="false" id="M_GABA_e" name="gamma-aminobutyric acid" compartment="e" fbc:chemicalFormula="C4H9NO2"/>
      <species boundaryCondition="false" constant="false" hasOnlySubstanceUnits="false" id="M_GAL_c" name="Galactose" compartment="c" fbc:chemicalFormula="C6H12O6"/>
      <species boundaryCondition="false" constant="false" hasOnlySubstanceUnits="false" id="M_GALACTUR_c" name="D-Galacturonate" compartment="c" fbc:chemicalFormula="C6H9O7"/>
      <species boundaryCondition="false" constant="false" hasOnlySubstanceUnits="false" id="M_GALACTUR_e" name="D-Galacturonate" compartment="e" fbc:chemicalFormula="C6H9O7"/>
      <species boundaryCondition="false" constant="false" hasOnlySubstanceUnits="false" id="M_GAR_ck" name="N(1)-(5-phospho-D-ribosyl)glycinamide" compartment="ck" fbc:chemicalFormula="C7H15N2O8P"/>
      <species boundaryCondition="false" constant="false" hasOnlySubstanceUnits="false" id="M_GBAT_ck" name="4-guanidinobutanoate" compartment="ck" fbc:chemicalFormula="C5H11N3O2"/>
      <species boundaryCondition="false" constant="false" hasOnlySubstanceUnits="false" id="M_GDP_c" name="GDP" compartment="c" fbc:chemicalFormula="C10H13N5O11P2"/>
      <species boundaryCondition="false" constant="false" hasOnlySubstanceUnits="false" id="M_GDP_ck" name="GDP_ck" compartment="ck" fbc:chemicalFormula="C10H15N5O11P2"/>
      <species boundaryCondition="false" constant="false" hasOnlySubstanceUnits="false" id="M_GDPMAN_ck" name="GDP-alpha-D-mannose" compartment="ck" fbc:chemicalFormula="C16H25N5O16P2"/>
      <species boundaryCondition="false" constant="false" hasOnlySubstanceUnits="false" id="M_GERGDP_ck" name="Geranylgeranyl diphosphate" compartment="ck" fbc:chemicalFormula="C20H36O7P2"/>
      <species boundaryCondition="false" constant="false" hasOnlySubstanceUnits="false" id="M_GL_c" name="Glycerol" compartment="c" fbc:chemicalFormula="C3H8O3"/>
      <species boundaryCondition="false" constant="false" hasOnlySubstanceUnits="false" id="M_GL_ck" name="Glycerol" compartment="ck" fbc:chemicalFormula="C3H8O3"/>
      <species boundaryCondition="false" constant="false" hasOnlySubstanceUnits="false" id="M_GL_e" name="Glycerol" compartment="e" fbc:chemicalFormula="C3H8O3"/>
      <species boundaryCondition="false" constant="false" hasOnlySubstanceUnits="false" id="M_GL3P_ck" name="sn-glycerol 3-phosphate" compartment="ck" fbc:chemicalFormula="C3H9O6P"/>
      <species boundaryCondition="false" constant="false" hasOnlySubstanceUnits="false" id="M_GL3P_e" name="sn-glycerol 3-phosphate" compartment="e" fbc:chemicalFormula="C3H9O6P"/>
      <species boundaryCondition="false" constant="false" hasOnlySubstanceUnits="false" id="M_GLAL_c" name="Glycolaldehyde" compartment="c" fbc:chemicalFormula="C2H4O2"/>
      <species boundaryCondition="false" constant="false" hasOnlySubstanceUnits="false" id="M_GLAL_ck" name="Glycolaldehyde" compartment="ck" fbc:chemicalFormula="C2H4O2"/>
      <species boundaryCondition="false" constant="false" hasOnlySubstanceUnits="false" id="M_GLAL_e" name="Glycolaldehyde" compartment="e" fbc:chemicalFormula="C2H4O2"/>
      <species boundaryCondition="false" constant="false" hasOnlySubstanceUnits="false" id="M_GLC_c" name="D-Glucose" compartment="c" fbc:chemicalFormula="C6H12O6"/>
      <species boundaryCondition="false" constant="false" hasOnlySubstanceUnits="false" id="M_GLC_ck" name="D-Glucose" compartment="ck" fbc:chemicalFormula="C6H12O6"/>
      <species boundaryCondition="false" constant="false" hasOnlySubstanceUnits="false" id="M_GLC_e" name="D-Glucose" compartment="e" fbc:chemicalFormula="C6H12O6"/>
      <species boundaryCondition="false" constant="false" hasOnlySubstanceUnits="false" id="M_GLCN_e" name="Glucosamine" compartment="e" fbc:chemicalFormula="C6H14NO5"/>
      <species boundaryCondition="false" constant="false" hasOnlySubstanceUnits="false" id="M_GLCNAC_e" name="N-Acetyl-D-glucosamine" compartment="e" fbc:chemicalFormula="C8H15NO6"/>
      <species boundaryCondition="false" constant="false" hasOnlySubstanceUnits="false" id="M_GLN_c" name="L-Glutamine" compartment="c" fbc:chemicalFormula="C5H10N2O3"/>
      <species boundaryCondition="false" constant="false" hasOnlySubstanceUnits="false" id="M_GLN_ck" name="L-Glutamine" compartment="ck" fbc:chemicalFormula="C5H10N2O3"/>
      <species boundaryCondition="false" constant="false" hasOnlySubstanceUnits="false" id="M_GLN_e" name="L-Glutamine" compartment="e" fbc:chemicalFormula="C5H10N2O3"/>
      <species boundaryCondition="false" constant="false" hasOnlySubstanceUnits="false" id="M_GLU_c" name="L-Glutamate" compartment="c" fbc:chemicalFormula="C5H8NO4"/>
      <species boundaryCondition="false" constant="false" hasOnlySubstanceUnits="false" id="M_GLU_ck" name="L-Glutamate" compartment="ck" fbc:chemicalFormula="C5H9NO4"/>
      <species boundaryCondition="false" constant="false" hasOnlySubstanceUnits="false" id="M_GLU_e" name="L-Glutamate" compartment="e" fbc:chemicalFormula="C5H8NO4"/>
      <species boundaryCondition="false" constant="false" hasOnlySubstanceUnits="false" id="M_GLU5P_ck" name="L-gamma-glutamyl phosphate" compartment="ck" fbc:chemicalFormula="C5H10NO7P"/>
      <species boundaryCondition="false" constant="false" hasOnlySubstanceUnits="false" id="M_GLUAC_ck" name="D-Glucuronolactone" compartment="ck" fbc:chemicalFormula="C6H8O6"/>
      <species boundaryCondition="false" constant="false" hasOnlySubstanceUnits="false" id="M_GLUCARATE_ck" name="D-glucaric acid" compartment="ck" fbc:chemicalFormula="C6H10O8"/>
      <species boundaryCondition="false" constant="false" hasOnlySubstanceUnits="false" id="M_GLUCONATE_c" name="Gluconate" compartment="c" fbc:chemicalFormula="C6H11O7"/>
      <species boundaryCondition="false" constant="false" hasOnlySubstanceUnits="false" id="M_GLUCONATE_e" name="Gluconate" compartment="e" fbc:chemicalFormula="C6H11O7"/>
      <species boundaryCondition="false" constant="false" hasOnlySubstanceUnits="false" id="M_GLUCURONATE_c" name="Glucoronate" compartment="c" fbc:chemicalFormula="C6H9O7"/>
      <species boundaryCondition="false" constant="false" hasOnlySubstanceUnits="false" id="M_GLUCURONATE_e" name="Glucoronate" compartment="e" fbc:chemicalFormula="C6H9O7"/>
      <species boundaryCondition="false" constant="false" hasOnlySubstanceUnits="false" id="M_GLUGSAL_ck" name="L-glutamic 5-semialdehyde" compartment="ck" fbc:chemicalFormula="C5H9NO3"/>
      <species boundaryCondition="false" constant="false" hasOnlySubstanceUnits="false" id="M_GLX_c" name="glyoxylate" compartment="c" fbc:chemicalFormula="C2HO3"/>
      <species boundaryCondition="false" constant="false" hasOnlySubstanceUnits="false" id="M_GLX_ck" name="glyoxylate" compartment="ck" fbc:chemicalFormula="C2H2O3"/>
      <species boundaryCondition="false" constant="false" hasOnlySubstanceUnits="false" id="M_GLY_c" name="Glycine" compartment="c" fbc:chemicalFormula="C2H5NO2"/>
      <species boundaryCondition="false" constant="false" hasOnlySubstanceUnits="false" id="M_GLY_ck" name="Glycine" compartment="ck" fbc:chemicalFormula="C2H5NO2"/>
      <species boundaryCondition="false" constant="false" hasOnlySubstanceUnits="false" id="M_GLY_e" name="Glycine" compartment="e" fbc:chemicalFormula="C2H5NO2"/>
      <species boundaryCondition="false" constant="false" hasOnlySubstanceUnits="false" id="M_GLYA_ck" name="glycolic acid" compartment="ck" fbc:chemicalFormula="C2H4O3"/>
      <species boundaryCondition="false" constant="false" hasOnlySubstanceUnits="false" id="M_GLYAL_ck" name="D-glyceraldehyde" compartment="ck" fbc:chemicalFormula="C3H6O3"/>
      <species boundaryCondition="false" constant="false" hasOnlySubstanceUnits="false" id="M_GLYAL_e" name="D-glyceraldehyde" compartment="e" fbc:chemicalFormula="C3H6O3"/>
      <species boundaryCondition="false" constant="false" hasOnlySubstanceUnits="false" id="M_GLYASNL_c" name="gly-asn-L" compartment="c" fbc:chemicalFormula="C6H11N3O4"/>
      <species boundaryCondition="false" constant="false" hasOnlySubstanceUnits="false" id="M_GLYASNL_e" name="gly-asn-L" compartment="e" fbc:chemicalFormula="C6H11N3O4"/>
      <species boundaryCondition="false" constant="false" hasOnlySubstanceUnits="false" id="M_GLYASPL_c" name="gly-asp-L" compartment="c" fbc:chemicalFormula="C6H9N2O5"/>
      <species boundaryCondition="false" constant="false" hasOnlySubstanceUnits="false" id="M_GLYASPL_e" name="gly-asp-L" compartment="e" fbc:chemicalFormula="C6H9N2O5"/>
      <species boundaryCondition="false" constant="false" hasOnlySubstanceUnits="false" id="M_GLYB_ck" name="Glycine betaine" compartment="ck" fbc:chemicalFormula="C5H11NO2"/>
      <species boundaryCondition="false" constant="false" hasOnlySubstanceUnits="false" id="M_GLYB_e" name="Glycine betaine" compartment="e" fbc:chemicalFormula="C5H11NO2"/>
      <species boundaryCondition="false" constant="false" hasOnlySubstanceUnits="false" id="M_GLYCOGEN_ck" name="glycogen" compartment="ck" fbc:chemicalFormula="C6H10O5"/>
      <species boundaryCondition="false" constant="false" hasOnlySubstanceUnits="false" id="M_GLYGLN_c" name="Gly-Gln" compartment="c" fbc:chemicalFormula="C7H13N3O4"/>
      <species boundaryCondition="false" constant="false" hasOnlySubstanceUnits="false" id="M_GLYGLN_e" name="Gly-Gln" compartment="e" fbc:chemicalFormula="C7H13N3O4"/>
      <species boundaryCondition="false" constant="false" hasOnlySubstanceUnits="false" id="M_GLYGLUL_c" name="gly-glu-L" compartment="c" fbc:chemicalFormula="C7H11N2O5"/>
      <species boundaryCondition="false" constant="false" hasOnlySubstanceUnits="false" id="M_GLYGLUL_e" name="gly-glu-L" compartment="e" fbc:chemicalFormula="C7H11N2O5"/>
      <species boundaryCondition="false" constant="false" hasOnlySubstanceUnits="false" id="M_GLYLEU_c" name="Gly-Leu" compartment="c" fbc:chemicalFormula="C8H16N2O3"/>
      <species boundaryCondition="false" constant="false" hasOnlySubstanceUnits="false" id="M_GLYLEU_e" name="Gly-Leu" compartment="e" fbc:chemicalFormula="C8H16N2O3"/>
      <species boundaryCondition="false" constant="false" hasOnlySubstanceUnits="false" id="M_GLYMET_c" name="Gly-Met" compartment="c" fbc:chemicalFormula="C7H14N2O3S"/>
      <species boundaryCondition="false" constant="false" hasOnlySubstanceUnits="false" id="M_GLYMET_e" name="Gly-Met" compartment="e" fbc:chemicalFormula="C7H14N2O3S"/>
      <species boundaryCondition="false" constant="false" hasOnlySubstanceUnits="false" id="M_GLYN_c" name="Glycerone" compartment="c" fbc:chemicalFormula="C3H6O3"/>
      <species boundaryCondition="false" constant="false" hasOnlySubstanceUnits="false" id="M_GLYN_ck" name="Glycerone" compartment="ck" fbc:chemicalFormula="C3H6O3"/>
      <species boundaryCondition="false" constant="false" hasOnlySubstanceUnits="false" id="M_GLYPHE_c" name="Gly-Phe" compartment="c" fbc:chemicalFormula="C11H14N2O3"/>
      <species boundaryCondition="false" constant="false" hasOnlySubstanceUnits="false" id="M_GLYPHE_e" name="Gly-Phe" compartment="e" fbc:chemicalFormula="C11H14N2O3"/>
      <species boundaryCondition="false" constant="false" hasOnlySubstanceUnits="false" id="M_GLYTYR_c" name="Gly-Tyr" compartment="c" fbc:chemicalFormula="C11H14N2O4"/>
      <species boundaryCondition="false" constant="false" hasOnlySubstanceUnits="false" id="M_GLYTYR_e" name="Gly-Tyr" compartment="e" fbc:chemicalFormula="C11H14N2O4"/>
      <species boundaryCondition="false" constant="false" hasOnlySubstanceUnits="false" id="M_GMP_ck" name="GMP" compartment="ck" fbc:chemicalFormula="C10H14N5O8P"/>
      <species boundaryCondition="false" constant="false" hasOnlySubstanceUnits="false" id="M_GN_ck" name="guanine" compartment="ck" fbc:chemicalFormula="C5H5N5O"/>
      <species boundaryCondition="false" constant="false" hasOnlySubstanceUnits="false" id="M_GPGGL_ck" name="Glycerophosphoglycoglycerolipid" compartment="ck" fbc:chemicalFormula="C2401H6666O715P100"/>
      <species boundaryCondition="false" constant="false" hasOnlySubstanceUnits="false" id="M_gpn_c" name="(Glycerolphosphate)n" compartment="c" fbc:chemicalFormula="C36H86O61P12"/>
      <species boundaryCondition="false" constant="false" hasOnlySubstanceUnits="false" id="M_GRDP_ck" name="geranyl diphosphate" compartment="ck" fbc:chemicalFormula="C10H20O7P2"/>
      <species boundaryCondition="false" constant="false" hasOnlySubstanceUnits="false" id="M_GSN_ck" name="guanosine" compartment="ck" fbc:chemicalFormula="C10H13N5O5"/>
      <species boundaryCondition="false" constant="false" hasOnlySubstanceUnits="false" id="M_GTA_ck" name="glycerol teichoic acid (n=45), unlinked, unsubstituted" compartment="ck" fbc:chemicalFormula="C151H341N2O238P46"/>
      <species boundaryCondition="false" constant="false" hasOnlySubstanceUnits="false" id="M_GTA2_ck" name="glycerol teichoic acid (n=45), unlinked, D-ala substituted" compartment="ck" fbc:chemicalFormula="C286H657N47O328P46"/>
      <species boundaryCondition="false" constant="false" hasOnlySubstanceUnits="false" id="M_GTA3_ck" name="glycerol teichoic acid (n=45), unlinked, glucose substituted" compartment="ck" fbc:chemicalFormula="C421H794N2O464P46"/>
      <species boundaryCondition="false" constant="false" hasOnlySubstanceUnits="false" id="M_GTP_c" name="GTP" compartment="c" fbc:chemicalFormula="C10H13N5O14P3"/>
      <species boundaryCondition="false" constant="false" hasOnlySubstanceUnits="false" id="M_GTP_ck" name="GTP" compartment="ck" fbc:chemicalFormula="C10H16N5O14P3"/>
      <species boundaryCondition="false" constant="false" hasOnlySubstanceUnits="false" id="M_H_c" name="H+" compartment="c" fbc:chemicalFormula="H"/>
      <species boundaryCondition="false" constant="false" hasOnlySubstanceUnits="false" id="M_H_ck" name="H+" compartment="ck" fbc:chemicalFormula="H"/>
      <species boundaryCondition="false" constant="false" hasOnlySubstanceUnits="false" id="M_H_e" name="H+" compartment="e" fbc:chemicalFormula="H"/>
      <species boundaryCondition="false" constant="false" hasOnlySubstanceUnits="false" id="M_H2_c" name="H2" compartment="c" fbc:chemicalFormula="H2"/>
      <species boundaryCondition="false" constant="false" hasOnlySubstanceUnits="false" id="M_H2_ck" name="H2" compartment="ck" fbc:chemicalFormula="H2"/>
      <species boundaryCondition="false" constant="false" hasOnlySubstanceUnits="false" id="M_H2_e" name="H2" compartment="e" fbc:chemicalFormula="H2"/>
      <species boundaryCondition="false" constant="false" hasOnlySubstanceUnits="false" id="M_H2ECOA_ck" name="trans-2-hexenoyl-CoA" compartment="ck" fbc:chemicalFormula="C27H44N7O17P3S"/>
      <species boundaryCondition="false" constant="false" hasOnlySubstanceUnits="false" id="M_H2MB4P_ck" name="(2E)-4-hydroxy-3-methylbut-2-en-1-yl diphosphate" compartment="ck" fbc:chemicalFormula="C5H12O8P2"/>
      <species boundaryCondition="false" constant="false" hasOnlySubstanceUnits="false" id="M_H2O_c" name="H2O" compartment="c" fbc:chemicalFormula="H2O"/>
      <species boundaryCondition="false" constant="false" hasOnlySubstanceUnits="false" id="M_H2O_ck" name="H2O" compartment="ck" fbc:chemicalFormula="H2O"/>
      <species boundaryCondition="false" constant="false" hasOnlySubstanceUnits="false" id="M_H2O_e" name="H2O" compartment="e" fbc:chemicalFormula="H2O"/>
      <species boundaryCondition="false" constant="false" hasOnlySubstanceUnits="false" id="M_H2O2_c" name="hydrogen peroxide" compartment="c" fbc:chemicalFormula="H2O2"/>
      <species boundaryCondition="false" constant="false" hasOnlySubstanceUnits="false" id="M_H2O2_ck" name="hydrogen peroxide" compartment="ck" fbc:chemicalFormula="H2O2"/>
      <species boundaryCondition="false" constant="false" hasOnlySubstanceUnits="false" id="M_H2O2_e" name="hydrogen peroxide" compartment="e" fbc:chemicalFormula="H2O2"/>
      <species boundaryCondition="false" constant="false" hasOnlySubstanceUnits="false" id="M_H2S_c" name="hydrogen sulfide" compartment="c" fbc:chemicalFormula="H2S"/>
      <species boundaryCondition="false" constant="false" hasOnlySubstanceUnits="false" id="M_H2S_ck" name="hydrogen sulfide" compartment="ck" fbc:chemicalFormula="H2S"/>
      <species boundaryCondition="false" constant="false" hasOnlySubstanceUnits="false" id="M_H2S_e" name="hydrogen sulfide" compartment="e" fbc:chemicalFormula="H2S"/>
      <species boundaryCondition="false" constant="false" hasOnlySubstanceUnits="false" id="M_H2SO3_ck" name="sulfurous acid" compartment="ck" fbc:chemicalFormula="H2SO3"/>
      <species boundaryCondition="false" constant="false" hasOnlySubstanceUnits="false" id="M_H2SO3_e" name="sulfurous acid" compartment="e" fbc:chemicalFormula="H2SO3"/>
      <species boundaryCondition="false" constant="false" hasOnlySubstanceUnits="false" id="M_HAM_ck" name="hydroxylamine" compartment="ck" fbc:chemicalFormula="H3NO"/>
      <species boundaryCondition="false" constant="false" hasOnlySubstanceUnits="false" id="M_HBUT_ck" name="2-Hydroxybutyrate" compartment="ck" fbc:chemicalFormula="C4H8O3"/>
      <species boundaryCondition="false" constant="false" hasOnlySubstanceUnits="false" id="M_HC50COA_ck" name="(R)-3-hydroxyvaleryl-CoA" compartment="ck" fbc:chemicalFormula="C26H44N7O18P3S"/>
      <species boundaryCondition="false" constant="false" hasOnlySubstanceUnits="false" id="M_HC60COA_ck" name="3-OH-hexanoyl-CoA" compartment="ck" fbc:chemicalFormula="C27H46N7O18P3S"/>
      <species boundaryCondition="false" constant="false" hasOnlySubstanceUnits="false" id="M_HC70COA_ck" name="(R)-3-hydroxyheptanoyl-CoA" compartment="ck" fbc:chemicalFormula="C28H48N7O18P3S"/>
      <species boundaryCondition="false" constant="false" hasOnlySubstanceUnits="false" id="M_HCA_ck" name="3-phenylpropanoate" compartment="ck" fbc:chemicalFormula="C9H10O2"/>
      <species boundaryCondition="false" constant="false" hasOnlySubstanceUnits="false" id="M_HCA_e" name="3-phenylpropanoate" compartment="e" fbc:chemicalFormula="C9H10O2"/>
      <species boundaryCondition="false" constant="false" hasOnlySubstanceUnits="false" id="M_HCIT_ck" name="(2R)-homocitrate" compartment="ck" fbc:chemicalFormula="C7H10O7"/>
      <species boundaryCondition="false" constant="false" hasOnlySubstanceUnits="false" id="M_HCN_ck" name="hydrogen cyanide" compartment="ck" fbc:chemicalFormula="CHN"/>
      <species boundaryCondition="false" constant="false" hasOnlySubstanceUnits="false" id="M_HCO3_ck" name="hydrogencarbonate" compartment="ck" fbc:chemicalFormula="CHO3"/>
      <species boundaryCondition="false" constant="false" hasOnlySubstanceUnits="false" id="M_HCO3_e" name="hydrogencarbonate" compartment="e" fbc:chemicalFormula="CHO3"/>
      <species boundaryCondition="false" constant="false" hasOnlySubstanceUnits="false" id="M_HCYS_c" name="Homocysteine" compartment="c" fbc:chemicalFormula="C4H9NO2S"/>
      <species boundaryCondition="false" constant="false" hasOnlySubstanceUnits="false" id="M_HCYS_ck" name="Homocysteine" compartment="ck" fbc:chemicalFormula="C4H9NO2S"/>
      <species boundaryCondition="false" constant="false" hasOnlySubstanceUnits="false" id="M_hdACP_c" name="Phospholipid components (C16:1)" compartment="c" fbc:chemicalFormula="C27H49N2O8PSR"/>
      <species boundaryCondition="false" constant="false" hasOnlySubstanceUnits="false" id="M_HDBUT_ck" name="(R)-3-Hydroxybutanoate" compartment="ck" fbc:chemicalFormula="C4H8O3"/>
      <species boundaryCondition="false" constant="false" hasOnlySubstanceUnits="false" id="M_HDBUT_e" name="(R)-3-Hydroxybutanoate" compartment="e" fbc:chemicalFormula="C4H8O3"/>
      <species boundaryCondition="false" constant="false" hasOnlySubstanceUnits="false" id="M_HEAL_ck" name="1-hexanal" compartment="ck" fbc:chemicalFormula="C6H12O"/>
      <species boundaryCondition="false" constant="false" hasOnlySubstanceUnits="false" id="M_HEAL_c" name="1-hexanal" compartment="c" fbc:chemicalFormula="C6H12O"/>      
      <species boundaryCondition="false" constant="false" hasOnlySubstanceUnits="false" id="M_HEOL_ck" name="hexanol" compartment="ck" fbc:chemicalFormula="C6H14O"/>
      <species boundaryCondition="false" constant="false" hasOnlySubstanceUnits="false" id="M_HEOL_c" name="hexanol" compartment="c" fbc:chemicalFormula="C6H14O"/>      
      <species boundaryCondition="false" constant="false" hasOnlySubstanceUnits="false" id="M_HEOL_e" name="hexanol" compartment="e" fbc:chemicalFormula="C6H14O"/>
      <species boundaryCondition="false" constant="false" hasOnlySubstanceUnits="false" id="M_HEPT_ck" name="heptanoate" compartment="ck" fbc:chemicalFormula="C7H14O2"/>
      <species boundaryCondition="false" constant="false" hasOnlySubstanceUnits="false" id="M_HEPT_e" name="heptanoate" compartment="e" fbc:chemicalFormula="C7H14O2"/>
      <species boundaryCondition="false" constant="false" hasOnlySubstanceUnits="false" id="M_HEXA_ck" name="Hexanoate" compartment="ck" fbc:chemicalFormula="C6H12O2"/>
      <species boundaryCondition="false" constant="false" hasOnlySubstanceUnits="false" id="M_HEXA_c" name="Hexanoate" compartment="c" fbc:chemicalFormula="C6H12O2"/>      
      <species boundaryCondition="false" constant="false" hasOnlySubstanceUnits="false" id="M_HEXA_e" name="Hexanoate" compartment="e" fbc:chemicalFormula="C6H12O2"/>
      <species boundaryCondition="false" constant="false" hasOnlySubstanceUnits="false" id="M_HEXSUL_c" name="hexanesulfonate" compartment="c" fbc:chemicalFormula="C6H13O3S"/>
      <species boundaryCondition="false" constant="false" hasOnlySubstanceUnits="false" id="M_HEXSUL_ck" name="hexanesulfonate" compartment="ck" fbc:chemicalFormula="C6H14O3S"/>
      <species boundaryCondition="false" constant="false" hasOnlySubstanceUnits="false" id="M_HEXSUL_e" name="hexanesulfonate" compartment="e" fbc:chemicalFormula="C6H13O3S"/>
      <species boundaryCondition="false" constant="false" hasOnlySubstanceUnits="false" id="M_HG2_c" name="Hg2+" compartment="c" fbc:chemicalFormula="Hg"/>
      <species boundaryCondition="false" constant="false" hasOnlySubstanceUnits="false" id="M_HG2_e" name="Hg2+" compartment="e" fbc:chemicalFormula="Hg"/>
      <species boundaryCondition="false" constant="false" hasOnlySubstanceUnits="false" id="M_HIBUTCOA_ck" name="(S)-3-Hydroxyisobutyryl-CoA" compartment="ck" fbc:chemicalFormula="C25H42N7O18P3S"/>
      <species boundaryCondition="false" constant="false" hasOnlySubstanceUnits="false" id="M_HIS_c" name="L-Histidine" compartment="c" fbc:chemicalFormula="C6H9N3O2"/>
      <species boundaryCondition="false" constant="false" hasOnlySubstanceUnits="false" id="M_HIS_ck" name="L-Histidine" compartment="ck" fbc:chemicalFormula="C6H9N3O2"/>
      <species boundaryCondition="false" constant="false" hasOnlySubstanceUnits="false" id="M_HIS_e" name="L-Histidine" compartment="e" fbc:chemicalFormula="C6H9N3O2"/>
      <species boundaryCondition="false" constant="false" hasOnlySubstanceUnits="false" id="M_HISOL_ck" name="L-histidinol" compartment="ck" fbc:chemicalFormula="C6H11N3O"/>
      <species boundaryCondition="false" constant="false" hasOnlySubstanceUnits="false" id="M_HISOLP_ck" name="L-histidinol phosphate" compartment="ck" fbc:chemicalFormula="C6H12N3O4P"/>
      <species boundaryCondition="false" constant="false" hasOnlySubstanceUnits="false" id="M_HISTIDINAL_ck" name="L-Histidinal" compartment="ck" fbc:chemicalFormula="C6H9N3O"/>
      <species boundaryCondition="false" constant="false" hasOnlySubstanceUnits="false" id="M_HMBUTCOA_ck" name="(2S,3S)-3-Hydroxy-2-methylbutanoyl-CoA" compartment="ck" fbc:chemicalFormula="C26H44N7O18P3S"/>
      <species boundaryCondition="false" constant="false" hasOnlySubstanceUnits="false" id="M_HMOP_ck" name="(R)-3-hydroxy-3-methyl-2-oxopentanoic acid" compartment="ck" fbc:chemicalFormula="C6H10O4"/>
      <species boundaryCondition="false" constant="false" hasOnlySubstanceUnits="false" id="M_HMTB_ck" name="preuroporphyrinogen" compartment="ck" fbc:chemicalFormula="C40H46N4O17"/>
      <species boundaryCondition="false" constant="false" hasOnlySubstanceUnits="false" id="M_HNO2_c" name="Nitrite" compartment="c" fbc:chemicalFormula="NO2"/>
      <species boundaryCondition="false" constant="false" hasOnlySubstanceUnits="false" id="M_HNO2_ck" name="Nitrite" compartment="ck" fbc:chemicalFormula="HNO2"/>
      <species boundaryCondition="false" constant="false" hasOnlySubstanceUnits="false" id="M_HNO2_e" name="Nitrite" compartment="e" fbc:chemicalFormula="NO2"/>
      <species boundaryCondition="false" constant="false" hasOnlySubstanceUnits="false" id="M_HNO3_c" name="Nitrate" compartment="c" fbc:chemicalFormula="NO3"/>
      <species boundaryCondition="false" constant="false" hasOnlySubstanceUnits="false" id="M_HNO3_ck" name="Nitrate" compartment="ck" fbc:chemicalFormula="HNO3"/>
      <species boundaryCondition="false" constant="false" hasOnlySubstanceUnits="false" id="M_HNO3_e" name="Nitrate" compartment="e" fbc:chemicalFormula="NO3"/>
      <species boundaryCondition="false" constant="false" hasOnlySubstanceUnits="false" id="M_HOPP_ck" name="2-hydroxy-3-oxopropanoic acid" compartment="ck" fbc:chemicalFormula="C3H4O4"/>
      <species boundaryCondition="false" constant="false" hasOnlySubstanceUnits="false" id="M_HPCOA_ck" name="3-Hydroxypropionyl-CoA" compartment="ck" fbc:chemicalFormula="C24H40N7O18P3S"/>
      <species boundaryCondition="false" constant="false" hasOnlySubstanceUnits="false" id="M_HPPL_ck" name="3-hydroxypropanal" compartment="ck" fbc:chemicalFormula="C3H6O2"/>
      <species boundaryCondition="false" constant="false" hasOnlySubstanceUnits="false" id="M_HPRO_ck" name="trans-4-hydroxy-L-proline" compartment="ck" fbc:chemicalFormula="C5H9NO3"/>
      <species boundaryCondition="false" constant="false" hasOnlySubstanceUnits="false" id="M_HPYR_ck" name="3-hydroxypyruvic acid" compartment="ck" fbc:chemicalFormula="C3H4O4"/>
      <species boundaryCondition="false" constant="false" hasOnlySubstanceUnits="false" id="M_HSER_ck" name="L-homoserine" compartment="ck" fbc:chemicalFormula="C4H9NO3"/>
      <species boundaryCondition="false" constant="false" hasOnlySubstanceUnits="false" id="M_HTPA_ck" name="(2S,4S)-4-hydroxy-2,3,4,5-tetrahydrodipicolinate" compartment="ck" fbc:chemicalFormula="C7H9NO5"/>
      <species boundaryCondition="false" constant="false" hasOnlySubstanceUnits="false" id="M_HYBY_ck" name="Hydrogenobyrinate" compartment="ck" fbc:chemicalFormula="C45H60N4O14"/>
      <species boundaryCondition="false" constant="false" hasOnlySubstanceUnits="false" id="M_HYBYDA_ck" name="Hydrogenobyrinate a,c diamide" compartment="ck" fbc:chemicalFormula="C45H62N6O12"/>
      <species boundaryCondition="false" constant="false" hasOnlySubstanceUnits="false" id="M_HYDROXYAKG_ck" name="D-4-Hydroxy-2-oxoglutarate" compartment="ck" fbc:chemicalFormula="C5H6O6"/>
      <species boundaryCondition="false" constant="false" hasOnlySubstanceUnits="false" id="M_HYISORATE_ck" name="3-Hydroxy-2-methylpropanoate" compartment="ck" fbc:chemicalFormula="C4H8O3"/>
      <species boundaryCondition="false" constant="false" hasOnlySubstanceUnits="false" id="M_HYXN_c" name="hypoxanthine" compartment="c" fbc:chemicalFormula="C5H4N4O"/>
      <species boundaryCondition="false" constant="false" hasOnlySubstanceUnits="false" id="M_HYXN_ck" name="hypoxanthine" compartment="ck" fbc:chemicalFormula="C5H4N4O"/>
      <species boundaryCondition="false" constant="false" hasOnlySubstanceUnits="false" id="M_HYXN_e" name="hypoxanthine" compartment="e" fbc:chemicalFormula="C5H4N4O"/>
      <species boundaryCondition="false" constant="false" hasOnlySubstanceUnits="false" id="M_IBUT_ck" name="2-iminobutanoate" compartment="ck" fbc:chemicalFormula="C4H7NO2"/>
      <species boundaryCondition="false" constant="false" hasOnlySubstanceUnits="false" id="M_ICIT_ck" name="isocitric acid" compartment="ck" fbc:chemicalFormula="C6H8O7"/>
      <species boundaryCondition="false" constant="false" hasOnlySubstanceUnits="false" id="M_IDP_ck" name="IDP" compartment="ck" fbc:chemicalFormula="C10H14N4O11P2"/>
      <species boundaryCondition="false" constant="false" hasOnlySubstanceUnits="false" id="M_IGP_ck" name="1-C-(indol-3-yl)glycerol 3-phosphate" compartment="ck" fbc:chemicalFormula="C11H14NO6P"/>
      <species boundaryCondition="false" constant="false" hasOnlySubstanceUnits="false" id="M_ILE_ck" name="L-isoleucine" compartment="ck" fbc:chemicalFormula="C6H13NO2"/>
      <species boundaryCondition="false" constant="false" hasOnlySubstanceUnits="false" id="M_ILE_e" name="L-isoleucine" compartment="e" fbc:chemicalFormula="C6H13NO2"/>
      <species boundaryCondition="false" constant="false" hasOnlySubstanceUnits="false" id="M_IMACP_ck" name="3-(imidazol-4-yl)-2-oxopropyl dihydrogen phosphate" compartment="ck" fbc:chemicalFormula="C6H9N2O5P"/>
      <species boundaryCondition="false" constant="false" hasOnlySubstanceUnits="false" id="M_IMASP_ck" name="Iminoaspartate" compartment="ck" fbc:chemicalFormula="C4H5NO4"/>
      <species boundaryCondition="false" constant="false" hasOnlySubstanceUnits="false" id="M_IMP_ck" name="IMP" compartment="ck" fbc:chemicalFormula="C10H13N4O8P"/>
      <species boundaryCondition="false" constant="false" hasOnlySubstanceUnits="false" id="M_IND_ck" name="indole" compartment="ck" fbc:chemicalFormula="C8H7N"/>
      <species boundaryCondition="false" constant="false" hasOnlySubstanceUnits="false" id="M_INOS_c" name="L-Inositol" compartment="c" fbc:chemicalFormula="C6H12O6"/>
      <species boundaryCondition="false" constant="false" hasOnlySubstanceUnits="false" id="M_INOS_e" name="L-Inositol" compartment="e" fbc:chemicalFormula="C6H12O6"/>
      <species boundaryCondition="false" constant="false" hasOnlySubstanceUnits="false" id="M_INS_c" name="Inosine" compartment="c" fbc:chemicalFormula="C10H12N4O5"/>
      <species boundaryCondition="false" constant="false" hasOnlySubstanceUnits="false" id="M_INS_ck" name="Inosine" compartment="ck" fbc:chemicalFormula="C10H12N4O5"/>
      <species boundaryCondition="false" constant="false" hasOnlySubstanceUnits="false" id="M_INS_e" name="Inosine" compartment="e" fbc:chemicalFormula="C10H12N4O5"/>
      <species boundaryCondition="false" constant="false" hasOnlySubstanceUnits="false" id="M_IPP_ck" name="isopentenyl diphosphate" compartment="ck" fbc:chemicalFormula="C5H12O7P2"/>
      <species boundaryCondition="false" constant="false" hasOnlySubstanceUnits="false" id="M_IPPMAL_ck" name="(2S)-2-isopropylmalate(2-)" compartment="ck" fbc:chemicalFormula="C7H12O5"/>
      <species boundaryCondition="false" constant="false" hasOnlySubstanceUnits="false" id="M_IPROP_ck" name="2-iminopropanoate" compartment="ck" fbc:chemicalFormula="C3H5NO2"/>
      <species boundaryCondition="false" constant="false" hasOnlySubstanceUnits="false" id="M_ISETH_c" name="Isethionate" compartment="c" fbc:chemicalFormula="C2H5O4S"/>
      <species boundaryCondition="false" constant="false" hasOnlySubstanceUnits="false" id="M_ISETH_e" name="Isethionate" compartment="e" fbc:chemicalFormula="C2H5O4S"/>
      <species boundaryCondition="false" constant="false" hasOnlySubstanceUnits="false" id="M_ITP_ck" name="ITP" compartment="ck" fbc:chemicalFormula="C10H15N4O14P3"/>
      <species boundaryCondition="false" constant="false" hasOnlySubstanceUnits="false" id="M_K_ck" name="K+" compartment="ck" fbc:chemicalFormula="K"/>
      <species boundaryCondition="false" constant="false" hasOnlySubstanceUnits="false" id="M_K_e" name="K+" compartment="e" fbc:chemicalFormula="K"/>
      <species boundaryCondition="false" constant="false" hasOnlySubstanceUnits="false" id="M_K_c" name="K+" compartment="c" fbc:chemicalFormula="K"/>
      <species boundaryCondition="false" constant="false" hasOnlySubstanceUnits="false" id="M_KC50COA_ck" name="beta-ketovaleryl-CoA" compartment="ck" fbc:chemicalFormula="C26H42N7O18P3S"/>
      <species boundaryCondition="false" constant="false" hasOnlySubstanceUnits="false" id="M_KC70COA_ck" name="beta-ketoheptanoyl-CoA" compartment="ck" fbc:chemicalFormula="C28H46N7O18P3S"/>
      <species boundaryCondition="false" constant="false" hasOnlySubstanceUnits="false" id="M_LAC_D_c" name="D-Lactate" compartment="c" fbc:chemicalFormula="C3H5O3"/>
      <species boundaryCondition="false" constant="false" hasOnlySubstanceUnits="false" id="M_LAC_D_ck" name="D-Lactate" compartment="ck" fbc:chemicalFormula="C3H6O3"/>
      <species boundaryCondition="false" constant="false" hasOnlySubstanceUnits="false" id="M_LAC_D_e" name="D-Lactate" compartment="e" fbc:chemicalFormula="C3H5O3"/>
      <species boundaryCondition="false" constant="false" hasOnlySubstanceUnits="false" id="M_LAC_L_c" name="L-Lactate" compartment="c" fbc:chemicalFormula="C3H5O3"/>
      <species boundaryCondition="false" constant="false" hasOnlySubstanceUnits="false" id="M_LAC_L_ck" name="L-Lactate" compartment="ck" fbc:chemicalFormula="C3H6O3"/>
      <species boundaryCondition="false" constant="false" hasOnlySubstanceUnits="false" id="M_LAC_L_e" name="L-Lactate" compartment="e" fbc:chemicalFormula="C3H5O3"/>
      <species boundaryCondition="false" constant="false" hasOnlySubstanceUnits="false" id="M_LACOA_ck" name="L-lactoyl-CoA" compartment="ck" fbc:chemicalFormula="C24H40N7O18P3S"/>
      <species boundaryCondition="false" constant="false" hasOnlySubstanceUnits="false" id="M_LACTOSE_e" name="LACTOSE_e" compartment="e" fbc:chemicalFormula="C12H22O11"/>
      <species boundaryCondition="false" constant="false" hasOnlySubstanceUnits="false" id="M_LCYST_c" name="L-Cysteate" compartment="c" fbc:chemicalFormula="C3H6NO5S"/>
      <species boundaryCondition="false" constant="false" hasOnlySubstanceUnits="false" id="M_LCYST_e" name="L-Cysteate" compartment="e" fbc:chemicalFormula="C3H6NO5S"/>
      <species boundaryCondition="false" constant="false" hasOnlySubstanceUnits="false" id="M_LEU_c" name="L-Leucine" compartment="c" fbc:chemicalFormula="C6H13NO2"/>
      <species boundaryCondition="false" constant="false" hasOnlySubstanceUnits="false" id="M_LEU_ck" name="L-Leucine" compartment="ck" fbc:chemicalFormula="C6H13NO2"/>
      <species boundaryCondition="false" constant="false" hasOnlySubstanceUnits="false" id="M_LEU_e" name="L-Leucine" compartment="e" fbc:chemicalFormula="C6H13NO2"/>
      <species boundaryCondition="false" constant="false" hasOnlySubstanceUnits="false" id="M_LGLUTRNA_ck" name="L-Glutamyl-tRNA(Glu)" compartment="ck" fbc:chemicalFormula="C5H7NO3R"/>
      <species boundaryCondition="false" constant="false" hasOnlySubstanceUnits="false" id="M_LGT_ck" name="(R)-S-lactoylglutathione" compartment="ck" fbc:chemicalFormula="C13H21N3O8S"/>
      <species boundaryCondition="false" constant="false" hasOnlySubstanceUnits="false" id="M_lipid_CA_c" name="biomass lipid dna component" compartment="c" fbc:chemicalFormula=""/>
      <species boundaryCondition="false" constant="false" hasOnlySubstanceUnits="false" id="M_LIPO2_ck" name="lipoteichoic acid (n=24), linked, N-acetyl-D-glucosamine" compartment="ck" fbc:chemicalFormula="C30984H56540N2400O25500P2400"/>
      <species boundaryCondition="false" constant="false" hasOnlySubstanceUnits="false" id="M_LIPO3_ck" name="lipoteichoic acid (n=24), linked, D-alanine substituted" compartment="ck" fbc:chemicalFormula="C18984H42140N2400O18300P2400"/>
      <species boundaryCondition="false" constant="false" hasOnlySubstanceUnits="false" id="M_LIPO4_ck" name="lipoteichoic acid (n=24), linked, unsubstituted" compartment="ck" fbc:chemicalFormula="C11784H25340O13500P2400"/>
      <species boundaryCondition="false" constant="false" hasOnlySubstanceUnits="false" id="M_LIPOTA_ck" name="lipoteichoic acid (n=24), linked, glucose substituted" compartment="ck" fbc:chemicalFormula="C26184H49340O25500P2400"/>
      <species boundaryCondition="false" constant="false" hasOnlySubstanceUnits="false" id="M_LIPOYLPROTEIN_ck" name="lipoylprotein" compartment="ck" fbc:chemicalFormula="C8H14NOS2R"/>
      <species boundaryCondition="false" constant="false" hasOnlySubstanceUnits="false" id="M_LLCT_ck" name="cystathionine" compartment="ck" fbc:chemicalFormula="C7H14N2O4S"/>
      <species boundaryCondition="false" constant="false" hasOnlySubstanceUnits="false" id="M_LMETTRNA_ck" name="L-Methionyl-tRNA" compartment="ck" fbc:chemicalFormula="C5H9NOSR"/>
      <species boundaryCondition="false" constant="false" hasOnlySubstanceUnits="false" id="M_LPT_ck" name="(R)-lipoate" compartment="ck" fbc:chemicalFormula="C8H14O2S2"/>
      <species boundaryCondition="false" constant="false" hasOnlySubstanceUnits="false" id="M_LYS_c" name="L-Lysine" compartment="c" fbc:chemicalFormula="C6H15N2O2"/>
      <species boundaryCondition="false" constant="false" hasOnlySubstanceUnits="false" id="M_LYS_ck" name="L-Lysine" compartment="ck" fbc:chemicalFormula="C6H14N2O2"/>
      <species boundaryCondition="false" constant="false" hasOnlySubstanceUnits="false" id="M_LYS_e" name="L-Lysine" compartment="e" fbc:chemicalFormula="C6H14N2O2"/>
      <species boundaryCondition="false" constant="false" hasOnlySubstanceUnits="false" id="M_LYSPG_ck" name="lysylphophatidylglycerol" compartment="ck" fbc:chemicalFormula="C4284H8440N200O1100P100"/>
      <species boundaryCondition="false" constant="false" hasOnlySubstanceUnits="false" id="M_M12DG_ck" name="monoglucosyl-1,2 diacylglycerol" compartment="ck" fbc:chemicalFormula="C3984H7540O1000"/>
      <species boundaryCondition="false" constant="false" hasOnlySubstanceUnits="false" id="M_MAL_c" name="L-Malate" compartment="c" fbc:chemicalFormula="C4H4O5"/>
      <species boundaryCondition="false" constant="false" hasOnlySubstanceUnits="false" id="M_MAL_ck" name="L-Malate" compartment="ck" fbc:chemicalFormula="C4H6O5"/>
      <species boundaryCondition="false" constant="false" hasOnlySubstanceUnits="false" id="M_MAL_e" name="L-Malate" compartment="e" fbc:chemicalFormula="C4H4O5"/>
      <species boundaryCondition="false" constant="false" hasOnlySubstanceUnits="false" id="M_MALACP_ck" name="carboxyacetyl-[acyl-carrier protein]" compartment="ck" fbc:chemicalFormula="C14H24N2O10PRS"/>
      <species boundaryCondition="false" constant="false" hasOnlySubstanceUnits="false" id="M_MALCOA_ck" name="malonyl-CoA" compartment="ck" fbc:chemicalFormula="C24H38N7O19P3S"/>
      <species boundaryCondition="false" constant="false" hasOnlySubstanceUnits="false" id="M_MALHEX_c" name="Maltohexaose" compartment="c" fbc:chemicalFormula="C36H62O31"/>
      <species boundaryCondition="false" constant="false" hasOnlySubstanceUnits="false" id="M_MALHEX_e" name="Maltohexaose" compartment="e" fbc:chemicalFormula="C36H62O31"/>
      <species boundaryCondition="false" constant="false" hasOnlySubstanceUnits="false" id="M_MALN_ck" name="Malonate" compartment="ck" fbc:chemicalFormula="C3H4O4"/>
      <species boundaryCondition="false" constant="false" hasOnlySubstanceUnits="false" id="M_MALN_e" name="Malonate" compartment="e" fbc:chemicalFormula="C3H4O4"/>
      <species boundaryCondition="false" constant="false" hasOnlySubstanceUnits="false" id="M_MAN_ck" name="D-Mannose" compartment="ck" fbc:chemicalFormula="C6H12O6"/>
      <species boundaryCondition="false" constant="false" hasOnlySubstanceUnits="false" id="M_MAN_e" name="D-Mannose" compartment="e" fbc:chemicalFormula="C6H12O6"/>
      <species boundaryCondition="false" constant="false" hasOnlySubstanceUnits="false" id="M_MAN1P_ck" name="D-mannose 1-phosphate" compartment="ck" fbc:chemicalFormula="C6H13O9P"/>
      <species boundaryCondition="false" constant="false" hasOnlySubstanceUnits="false" id="M_MAN6P_ck" name="D-Mannose 6-phosphate" compartment="ck" fbc:chemicalFormula="C6H13O9P"/>
      <species boundaryCondition="false" constant="false" hasOnlySubstanceUnits="false" id="M_MCECOA_ck" name="2-Methylacetoacetyl-CoA" compartment="ck" fbc:chemicalFormula="C26H42N7O18P3S"/>
      <species boundaryCondition="false" constant="false" hasOnlySubstanceUnits="false" id="M_MCRCOA_ck" name="2-Methylbut-2-enoyl-CoA" compartment="ck" fbc:chemicalFormula="C26H42N7O17P3S"/>
      <species boundaryCondition="false" constant="false" hasOnlySubstanceUnits="false" id="M_MDAPIM_ck" name="meso-2,6-diaminopimelic acid" compartment="ck" fbc:chemicalFormula="C7H14N2O4"/>
      <species boundaryCondition="false" constant="false" hasOnlySubstanceUnits="false" id="M_MEENCO_ck" name="2-Methylprop-2-enoyl-CoA" compartment="ck" fbc:chemicalFormula="C25H40N7O17P3S"/>
      <species boundaryCondition="false" constant="false" hasOnlySubstanceUnits="false" id="M_MELIB_c" name="Melibiose" compartment="c" fbc:chemicalFormula="C12H22O11"/>
      <species boundaryCondition="false" constant="false" hasOnlySubstanceUnits="false" id="M_MELIB_e" name="Melibiose" compartment="e" fbc:chemicalFormula="C12H22O11"/>
      <species boundaryCondition="false" constant="false" hasOnlySubstanceUnits="false" id="M_MEMA_ck" name="2-Methylmaleate" compartment="ck" fbc:chemicalFormula="C5H6O4"/>
      <species boundaryCondition="false" constant="false" hasOnlySubstanceUnits="false" id="M_MERLAC_ck" name="3-Mercaptolactate" compartment="ck" fbc:chemicalFormula="C3H6O3S"/>
      <species boundaryCondition="false" constant="false" hasOnlySubstanceUnits="false" id="M_MET_c" name="L-Methionine" compartment="c" fbc:chemicalFormula="C5H11NO2S"/>
      <species boundaryCondition="false" constant="false" hasOnlySubstanceUnits="false" id="M_MET_ck" name="L-Methionine" compartment="ck" fbc:chemicalFormula="C5H11NO2S"/>
      <species boundaryCondition="false" constant="false" hasOnlySubstanceUnits="false" id="M_MET_e" name="L-Methionine" compartment="e" fbc:chemicalFormula="C5H11NO2S"/>
      <species boundaryCondition="false" constant="false" hasOnlySubstanceUnits="false" id="M_METHF_ck" name="(6R)-5,10-methenyltetrahydrofolic acid" compartment="ck" fbc:chemicalFormula="C20H21N7O6"/>
      <species boundaryCondition="false" constant="false" hasOnlySubstanceUnits="false" id="M_METHOL_ck" name="methanol" compartment="ck" fbc:chemicalFormula="CH4O"/>
      <species boundaryCondition="false" constant="false" hasOnlySubstanceUnits="false" id="M_METHOL_e" name="methanol" compartment="e" fbc:chemicalFormula="CH4O"/>
      <species boundaryCondition="false" constant="false" hasOnlySubstanceUnits="false" id="M_METHSUL_c" name="methanesulfonate" compartment="c" fbc:chemicalFormula="CH3O3S"/>
      <species boundaryCondition="false" constant="false" hasOnlySubstanceUnits="false" id="M_METHSUL_e" name="methanesulfonate" compartment="e" fbc:chemicalFormula="CH3O3S"/>
      <species boundaryCondition="false" constant="false" hasOnlySubstanceUnits="false" id="M_METLALAL_c" name="met-L-ala-L" compartment="c" fbc:chemicalFormula="C8H15N2O3S"/>
      <species boundaryCondition="false" constant="false" hasOnlySubstanceUnits="false" id="M_METLALAL_e" name="met-L-ala-L" compartment="e" fbc:chemicalFormula="C8H15N2O3S"/>
      <species boundaryCondition="false" constant="false" hasOnlySubstanceUnits="false" id="M_METOX_c" name="L-Methionine S-oxide" compartment="c" fbc:chemicalFormula="C5H11NO3S"/>
      <species boundaryCondition="false" constant="false" hasOnlySubstanceUnits="false" id="M_METOX_ck" name="L-Methionine S-oxide" compartment="ck" fbc:chemicalFormula="C5H11NO3S"/>
      <species boundaryCondition="false" constant="false" hasOnlySubstanceUnits="false" id="M_METOX_e" name="L-Methionine S-oxide" compartment="e" fbc:chemicalFormula="C5H11NO3S"/>
      <species boundaryCondition="false" constant="false" hasOnlySubstanceUnits="false" id="M_METSA_ck" name="Methanesulfonic acid" compartment="ck" fbc:chemicalFormula="CH4SO3"/>
      <species boundaryCondition="false" constant="false" hasOnlySubstanceUnits="false" id="M_METSA_e" name="Methanesulfonic acid" compartment="e" fbc:chemicalFormula="CH4SO3"/>
      <species boundaryCondition="false" constant="false" hasOnlySubstanceUnits="false" id="M_METTHF_ck" name="(6R)-5,10-methylenetetrahydrofolic acid" compartment="ck" fbc:chemicalFormula="C20H23N7O6"/>
      <species boundaryCondition="false" constant="false" hasOnlySubstanceUnits="false" id="M_MG_c" name="Mg" compartment="c" fbc:chemicalFormula="Mg"/>
      <species boundaryCondition="false" constant="false" hasOnlySubstanceUnits="false" id="M_MG_ck" name="Mg" compartment="ck" fbc:chemicalFormula="Mg"/>
      <species boundaryCondition="false" constant="false" hasOnlySubstanceUnits="false" id="M_MG_e" name="Mg" compartment="e" fbc:chemicalFormula="Mg"/>
      <species boundaryCondition="false" constant="false" hasOnlySubstanceUnits="false" id="M_MGTA_ck" name="minor teichoic acid (acetylgalactosamine glucose phosphate, n=30)" compartment="ck" fbc:chemicalFormula="C420H780N30O420P30"/>
      <species boundaryCondition="false" constant="false" hasOnlySubstanceUnits="false" id="M_MLT_c" name="Maltose" compartment="c" fbc:chemicalFormula="C12H22O11"/>
      <species boundaryCondition="false" constant="false" hasOnlySubstanceUnits="false" id="M_MLT_ck" name="Maltose" compartment="ck" fbc:chemicalFormula="C12H22O11"/>
      <species boundaryCondition="false" constant="false" hasOnlySubstanceUnits="false" id="M_MLT_e" name="Maltose" compartment="e" fbc:chemicalFormula="C12H22O11"/>
      <species boundaryCondition="false" constant="false" hasOnlySubstanceUnits="false" id="M_MMALN_ck" name="Methylmalonate" compartment="ck" fbc:chemicalFormula="C4H6O4"/>
      <species boundaryCondition="false" constant="false" hasOnlySubstanceUnits="false" id="M_MMSA_ck" name="(S)-methylmalonaldehydic acid" compartment="ck" fbc:chemicalFormula="C4H6O3"/>
      <species boundaryCondition="false" constant="false" hasOnlySubstanceUnits="false" id="M_MN_c" name="Mn2+" compartment="c" fbc:chemicalFormula="Mn"/>
      <species boundaryCondition="false" constant="false" hasOnlySubstanceUnits="false" id="M_MN_e" name="Mn2+" compartment="e" fbc:chemicalFormula="Mn"/>
      <species boundaryCondition="false" constant="false" hasOnlySubstanceUnits="false" id="M_MOBD_c" name="Molybdate" compartment="c" fbc:chemicalFormula="H2MoO4"/>
      <species boundaryCondition="false" constant="false" hasOnlySubstanceUnits="false" id="M_MOBD_e" name="Molybdate" compartment="e" fbc:chemicalFormula="H2MoO4"/>
      <species boundaryCondition="false" constant="false" hasOnlySubstanceUnits="false" id="M_MOPS_c" name="MOPS" compartment="c" fbc:chemicalFormula="C7H14NO4S"/>
      <species boundaryCondition="false" constant="false" hasOnlySubstanceUnits="false" id="M_MOPS_e" name="MOPS" compartment="e" fbc:chemicalFormula="C7H14NO4S"/>
      <species boundaryCondition="false" constant="false" hasOnlySubstanceUnits="false" id="M_MPYR_ck" name="3-mercaptopyruvic acid" compartment="ck" fbc:chemicalFormula="C3H4O3S"/>
      <species boundaryCondition="false" constant="false" hasOnlySubstanceUnits="false" id="M_MQL8_ck" name="menaquinol 8" compartment="ck" fbc:chemicalFormula="C51H74O2"/>
      <species boundaryCondition="false" constant="false" hasOnlySubstanceUnits="false" id="M_MSEL_ck" name="Methylselenol" compartment="ck" fbc:chemicalFormula="CH4Se"/>
      <species boundaryCondition="false" constant="false" hasOnlySubstanceUnits="false" id="M_MTHF_ck" name="5-methyltetrahydrofolic acid" compartment="ck" fbc:chemicalFormula="C20H25N7O6"/>
      <species boundaryCondition="false" constant="false" hasOnlySubstanceUnits="false" id="M_MTHGXL_ck" name="methylglyoxal" compartment="ck" fbc:chemicalFormula="C3H4O2"/>
      <species boundaryCondition="false" constant="false" hasOnlySubstanceUnits="false" id="M_MTHPTGLU_ck" name="5-methyltetrahydropteroyltri-L-glutamic acid" compartment="ck" fbc:chemicalFormula="C30H39N9O12"/>
      <species boundaryCondition="false" constant="false" hasOnlySubstanceUnits="false" id="M_MTR_ck" name="5-Methylthio-D-ribose" compartment="ck" fbc:chemicalFormula="C6H12O4S"/>
      <species boundaryCondition="false" constant="false" hasOnlySubstanceUnits="false" id="M_MTRNA_ck" name="tRNA(Met)" compartment="ck" fbc:chemicalFormula="R"/>
      <species boundaryCondition="false" constant="false" hasOnlySubstanceUnits="false" id="M_MURNAC_ck" name="N-acetylmuramate" compartment="ck" fbc:chemicalFormula="C11H19NO8"/>
      <species boundaryCondition="false" constant="false" hasOnlySubstanceUnits="false" id="M_MURNAC_e" name="N-acetylmuramate" compartment="e" fbc:chemicalFormula="C11H19NO8"/>
      <species boundaryCondition="false" constant="false" hasOnlySubstanceUnits="false" id="M_myrsACP_c" name="Tetradecanoyl-[acp] (C14:0)" compartment="c" fbc:chemicalFormula="C25H47N2O8PSR"/>
      <species boundaryCondition="false" constant="false" hasOnlySubstanceUnits="false" id="M_N2_ck" name="nitrogen" compartment="ck" fbc:chemicalFormula="N2"/>
      <species boundaryCondition="false" constant="false" hasOnlySubstanceUnits="false" id="M_N2_e" name="nitrogen" compartment="e" fbc:chemicalFormula="N2"/>
      <species boundaryCondition="false" constant="false" hasOnlySubstanceUnits="false" id="M_N5CAIR_ck" name="5-carboxyamino-1-(5-phospho-D-ribosyl)imidazole" compartment="ck" fbc:chemicalFormula="C9H14N3O9P"/>
      <species boundaryCondition="false" constant="false" hasOnlySubstanceUnits="false" id="M_NA_c" name="Na+" compartment="c" fbc:chemicalFormula="Na"/>
      <species boundaryCondition="false" constant="false" hasOnlySubstanceUnits="false" id="M_NA_ck" name="Na+" compartment="ck" fbc:chemicalFormula="Na"/>
      <species boundaryCondition="false" constant="false" hasOnlySubstanceUnits="false" id="M_NA_e" name="Na+" compartment="e" fbc:chemicalFormula="Na"/>
      <species boundaryCondition="false" constant="false" hasOnlySubstanceUnits="false" id="M_NACMA_ck" name="N-acetylmuramoyl-L-alaninate" compartment="ck" fbc:chemicalFormula="C14H24N2O9"/>
      <species boundaryCondition="false" constant="false" hasOnlySubstanceUnits="false" id="M_NACMA_e" name="N-acetylmuramoyl-L-alaninate" compartment="e" fbc:chemicalFormula="C14H24N2O9"/>
      <species boundaryCondition="false" constant="false" hasOnlySubstanceUnits="false" id="M_NAD_c" name="NAD+" compartment="c" fbc:chemicalFormula="C21H26N7O14P2"/>
      <species boundaryCondition="false" constant="false" hasOnlySubstanceUnits="false" id="M_NAD_ck" name="NAD+" compartment="ck" fbc:chemicalFormula="C21H27N7O14P2"/>
      <species boundaryCondition="false" constant="false" hasOnlySubstanceUnits="false" id="M_NADH_c" name="NADH" compartment="c" fbc:chemicalFormula="C21H27N7O14P2"/>
      <species boundaryCondition="false" constant="false" hasOnlySubstanceUnits="false" id="M_NADH_ck" name="NADH" compartment="ck" fbc:chemicalFormula="C21H29N7O14P2"/>
      <species boundaryCondition="false" constant="false" hasOnlySubstanceUnits="false" id="M_NADP_c" name="NADP+" compartment="c" fbc:chemicalFormula="C21H26N7O17P3"/>
      <species boundaryCondition="false" constant="false" hasOnlySubstanceUnits="false" id="M_NADP_ck" name="NADP+" compartment="ck" fbc:chemicalFormula="C21H29N7O17P3"/>
      <species boundaryCondition="false" constant="false" hasOnlySubstanceUnits="false" id="M_NADPH_c" name="NADPH" compartment="c" fbc:chemicalFormula="C21H27N7O17P3"/>
      <species boundaryCondition="false" constant="false" hasOnlySubstanceUnits="false" id="M_NADPH_ck" name="NADPH" compartment="ck" fbc:chemicalFormula="C21H30N7O17P3"/>
      <species boundaryCondition="false" constant="false" hasOnlySubstanceUnits="false" id="M_NAGA1P_ck" name="N-acetyl-alpha-D-glucosamine 1-phosphate" compartment="ck" fbc:chemicalFormula="C8H16NO9P"/>
      <species boundaryCondition="false" constant="false" hasOnlySubstanceUnits="false" id="M_NAGLU_ck" name="N-acetyl-L-glutamic acid" compartment="ck" fbc:chemicalFormula="C7H11NO5"/>
      <species boundaryCondition="false" constant="false" hasOnlySubstanceUnits="false" id="M_NAGLUS_ck" name="2-acetamido-5-oxopentanoate" compartment="ck" fbc:chemicalFormula="C7H11NO4"/>
      <species boundaryCondition="false" constant="false" hasOnlySubstanceUnits="false" id="M_NAGLUP_ck" name="N-acetyl-L-gamma-glutamyl phosphate" compartment="ck" fbc:chemicalFormula="C7H12NO8P"/>
      <species boundaryCondition="false" constant="false" hasOnlySubstanceUnits="false" id="M_NAMA_ck" name="N-acetyl-D-mannosamine" compartment="ck" fbc:chemicalFormula="C8H15NO6"/>
      <species boundaryCondition="false" constant="false" hasOnlySubstanceUnits="false" id="M_NAMD_ck" name="N-ribosylnicotinamide" compartment="ck" fbc:chemicalFormula="C11H14N2O5"/>
      <species boundaryCondition="false" constant="false" hasOnlySubstanceUnits="false" id="M_NAMN_ck" name="nicotinic acid D-ribonucleotide" compartment="ck" fbc:chemicalFormula="C11H14NO9P"/>
      <species boundaryCondition="false" constant="false" hasOnlySubstanceUnits="false" id="M_NANMA_ck" name="N-acylneuraminic acid" compartment="ck" fbc:chemicalFormula="C10H17NO9R"/>
      <species boundaryCondition="false" constant="false" hasOnlySubstanceUnits="false" id="M_NAORN_ck" name="N(2)-acetyl-L-ornithine" compartment="ck" fbc:chemicalFormula="C7H14N2O3"/>
      <species boundaryCondition="false" constant="false" hasOnlySubstanceUnits="false" id="M_NAR_ck" name="D-ribosylnicotinic acid" compartment="ck" fbc:chemicalFormula="C11H13NO6"/>
      <species boundaryCondition="false" constant="false" hasOnlySubstanceUnits="false" id="M_NEU5AC_ck" name="N-acetyl-beta-neuraminate" compartment="ck" fbc:chemicalFormula="C11H19NO9"/>
      <species boundaryCondition="false" constant="false" hasOnlySubstanceUnits="false" id="M_NH3_c" name="NH3" compartment="c" fbc:chemicalFormula="H4N"/>
      <species boundaryCondition="false" constant="false" hasOnlySubstanceUnits="false" id="M_NH3_ck" name="NH3" compartment="ck" fbc:chemicalFormula="H3N"/>
      <species boundaryCondition="false" constant="false" hasOnlySubstanceUnits="false" id="M_NH3_e" name="NH3" compartment="e" fbc:chemicalFormula="H4N"/>
      <species boundaryCondition="false" constant="false" hasOnlySubstanceUnits="false" id="M_NI2_c" name="Ni2+" compartment="c" fbc:chemicalFormula="Ni"/>
      <species boundaryCondition="false" constant="false" hasOnlySubstanceUnits="false" id="M_NI2_e" name="Ni2+" compartment="e" fbc:chemicalFormula="Ni"/>
      <species boundaryCondition="false" constant="false" hasOnlySubstanceUnits="false" id="M_NICA_ck" name="nicotinic acid" compartment="ck" fbc:chemicalFormula="C6H5NO2"/>
      <species boundaryCondition="false" constant="false" hasOnlySubstanceUnits="false" id="M_NICA_e" name="nicotinic acid" compartment="e" fbc:chemicalFormula="C6H5NO2"/>
      <species boundaryCondition="false" constant="false" hasOnlySubstanceUnits="false" id="M_NICD_ck" name="nicotinamide" compartment="ck" fbc:chemicalFormula="C6H6N2O"/>
      <species boundaryCondition="false" constant="false" hasOnlySubstanceUnits="false" id="M_NICD_e" name="nicotinamide" compartment="e" fbc:chemicalFormula="C6H6N2O"/>
      <species boundaryCondition="false" constant="false" hasOnlySubstanceUnits="false" id="M_NMN_ck" name="NMN zwitterion" compartment="ck" fbc:chemicalFormula="C11H15N2O8P"/>
      <species boundaryCondition="false" constant="false" hasOnlySubstanceUnits="false" id="M_NPRAN_ck" name="N-(5-phospho-beta-D-ribosyl)anthranilic acid" compartment="ck" fbc:chemicalFormula="C12H16NO9P"/>
      <species boundaryCondition="false" constant="false" hasOnlySubstanceUnits="false" id="M_O2_ck" name="dioxygen" compartment="ck" fbc:chemicalFormula="O2"/>
      <species boundaryCondition="false" constant="false" hasOnlySubstanceUnits="false" id="M_O2_e" name="dioxygen" compartment="e" fbc:chemicalFormula="O2"/>
      <species boundaryCondition="false" constant="false" hasOnlySubstanceUnits="false" id="M_O2S_e" name="superoxide" compartment="e" fbc:chemicalFormula="HO2"/>
      <species boundaryCondition="false" constant="false" hasOnlySubstanceUnits="false" id="M_OAA_e" name="Oxaloacetate" compartment="e" fbc:chemicalFormula="C4H4O5"/>
      <species boundaryCondition="false" constant="false" hasOnlySubstanceUnits="false" id="M_OAA_c" name="Oxaloacetate" compartment="c" fbc:chemicalFormula="C4H2O5"/>
      <species boundaryCondition="false" constant="false" hasOnlySubstanceUnits="false" id="M_OAA_ck" name="Oxaloacetate" compartment="ck" fbc:chemicalFormula="C4H4O5"/>
      <species boundaryCondition="false" constant="false" hasOnlySubstanceUnits="false" id="M_OAHSER_ck" name="O-acetyl-L-homoserine" compartment="ck" fbc:chemicalFormula="C6H11NO4"/>
      <species boundaryCondition="false" constant="false" hasOnlySubstanceUnits="false" id="M_OBUT_ck" name="2-oxobutanoic acid" compartment="ck" fbc:chemicalFormula="C4H6O3"/>
      <species boundaryCondition="false" constant="false" hasOnlySubstanceUnits="false" id="M_OC60COA_ck" name="3-oxohexanoyl-CoA" compartment="ck" fbc:chemicalFormula="C27H44N7O18P3S"/>
      <species boundaryCondition="false" constant="false" hasOnlySubstanceUnits="false" id="M_OCTA_ck" name="octanoic acid" compartment="ck" fbc:chemicalFormula="C8H16O2"/>
      <species boundaryCondition="false" constant="false" hasOnlySubstanceUnits="false" id="M_OCTA_e" name="octanoic acid" compartment="e" fbc:chemicalFormula="C8H16O2"/>
      <species boundaryCondition="false" constant="false" hasOnlySubstanceUnits="false" id="M_OFER_ck" name="Oxidized ferredoxin" compartment="ck" fbc:chemicalFormula="R"/>
      <species boundaryCondition="false" constant="false" hasOnlySubstanceUnits="false" id="M_OICAP_ck" name="(2S)-2-isopropyl-3-oxosuccinic acid" compartment="ck" fbc:chemicalFormula="C7H10O5"/>
      <species boundaryCondition="false" constant="false" hasOnlySubstanceUnits="false" id="M_olACP_c" name="Phospholipid components (C18:1)" compartment="c" fbc:chemicalFormula="C29H53N2O8PSR"/>
      <species boundaryCondition="false" constant="false" hasOnlySubstanceUnits="false" id="M_OMP_ck" name="orotidine 5&apos;-(dihydrogen phosphate)" compartment="ck" fbc:chemicalFormula="C10H13N2O11P"/>
      <species boundaryCondition="false" constant="false" hasOnlySubstanceUnits="false" id="M_OMVAL_ck" name="3-methyl-2-oxobutanoate" compartment="ck" fbc:chemicalFormula="C5H8O3"/>
      <species boundaryCondition="false" constant="false" hasOnlySubstanceUnits="false" id="M_OPP_ck" name="all-trans-octaprenyl diphosphate" compartment="ck" fbc:chemicalFormula="C40H68O7P2"/>
      <species boundaryCondition="false" constant="false" hasOnlySubstanceUnits="false" id="M_ORN_c" name="Ornithine" compartment="c" fbc:chemicalFormula="C5H13N2O2"/>
      <species boundaryCondition="false" constant="false" hasOnlySubstanceUnits="false" id="M_ORN_ck" name="Ornithine" compartment="ck" fbc:chemicalFormula="C5H12N2O2"/>
      <species boundaryCondition="false" constant="false" hasOnlySubstanceUnits="false" id="M_ORN_e" name="Ornithine" compartment="e" fbc:chemicalFormula="C5H12N2O2"/>
      <species boundaryCondition="false" constant="false" hasOnlySubstanceUnits="false" id="M_OROA_ck" name="orotic acid" compartment="ck" fbc:chemicalFormula="C5H4N2O4"/>
      <species boundaryCondition="false" constant="false" hasOnlySubstanceUnits="false" id="M_OSLHSER_ck" name="O-succinyl-L-homoserine" compartment="ck" fbc:chemicalFormula="C8H13NO6"/>
      <species boundaryCondition="false" constant="false" hasOnlySubstanceUnits="false" id="M_OXAL_ck" name="oxalate" compartment="ck" fbc:chemicalFormula="C2H2O4"/>
      <species boundaryCondition="false" constant="false" hasOnlySubstanceUnits="false" id="M_P5C_ck" name="(S)-1-pyrroline-5-carboxylic acid" compartment="ck" fbc:chemicalFormula="C5H7NO2"/>
      <species boundaryCondition="false" constant="false" hasOnlySubstanceUnits="false" id="M_pa_CA_c" name="phosphatidate" compartment="c" fbc:chemicalFormula="C5H7O8PR2"/>
      <species boundaryCondition="false" constant="false" hasOnlySubstanceUnits="false" id="M_PA_ck" name="phosphatidic acid" compartment="ck" fbc:chemicalFormula="C3384H6640O800P100"/>
      <species boundaryCondition="false" constant="false" hasOnlySubstanceUnits="false" id="M_PABA_ck" name="4-Aminobenzoate" compartment="ck" fbc:chemicalFormula="C7H7NO2"/>
      <species boundaryCondition="false" constant="false" hasOnlySubstanceUnits="false" id="M_PABA_e" name="4-Aminobenzoate" compartment="e" fbc:chemicalFormula="C7H7NO2"/>
      <species boundaryCondition="false" constant="false" hasOnlySubstanceUnits="false" id="M_palmACP_c" name="Hexadecanoyl-[acp] (C16:0)" compartment="c" fbc:chemicalFormula="C27H51N2O8PSR"/>
      <species boundaryCondition="false" constant="false" hasOnlySubstanceUnits="false" id="M_PANT_ck" name="pantoic acid" compartment="ck" fbc:chemicalFormula="C6H12O4"/>
      <species boundaryCondition="false" constant="false" hasOnlySubstanceUnits="false" id="M_PAP_ck" name="adenosine 3&apos;,5&apos;-bismonophosphate" compartment="ck" fbc:chemicalFormula="C10H15N5O10P2"/>
      <species boundaryCondition="false" constant="false" hasOnlySubstanceUnits="false" id="M_PAPS_ck" name="3&apos;-phospho-5&apos;-adenylyl sulfate" compartment="ck" fbc:chemicalFormula="C10H15N5O13P2S"/>
      <species boundaryCondition="false" constant="false" hasOnlySubstanceUnits="false" id="M_PB_c" name="Pb" compartment="c" fbc:chemicalFormula="Pb"/>
      <species boundaryCondition="false" constant="false" hasOnlySubstanceUnits="false" id="M_PB_e" name="Pb" compartment="e" fbc:chemicalFormula="Pb"/>
      <species boundaryCondition="false" constant="false" hasOnlySubstanceUnits="false" id="M_pCA_c" name="Phosphatidylserine" compartment="c" fbc:chemicalFormula="C8H12NO10PR2"/>
      <species boundaryCondition="false" constant="false" hasOnlySubstanceUnits="false" id="M_PS_ck" name="3-sn-phosphatidyl-L-serine" compartment="ck" fbc:chemicalFormula="C3684H7140N100O1000P100"/>
      <species boundaryCondition="false" constant="false" hasOnlySubstanceUnits="false" id="M_PDO_ck" name="propane-1,3-diol" compartment="ck" fbc:chemicalFormula="C3H8O2"/>
      <species boundaryCondition="false" constant="false" hasOnlySubstanceUnits="false" id="M_PDXL5PI_ck" name="pyridoxal 5&apos;-phosphate" compartment="ck" fbc:chemicalFormula="C8H10NO6P"/>
      <species boundaryCondition="false" constant="false" hasOnlySubstanceUnits="false" id="M_PE_c" name="Phosphatidylethanolamine" compartment="c" fbc:chemicalFormula="C7H12NO8PR2"/>
      <species boundaryCondition="false" constant="false" hasOnlySubstanceUnits="false" id="M_PE_ck" name="Phosphatidylethanolamine" compartment="ck" fbc:chemicalFormula="C3584H7140N100O800P100"/>
      <species boundaryCondition="false" constant="false" hasOnlySubstanceUnits="false" id="M_PENT_ck" name="pentanoate" compartment="ck" fbc:chemicalFormula="C5H10O2"/>
      <species boundaryCondition="false" constant="false" hasOnlySubstanceUnits="false" id="M_PENT_e" name="pentanoate" compartment="e" fbc:chemicalFormula="C5H10O2"/>
      <species boundaryCondition="false" constant="false" hasOnlySubstanceUnits="false" id="M_PEP_c" name="Phosphoenolpyruvate" compartment="c" fbc:chemicalFormula="C3H3O6P"/>
      <species boundaryCondition="false" constant="false" hasOnlySubstanceUnits="false" id="M_PEP_ck" name="Phosphoenolpyruvate" compartment="ck" fbc:chemicalFormula="C3H5O6P"/>
      <species boundaryCondition="false" constant="false" hasOnlySubstanceUnits="false" id="M_PEPG_ck" name="Peptidoglycan subunit" compartment="ck" fbc:chemicalFormula="C39H62N8O21"/>
      <species boundaryCondition="false" constant="false" hasOnlySubstanceUnits="false" id="M_peptido_CA_c" name="biomass peptidoglycan component" compartment="c" fbc:chemicalFormula=""/>
      <species boundaryCondition="false" constant="false" hasOnlySubstanceUnits="false" id="M_PG_c" name="phosphatidylglycerol" compartment="c" fbc:chemicalFormula="C8H13O10PR2"/>
      <species boundaryCondition="false" constant="false" hasOnlySubstanceUnits="false" id="M_PG_ck" name="phosphatidylglycerol" compartment="ck" fbc:chemicalFormula="C3684H7240O1000P100"/>
      <species boundaryCondition="false" constant="false" hasOnlySubstanceUnits="false" id="M_pgp_CA_c" name="phosphatidylglycerolphosphate" compartment="c" fbc:chemicalFormula="C8H14O13P2R2"/>
      <species boundaryCondition="false" constant="false" hasOnlySubstanceUnits="false" id="M_PGP_ck" name="3-(3-sn-phosphatidyl)-sn-glycerol 1-phosphate" compartment="ck" fbc:chemicalFormula="C3684H7340O1300P200"/>
      <species boundaryCondition="false" constant="false" hasOnlySubstanceUnits="false" id="M_PHC_ck" name="(3R,5S)-1-pyrroline-3-hydroxy-5-carboxylic acid" compartment="ck" fbc:chemicalFormula="C5H7NO3"/>
      <species boundaryCondition="false" constant="false" hasOnlySubstanceUnits="false" id="M_PHE_c" name="L-Phenylalanine" compartment="c" fbc:chemicalFormula="C9H11NO2"/>
      <species boundaryCondition="false" constant="false" hasOnlySubstanceUnits="false" id="M_PHE_ck" name="L-Phenylalanine" compartment="ck" fbc:chemicalFormula="C9H11NO2"/>
      <species boundaryCondition="false" constant="false" hasOnlySubstanceUnits="false" id="M_PHE_e" name="L-Phenylalanine" compartment="e" fbc:chemicalFormula="C9H11NO2"/>
      <species boundaryCondition="false" constant="false" hasOnlySubstanceUnits="false" id="M_PHEN_ck" name="prephenic acid" compartment="ck" fbc:chemicalFormula="C10H10O6"/>
      <species boundaryCondition="false" constant="false" hasOnlySubstanceUnits="false" id="M_PHP_ck" name="3-phosphonooxypyruvic acid" compartment="ck" fbc:chemicalFormula="C3H5O7P"/>
      <species boundaryCondition="false" constant="false" hasOnlySubstanceUnits="false" id="M_PHPYR_ck" name="keto-phenylpyruvic acid" compartment="ck" fbc:chemicalFormula="C9H8O3"/>
      <species boundaryCondition="false" constant="false" hasOnlySubstanceUnits="false" id="M_PHSER_ck" name="O-phospho-L-homoserine" compartment="ck" fbc:chemicalFormula="C4H10NO6P"/>
      <species boundaryCondition="false" constant="false" hasOnlySubstanceUnits="false" id="M_PHT_ck" name="4-(phosphonooxy)-L-threonine" compartment="ck" fbc:chemicalFormula="C4H10NO7P"/>
      <species boundaryCondition="false" constant="false" hasOnlySubstanceUnits="false" id="M_PHYDP_ck" name="Phytyl diphosphate" compartment="ck" fbc:chemicalFormula="C20H42O7P2"/>
      <species boundaryCondition="false" constant="false" hasOnlySubstanceUnits="false" id="M_PI_c" name="Phosphate" compartment="c" fbc:chemicalFormula="HO4P"/>
      <species boundaryCondition="false" constant="false" hasOnlySubstanceUnits="false" id="M_PI_ck" name="Phosphate" compartment="ck" fbc:chemicalFormula="H3O4P"/>
      <species boundaryCondition="false" constant="false" hasOnlySubstanceUnits="false" id="M_PI_e" name="Phosphate" compartment="e" fbc:chemicalFormula="HO4P"/>
      <species boundaryCondition="false" constant="false" hasOnlySubstanceUnits="false" id="M_pme_CA_c" name="phosphatidyl-N-methylethanolamine" compartment="c" fbc:chemicalFormula="C8H14NO8PR2"/>
      <species boundaryCondition="false" constant="false" hasOnlySubstanceUnits="false" id="M_PNTO_ck" name="(R)-pantothenate"  compartment="ck" fbc:chemicalFormula="C9H17NO5"/>
      <species boundaryCondition="false" constant="false" hasOnlySubstanceUnits="false" id="M_PNTO_e" name="(R)-pantothenate"  compartment="e" fbc:chemicalFormula="C9H17NO5"/>
      <species boundaryCondition="false" constant="false" hasOnlySubstanceUnits="false" id="M_PPAP_ck" name="Propanoyl phosphate" compartment="ck" fbc:chemicalFormula="C3H7O5P"/>
      <species boundaryCondition="false" constant="false" hasOnlySubstanceUnits="false" id="M_PPBG_ck" name="porphobilinogen" compartment="ck" fbc:chemicalFormula="C10H14N2O4"/>
      <species boundaryCondition="false" constant="false" hasOnlySubstanceUnits="false" id="M_PPI_c" name="diphosphate(4-)" compartment="c" fbc:chemicalFormula="H2O7P2"/>
      <species boundaryCondition="false" constant="false" hasOnlySubstanceUnits="false" id="M_PPI_ck" name="diphosphate(4-)" compartment="ck" fbc:chemicalFormula="H4O7P2"/>
      <species boundaryCondition="false" constant="false" hasOnlySubstanceUnits="false" id="M_PPI_e" name="diphosphate(4-)" compartment="e" fbc:chemicalFormula="H2O7P2"/>
      <species boundaryCondition="false" constant="false" hasOnlySubstanceUnits="false" id="M_PPMAL_ck" name="2-Isopropylmaleate" compartment="ck" fbc:chemicalFormula="C7H10O4"/>
      <species boundaryCondition="false" constant="false" hasOnlySubstanceUnits="false" id="M_pppGpp_ck" name="guanosine 3&apos;-diphosphate 5&apos;-triphosphate" compartment="ck" fbc:chemicalFormula="C10H18N5O20P5"/>
      <species boundaryCondition="false" constant="false" hasOnlySubstanceUnits="false" id="M_PPPI_ck" name="triphosphate(5-)" compartment="ck" fbc:chemicalFormula="H5O10P3"/>
      <species boundaryCondition="false" constant="false" hasOnlySubstanceUnits="false" id="M_PQ_ck" name="phylloquinone" compartment="ck" fbc:chemicalFormula="C31H46O2"/>
      <species boundaryCondition="false" constant="false" hasOnlySubstanceUnits="false" id="M_PRAL_ck" name="1-propanal" compartment="ck" fbc:chemicalFormula="C3H6O"/>
      <species boundaryCondition="false" constant="false" hasOnlySubstanceUnits="false" id="M_PRAM_ck" name="5-phospho-beta-D-ribosylamine" compartment="ck" fbc:chemicalFormula="C5H12NO7P"/>
      <species boundaryCondition="false" constant="false" hasOnlySubstanceUnits="false" id="M_PRBAMP_ck" name="1-(5-phosphoribosyl)-5&apos;-AMP" compartment="ck" fbc:chemicalFormula="C15H23N5O14P2"/>
      <species boundaryCondition="false" constant="false" hasOnlySubstanceUnits="false" id="M_PRBATP_ck" name="1-(5-phospho-D-ribosyl)-ATP" compartment="ck" fbc:chemicalFormula="C15H25N5O20P4"/>
      <species boundaryCondition="false" constant="false" hasOnlySubstanceUnits="false" id="M_PRDL_ck" name="(S)-propane-1,2-diol" compartment="ck" fbc:chemicalFormula="C3H8O2"/>
      <species boundaryCondition="false" constant="false" hasOnlySubstanceUnits="false" id="M_PRDL_e" name="(S)-propane-1,2-diol" compartment="e" fbc:chemicalFormula="C3H8O2"/>
      <species boundaryCondition="false" constant="false" hasOnlySubstanceUnits="false" id="M_PRE2_ck" name="Precorrin 2" compartment="ck" fbc:chemicalFormula="C42H48N4O16"/>
      <species boundaryCondition="false" constant="false" hasOnlySubstanceUnits="false" id="M_PRE3A_ck" name="precorrin 3A" compartment="ck" fbc:chemicalFormula="C43H50N4O16"/>
      <species boundaryCondition="false" constant="false" hasOnlySubstanceUnits="false" id="M_PRE3B_ck" name="Precorrin 3B" compartment="ck" fbc:chemicalFormula="C43H50N4O17"/>
      <species boundaryCondition="false" constant="false" hasOnlySubstanceUnits="false" id="M_PRE4_ck" name="Precorrin 4" compartment="ck" fbc:chemicalFormula="C44H52N4O17"/>
      <species boundaryCondition="false" constant="false" hasOnlySubstanceUnits="false" id="M_PRE5_ck" name="precorrin 5" compartment="ck" fbc:chemicalFormula="C45H54N4O17"/>
      <species boundaryCondition="false" constant="false" hasOnlySubstanceUnits="false" id="M_PRE6X_ck" name="Precorrin 6X" compartment="ck" fbc:chemicalFormula="C44H54N4O16"/>
      <species boundaryCondition="false" constant="false" hasOnlySubstanceUnits="false" id="M_PRE6Y_ck" name="Precorrin 6Y" compartment="ck" fbc:chemicalFormula="C44H56N4O16"/>
      <species boundaryCondition="false" constant="false" hasOnlySubstanceUnits="false" id="M_PRE8X_ck" name="Precorrin 8X" compartment="ck" fbc:chemicalFormula="C45H60N4O14"/>
      <species boundaryCondition="false" constant="false" hasOnlySubstanceUnits="false" id="M_PRFICA_ck" name="5-formamido-1-(5-phospho-D-ribosyl)imidazole-4-carboxamide" compartment="ck" fbc:chemicalFormula="C10H15N4O9P"/>
      <species boundaryCondition="false" constant="false" hasOnlySubstanceUnits="false" id="M_PRFP_ck" name="1-(5-phospho-D-ribosyl)-5-[(5-phospho-D-ribosylamino)methylideneamino]imidazole-4-carboxamide" compartment="ck" fbc:chemicalFormula="C15H25N5O15P2"/>
      <species boundaryCondition="false" constant="false" hasOnlySubstanceUnits="false" id="M_PRLP_ck" name="5-[(5-phospho-1-deoxy-D-ribulos-1-ylimino)methylamino]-1-(5-phospho-D-ribosyl)imidazole-4-carboxamide" compartment="ck" fbc:chemicalFormula="C15H25N5O15P2"/>
      <species boundaryCondition="false" constant="false" hasOnlySubstanceUnits="false" id="M_PRO_ck" name="L-proline" compartment="ck" fbc:chemicalFormula="C5H9NO2"/>
      <species boundaryCondition="false" constant="false" hasOnlySubstanceUnits="false" id="M_PRO_e" name="L-proline" compartment="e" fbc:chemicalFormula="C5H9NO2"/>
      <species boundaryCondition="false" constant="false" hasOnlySubstanceUnits="false" id="M_PROGLY_c" name="gly-pro-L" compartment="c" fbc:chemicalFormula="C7H12N2O3"/>
      <species boundaryCondition="false" constant="false" hasOnlySubstanceUnits="false" id="M_PROGLY_e" name="gly-pro-L" compartment="e" fbc:chemicalFormula="C7H12N2O3"/>
      <species boundaryCondition="false" constant="false" hasOnlySubstanceUnits="false" id="M_PROL_ck" name="n-propanol" compartment="ck" fbc:chemicalFormula="C3H8O"/>
      <species boundaryCondition="false" constant="false" hasOnlySubstanceUnits="false" id="M_PROL_e" name="n-propanol" compartment="e" fbc:chemicalFormula="C3H8O"/>
      <species boundaryCondition="false" constant="false" hasOnlySubstanceUnits="false" id="M_PROP_ck" name="propionic acid" compartment="ck" fbc:chemicalFormula="C3H6O2"/>
      <species boundaryCondition="false" constant="false" hasOnlySubstanceUnits="false" id="M_PROP_e" name="propionic acid" compartment="e" fbc:chemicalFormula="C3H6O2"/>
      <species boundaryCondition="false" constant="false" hasOnlySubstanceUnits="false" id="M_PROPACP_ck" name="PROPACP_ck" compartment="ck" fbc:chemicalFormula="C14H26N2O8PRS"/>
      <species boundaryCondition="false" constant="false" hasOnlySubstanceUnits="false" id="M_PROPCOA_ck" name="PROPCOA_ck" compartment="ck" fbc:chemicalFormula="C24H40N7O17P3S"/>
      <species boundaryCondition="false" constant="false" hasOnlySubstanceUnits="false" id="M_protein_CA_c" name="biomass protein component" compartment="c" fbc:chemicalFormula=""/>
      <species boundaryCondition="false" constant="false" hasOnlySubstanceUnits="false" id="M_PROTEIN_SYN_c" name="Protein biosynthesis" compartment="c" fbc:chemicalFormula=""/>
      <species boundaryCondition="false" constant="false" hasOnlySubstanceUnits="false" id="M_PROTEIN_SYN_e" name="Protein biosynthesis" compartment="e" fbc:chemicalFormula=""/>
      <species boundaryCondition="false" constant="false" hasOnlySubstanceUnits="false" id="M_PRPP_ck" name="PRPP_ck" compartment="ck" fbc:chemicalFormula="C5H13O14P3"/>
      <species boundaryCondition="false" constant="false" hasOnlySubstanceUnits="false" id="M_PTRSC_c" name="Putrescine" compartment="c" fbc:chemicalFormula="C4H14N2"/>
      <species boundaryCondition="false" constant="false" hasOnlySubstanceUnits="false" id="M_PTRSC_ck" name="Putrescine" compartment="ck" fbc:chemicalFormula="C4H12N2"/>
      <species boundaryCondition="false" constant="false" hasOnlySubstanceUnits="false" id="M_PTRSC_e" name="Putrescine" compartment="e" fbc:chemicalFormula="C4H12N2"/>
      <species boundaryCondition="false" constant="false" hasOnlySubstanceUnits="false" id="M_PTT_ck" name="PTT_ck" compartment="ck" fbc:chemicalFormula="C11H22N2O4S"/>
      <species boundaryCondition="false" constant="false" hasOnlySubstanceUnits="false" id="M_PYR_c" name="Pyruvate" compartment="c" fbc:chemicalFormula="C3H3O3"/>
      <species boundaryCondition="false" constant="false" hasOnlySubstanceUnits="false" id="M_PYR_ck" name="Pyruvate" compartment="ck" fbc:chemicalFormula="C3H4O3"/>
      <species boundaryCondition="false" constant="false" hasOnlySubstanceUnits="false" id="M_PYR_e" name="Pyruvate" compartment="e" fbc:chemicalFormula="C3H3O3"/>
      <species boundaryCondition="false" constant="false" hasOnlySubstanceUnits="false" id="M_PYR2CAR_ck" name="Pyridine-2,3-dicarboxylate" compartment="ck" fbc:chemicalFormula="C7H5NO4"/>
      <species boundaryCondition="false" constant="false" hasOnlySubstanceUnits="false" id="M_R1P_ck" name="D-ribose 1-phosphate" compartment="ck" fbc:chemicalFormula="C5H11O8P"/>
      <species boundaryCondition="false" constant="false" hasOnlySubstanceUnits="false" id="M_R2MMAL_ck" name="(R)-2-Methylmalate" compartment="ck" fbc:chemicalFormula="C5H8O5"/>
      <species boundaryCondition="false" constant="false" hasOnlySubstanceUnits="false" id="M_R5P_c" name="ribose-5-phosphate" compartment="c" fbc:chemicalFormula="C5H10O8P"/>
      <species boundaryCondition="false" constant="false" hasOnlySubstanceUnits="false" id="M_R5P_ck" name="ribose-5-phosphate" compartment="ck" fbc:chemicalFormula="C5H11O8P"/>
      <species boundaryCondition="false" constant="false" hasOnlySubstanceUnits="false" id="M_RAMOL_ck" name="(R)-1-aminopropan-2-ol" compartment="ck" fbc:chemicalFormula="C3H9NO"/>
      <species boundaryCondition="false" constant="false" hasOnlySubstanceUnits="false" id="M_RFER_ck" name="RFER_ck" compartment="ck" fbc:chemicalFormula="R"/>
      <species boundaryCondition="false" constant="false" hasOnlySubstanceUnits="false" id="M_RGT_ck" name="glutathione" compartment="ck" fbc:chemicalFormula="C10H17N3O6S"/>
      <species boundaryCondition="false" constant="false" hasOnlySubstanceUnits="false" id="M_RH_ck" name="a unsulfurated [sulfur donor]" compartment="ck" fbc:chemicalFormula="RH"/>
      <species boundaryCondition="false" constant="false" hasOnlySubstanceUnits="false" id="M_RHCYS_ck" name="S-Ribosyl-L-homocysteine" compartment="ck" fbc:chemicalFormula="C9H17NO6S"/>
      <species boundaryCondition="false" constant="false" hasOnlySubstanceUnits="false" id="M_RI5P_ck" name="alpha-ribazole 5&apos;-phosphate" compartment="ck" fbc:chemicalFormula="C14H19N2O7P"/>
      <species boundaryCondition="false" constant="false" hasOnlySubstanceUnits="false" id="M_RIB_c" name="D-Ribose" compartment="c" fbc:chemicalFormula="C5H10O5"/>
      <species boundaryCondition="false" constant="false" hasOnlySubstanceUnits="false" id="M_RIB_ck" name="D-Ribose" compartment="ck" fbc:chemicalFormula="C5H10O5"/>
      <species boundaryCondition="false" constant="false" hasOnlySubstanceUnits="false" id="M_RIB_e" name="D-Ribose" compartment="e" fbc:chemicalFormula="C5H10O5"/>
      <species boundaryCondition="false" constant="false" hasOnlySubstanceUnits="false" id="M_RIBAZ_ck" name="alpha-Ribazole" compartment="ck" fbc:chemicalFormula="C14H18N2O4"/>
      <species boundaryCondition="false" constant="false" hasOnlySubstanceUnits="false" id="M_RIBFLAV_c" name="Riboflavin" compartment="c" fbc:chemicalFormula="C17H20N4O6"/>
      <species boundaryCondition="false" constant="false" hasOnlySubstanceUnits="false" id="M_RIBFLAV_ck" name="Riboflavin" compartment="ck" fbc:chemicalFormula="C17H20N4O6"/>
      <species boundaryCondition="false" constant="false" hasOnlySubstanceUnits="false" id="M_RIBFLAV_e" name="Riboflavin" compartment="e" fbc:chemicalFormula="C17H20N4O6"/>
      <species boundaryCondition="false" constant="false" hasOnlySubstanceUnits="false" id="M_RL5P_ck" name="D-ribulose 5-phosphate" compartment="ck" fbc:chemicalFormula="C5H11O8P"/>
      <species boundaryCondition="false" constant="false" hasOnlySubstanceUnits="false" id="M_RMETOX_c" name="L-methionine R-oxide" compartment="c" fbc:chemicalFormula="C5H11NO3S"/>
      <species boundaryCondition="false" constant="false" hasOnlySubstanceUnits="false" id="M_RMETOX_e" name="L-methionine R-oxide" compartment="e" fbc:chemicalFormula="C5H11NO3S"/>
      <species boundaryCondition="false" constant="false" hasOnlySubstanceUnits="false" id="M_RMN_c" name="L-Rhamnose" compartment="c" fbc:chemicalFormula="C6H12O5"/>
      <species boundaryCondition="false" constant="false" hasOnlySubstanceUnits="false" id="M_RMN_e" name="L-Rhamnose" compartment="e" fbc:chemicalFormula="C6H12O5"/>
      <species boundaryCondition="false" constant="false" hasOnlySubstanceUnits="false" id="M_rna_CA_c" name="biomass rna component" compartment="c" fbc:chemicalFormula=""/>
      <species boundaryCondition="false" constant="false" hasOnlySubstanceUnits="false" id="M_RSH_ck" name="a sulfurated [sulfur donor]" compartment="ck" fbc:chemicalFormula="RSH"/>
      <species boundaryCondition="false" constant="false" hasOnlySubstanceUnits="false" id="M_S4AMOXOPE_ck" name="(S)-4-Amino-5-oxopentanoate" compartment="ck" fbc:chemicalFormula="C5H9NO3"/>
      <species boundaryCondition="false" constant="false" hasOnlySubstanceUnits="false" id="M_S7P_ck" name="sedoheptulose 7-phosphate" compartment="ck" fbc:chemicalFormula="C7H15O10P"/>
      <species boundaryCondition="false" constant="false" hasOnlySubstanceUnits="false" id="M_SACAL_ck" name="sulfoacetaldehyde" compartment="ck" fbc:chemicalFormula="C2H4O4S"/>
      <species boundaryCondition="false" constant="false" hasOnlySubstanceUnits="false" id="M_SAH_ck" name="S-adenosyl-L-homocysteine" compartment="ck" fbc:chemicalFormula="C14H20N6O5S"/>
      <species boundaryCondition="false" constant="false" hasOnlySubstanceUnits="false" id="M_SAICAR_ck" name="(2S)-2-[5-amino-1-(5-phospho-beta-D-ribosyl)imidazole-4-carboxamido]succinic acid" compartment="ck" fbc:chemicalFormula="C13H19N4O12P"/>
      <species boundaryCondition="false" constant="false" hasOnlySubstanceUnits="false" id="M_SALIC_e" name="Salicin" compartment="e" fbc:chemicalFormula="C13H18O7"/>
      <species boundaryCondition="false" constant="false" hasOnlySubstanceUnits="false" id="M_SAM_ck" name="S-adenosyl-L-methionine" compartment="ck" fbc:chemicalFormula="C15H22N6O5S"/>
      <species boundaryCondition="false" constant="false" hasOnlySubstanceUnits="false" id="M_SAOPIM_ck" name="N-Succinyl-2-amino-6-oxopimelate" compartment="ck" fbc:chemicalFormula="C11H15NO8"/>
      <species boundaryCondition="false" constant="false" hasOnlySubstanceUnits="false" id="M_SAP_ck" name="S(8)-aminomethyldihydrolipoylprotein" compartment="ck" fbc:chemicalFormula="C9H19N2OS2R"/>
      <species boundaryCondition="false" constant="false" hasOnlySubstanceUnits="false" id="M_SARC_ck" name="sarcosine" compartment="ck" fbc:chemicalFormula="C3H7NO2"/>
      <species boundaryCondition="false" constant="false" hasOnlySubstanceUnits="false" id="M_SCYS_ck" name="selenocysteine" compartment="ck" fbc:chemicalFormula="C3H7NO2Se"/>
      <species boundaryCondition="false" constant="false" hasOnlySubstanceUnits="false" id="M_SCYST_ck" name="L-selenocystathionine" compartment="ck" fbc:chemicalFormula="C7H14N2O4Se"/>
      <species boundaryCondition="false" constant="false" hasOnlySubstanceUnits="false" id="M_SDAPIM_ck" name="N-succinyl-LL-2,6-diaminopimelic acid" compartment="ck" fbc:chemicalFormula="C11H18N2O7"/>
      <species boundaryCondition="false" constant="false" hasOnlySubstanceUnits="false" id="M_SELD_ck" name="selane" compartment="ck" fbc:chemicalFormula="H2Se"/>
      <species boundaryCondition="false" constant="false" hasOnlySubstanceUnits="false" id="M_SELNT_ck" name="selenate" compartment="ck" fbc:chemicalFormula="H2O4Se"/>
      <species boundaryCondition="false" constant="false" hasOnlySubstanceUnits="false" id="M_SELT_ck" name="selenite(2-)" compartment="ck" fbc:chemicalFormula="H2SeO3"/>
      <species boundaryCondition="false" constant="false" hasOnlySubstanceUnits="false" id="M_SEMET_ck" name="selenomethionine" compartment="ck" fbc:chemicalFormula="C5H11NO2Se"/>
      <species boundaryCondition="false" constant="false" hasOnlySubstanceUnits="false" id="M_SER_c" name="L-Serine" compartment="c" fbc:chemicalFormula="C3H7NO3"/>
      <species boundaryCondition="false" constant="false" hasOnlySubstanceUnits="false" id="M_SER_ck" name="L-Serine" compartment="ck" fbc:chemicalFormula="C3H7NO3"/>
      <species boundaryCondition="false" constant="false" hasOnlySubstanceUnits="false" id="M_SER_e" name="L-Serine" compartment="e" fbc:chemicalFormula="C3H7NO3"/>
      <species boundaryCondition="false" constant="false" hasOnlySubstanceUnits="false" id="M_SHCHC_ck" name="(1R,6R)-6-Hydroxy-2-succinylcyclohexa-2,4-diene-1-carboxylate" compartment="ck" fbc:chemicalFormula="C11H12O6"/>
      <species boundaryCondition="false" constant="false" hasOnlySubstanceUnits="false" id="M_SHCR_ck" name="sirohydrochlorin" compartment="ck" fbc:chemicalFormula="C42H46N4O16"/>
      <species boundaryCondition="false" constant="false" hasOnlySubstanceUnits="false" id="M_SHSYS_ck" name="selenohomocysteine" compartment="ck" fbc:chemicalFormula="C4H9NO2Se"/>
      <species boundaryCondition="false" constant="false" hasOnlySubstanceUnits="false" id="M_SIHM_ck" name="Siroheme" compartment="ck" fbc:chemicalFormula="C42H44FeN4O16"/>
      <species boundaryCondition="false" constant="false" hasOnlySubstanceUnits="false" id="M_SLF_c" name="Sulfate" compartment="c" fbc:chemicalFormula="O4S"/>
      <species boundaryCondition="false" constant="false" hasOnlySubstanceUnits="false" id="M_SLF_ck" name="Sulfate" compartment="ck" fbc:chemicalFormula="H2SO4"/>
      <species boundaryCondition="false" constant="false" hasOnlySubstanceUnits="false" id="M_SLF_e" name="Sulfate" compartment="e" fbc:chemicalFormula="H2SO4"/>
      <species boundaryCondition="false" constant="false" hasOnlySubstanceUnits="false" id="M_SME_ck" name="shikimic acid" compartment="ck" fbc:chemicalFormula="C7H10O5"/>
      <species boundaryCondition="false" constant="false" hasOnlySubstanceUnits="false" id="M_SME3P_ck" name="3-phosphoshikimic acid" compartment="ck" fbc:chemicalFormula="C7H11O8P"/>
      <species boundaryCondition="false" constant="false" hasOnlySubstanceUnits="false" id="M_SO3_c" name="Sulfite" compartment="c" fbc:chemicalFormula="HO3S"/>
      <species boundaryCondition="false" constant="false" hasOnlySubstanceUnits="false" id="M_SO3_e" name="Sulfite" compartment="e" fbc:chemicalFormula="HO3S"/>
      <species boundaryCondition="false" constant="false" hasOnlySubstanceUnits="false" id="M_solutepool_c" name="biomass solute pool component" compartment="c" fbc:chemicalFormula=""/>
      <species boundaryCondition="false" constant="false" hasOnlySubstanceUnits="false" id="M_SOT_ck" name="Sorbitol" compartment="ck" fbc:chemicalFormula="C6H14O6"/>
      <species boundaryCondition="false" constant="false" hasOnlySubstanceUnits="false" id="M_SOT_e" name="Sorbitol" compartment="e" fbc:chemicalFormula="C6H14O6"/>
      <species boundaryCondition="false" constant="false" hasOnlySubstanceUnits="false" id="M_SPRM_ck" name="Spermine" compartment="ck" fbc:chemicalFormula="C10H26N4"/>
      <species boundaryCondition="false" constant="false" hasOnlySubstanceUnits="false" id="M_SPRMD_c" name="Spermidine" compartment="c" fbc:chemicalFormula="C7H22N3"/>
      <species boundaryCondition="false" constant="false" hasOnlySubstanceUnits="false" id="M_SPRMD_ck" name="Spermidine" compartment="ck" fbc:chemicalFormula="C7H19N3"/>
      <species boundaryCondition="false" constant="false" hasOnlySubstanceUnits="false" id="M_SPRMD_e" name="Spermidine" compartment="e" fbc:chemicalFormula="C7H19N3"/>
      <species boundaryCondition="false" constant="false" hasOnlySubstanceUnits="false" id="M_STAR_ck" name="Starch(n)" compartment="ck" fbc:chemicalFormula="C48H80O40"/>
      <species boundaryCondition="false" constant="false" hasOnlySubstanceUnits="false" id="M_stracp_c" name="Octadecanoyl-[acyl-carrier protein] (C18:0)" compartment="c" fbc:chemicalFormula="C29H55N2O8PSR"/>
      <species boundaryCondition="false" constant="false" hasOnlySubstanceUnits="false" id="M_SUC_ck" name="Sucrose" compartment="ck" fbc:chemicalFormula="C12H22O11"/>
      <species boundaryCondition="false" constant="false" hasOnlySubstanceUnits="false" id="M_SUC_e" name="Sucrose" compartment="e" fbc:chemicalFormula="C12H22O11"/>
      <species boundaryCondition="false" constant="false" hasOnlySubstanceUnits="false" id="M_SUCC_c" name="Succinate" compartment="c" fbc:chemicalFormula="C4H4O4"/>
      <species boundaryCondition="false" constant="false" hasOnlySubstanceUnits="false" id="M_SUCC_ck" name="Succinate" compartment="ck" fbc:chemicalFormula="C4H6O4"/>
      <species boundaryCondition="false" constant="false" hasOnlySubstanceUnits="false" id="M_SUCC_e" name="Succinate" compartment="e" fbc:chemicalFormula="C4H4O4"/>
      <species boundaryCondition="false" constant="false" hasOnlySubstanceUnits="false" id="M_SUCCOA_c" name="Succinyl-CoA" compartment="c" fbc:chemicalFormula="C25H36N7O19P3S"/>
      <species boundaryCondition="false" constant="false" hasOnlySubstanceUnits="false" id="M_SUCCOA_ck" name="Succinyl-CoA" compartment="ck" fbc:chemicalFormula="C25H40N7O19P3S"/>
      <species boundaryCondition="false" constant="false" hasOnlySubstanceUnits="false" id="M_SUCCSAL_ck" name="succinic semialdehyde" compartment="ck" fbc:chemicalFormula="C4H6O3"/>
      <species boundaryCondition="false" constant="false" hasOnlySubstanceUnits="false" id="M_SUCCYCA_ck" name="2-Succinyl-5-enolpyruvyl-6-hydroxy-3-cyclohexene-1-carboxylate" compartment="ck" fbc:chemicalFormula="C14H16O9"/>
      <species boundaryCondition="false" constant="false" hasOnlySubstanceUnits="false" id="M_SULA_c" name="Sulfoacetate" compartment="c" fbc:chemicalFormula="C2H2O5S"/>
      <species boundaryCondition="false" constant="false" hasOnlySubstanceUnits="false" id="M_SULA_ck" name="Sulfoacetate" compartment="ck" fbc:chemicalFormula="C2H4O5S"/>
      <species boundaryCondition="false" constant="false" hasOnlySubstanceUnits="false" id="M_SULA_e" name="Sulfoacetate" compartment="e" fbc:chemicalFormula="C2H2O5S"/>
      <species boundaryCondition="false" constant="false" hasOnlySubstanceUnits="false" id="M_SULCYS_ck" name="S-Sulfo-L-cysteine" compartment="ck" fbc:chemicalFormula="C3H7NO5S2"/>
      <species boundaryCondition="false" constant="false" hasOnlySubstanceUnits="false" id="M_T12DG_ck" name="triglucosyl-1,2 diacylglycerol" compartment="ck" fbc:chemicalFormula="C5184H9540O2000"/>
      <species boundaryCondition="false" constant="false" hasOnlySubstanceUnits="false" id="M_T3P2_c" name="Glycerone-phosphate" compartment="c" fbc:chemicalFormula="C3H6O6P"/>
      <species boundaryCondition="false" constant="false" hasOnlySubstanceUnits="false" id="M_T3P2_ck" name="Glycerone-phosphate" compartment="ck" fbc:chemicalFormula="C3H7O6P"/>
      <species boundaryCondition="false" constant="false" hasOnlySubstanceUnits="false" id="M_TAUR_c" name="Taurine" compartment="c" fbc:chemicalFormula="C2H7NO3S"/>
      <species boundaryCondition="false" constant="false" hasOnlySubstanceUnits="false" id="M_TAUR_ck" name="Taurine" compartment="ck" fbc:chemicalFormula="C2H7NO3S"/>
      <species boundaryCondition="false" constant="false" hasOnlySubstanceUnits="false" id="M_TAUR_e" name="Taurine" compartment="e" fbc:chemicalFormula="C2H7NO3S"/>
      <species boundaryCondition="false" constant="false" hasOnlySubstanceUnits="false" id="M_TDHDP_ck" name="(S)-2,3,4,5-tetrahydrodipicolinic acid" compartment="ck" fbc:chemicalFormula="C7H9NO4"/>
      <species boundaryCondition="false" constant="false" hasOnlySubstanceUnits="false" id="M_teichoic_CA_c" name="biomass teichoic acid component" compartment="c" fbc:chemicalFormula=""/>
      <species boundaryCondition="false" constant="false" hasOnlySubstanceUnits="false" id="M_THDP_ck" name="thiamine(1+) diphosphate" compartment="ck" fbc:chemicalFormula="C12H18N4O7P2S"/>
      <species boundaryCondition="false" constant="false" hasOnlySubstanceUnits="false" id="M_THDP_e" name="thiamine(1+) diphosphate" compartment="e" fbc:chemicalFormula="C12H18N4O7P2S"/>
      <species boundaryCondition="false" constant="false" hasOnlySubstanceUnits="false" id="M_THF_c" name="Tetrahydrofolate" compartment="c" fbc:chemicalFormula="C19H21N7O6"/>
      <species boundaryCondition="false" constant="false" hasOnlySubstanceUnits="false" id="M_THF_ck" name="Tetrahydrofolate" compartment="ck" fbc:chemicalFormula="C19H23N7O6"/>
      <species boundaryCondition="false" constant="false" hasOnlySubstanceUnits="false" id="M_THF_e" name="Tetrahydrofolate" compartment="e" fbc:chemicalFormula="C19H23N7O6"/>
      <species boundaryCondition="false" constant="false" hasOnlySubstanceUnits="false" id="M_THFGLU_ck" name="Tetrahydrofolyl-[Glu](2)" compartment="ck" fbc:chemicalFormula="C24H30N8O9"/>
      <species boundaryCondition="false" constant="false" hasOnlySubstanceUnits="false" id="M_THJ_ck" name="thiosulfate(1-)" compartment="ck" fbc:chemicalFormula="H2S2O3"/>
      <species boundaryCondition="false" constant="false" hasOnlySubstanceUnits="false" id="M_THJ_e" name="thiosulfate(1-)" compartment="e" fbc:chemicalFormula="H2S2O3"/>
      <species boundaryCondition="false" constant="false" hasOnlySubstanceUnits="false" id="M_THME_c" name="Thiamin" compartment="c" fbc:chemicalFormula="C12H17N4OS"/>
      <species boundaryCondition="false" constant="false" hasOnlySubstanceUnits="false" id="M_THME_ck" name="Thiamin" compartment="ck" fbc:chemicalFormula="C12H17N4OS"/>
      <species boundaryCondition="false" constant="false" hasOnlySubstanceUnits="false" id="M_THME_e" name="Thiamin" compartment="e" fbc:chemicalFormula="C12H17N4OS"/>
      <species boundaryCondition="false" constant="false" hasOnlySubstanceUnits="false" id="M_THMP_ck" name="thiamine(1+) monophosphate" compartment="ck" fbc:chemicalFormula="C12H18N4O4PS"/>
      <species boundaryCondition="false" constant="false" hasOnlySubstanceUnits="false" id="M_THPTGLU_ck" name="tetrahydropteroyltri-L-glutamic acid" compartment="ck" fbc:chemicalFormula="C29H37N9O12"/>
      <species boundaryCondition="false" constant="false" hasOnlySubstanceUnits="false" id="M_THR_c" name="L-Threonine" compartment="c" fbc:chemicalFormula="C4H9NO3"/>
      <species boundaryCondition="false" constant="false" hasOnlySubstanceUnits="false" id="M_THR_ck" name="L-Threonine" compartment="ck" fbc:chemicalFormula="C4H9NO3"/>
      <species boundaryCondition="false" constant="false" hasOnlySubstanceUnits="false" id="M_THR_e" name="L-Threonine" compartment="e" fbc:chemicalFormula="C4H9NO3"/>
      <species boundaryCondition="false" constant="false" hasOnlySubstanceUnits="false" id="M_THR3P_ck" name="L-Threonine O-3-phosphate" compartment="ck" fbc:chemicalFormula="C4H10NO6P"/>
      <species boundaryCondition="false" constant="false" hasOnlySubstanceUnits="false" id="M_THTP_ck" name="Thiamin triphosphate" compartment="ck" fbc:chemicalFormula="C12H19N4O10P3S"/>
      <species boundaryCondition="false" constant="false" hasOnlySubstanceUnits="false" id="M_THY_ck" name="thymine" compartment="ck" fbc:chemicalFormula="C5H6N2O2"/>
      <species boundaryCondition="false" constant="false" hasOnlySubstanceUnits="false" id="M_THZ_ck" name="5-(2-Hydroxyethyl)-4-methylthiazole" compartment="ck" fbc:chemicalFormula="C6H9NOS"/>
      <species boundaryCondition="false" constant="false" hasOnlySubstanceUnits="false" id="M_THZP_ck" name="4-methyl-5-(2-phosphonooxyethyl)thiazole" compartment="ck" fbc:chemicalFormula="C6H10NO4PS"/>
      <species boundaryCondition="false" constant="false" hasOnlySubstanceUnits="false" id="M_TMA_ck" name="trimethylamine" compartment="ck" fbc:chemicalFormula="C3H9N"/>
      <species boundaryCondition="false" constant="false" hasOnlySubstanceUnits="false" id="M_TMASP_ck" name="threo-3-methyl-L-aspartate" compartment="ck" fbc:chemicalFormula="C5H9NO4"/>
      <species boundaryCondition="false" constant="false" hasOnlySubstanceUnits="false" id="M_TNDP_ck" name="all-trans-nonaprenyl diphosphate" compartment="ck" fbc:chemicalFormula="C45H76O7P2"/>
      <species boundaryCondition="false" constant="false" hasOnlySubstanceUnits="false" id="M_TRDOX_ck" name="thioredoxin disulfide" compartment="ck" fbc:chemicalFormula="C6H7NO2S2R2"/>
      <species boundaryCondition="false" constant="false" hasOnlySubstanceUnits="false" id="M_TRDRD_ck" name="thioredoxin dithiol" compartment="ck" fbc:chemicalFormula="C6H9NO2S2R2"/>
      <species boundaryCondition="false" constant="false" hasOnlySubstanceUnits="false" id="M_TRHL_e" name="Trehalose" compartment="e" fbc:chemicalFormula="C12H22O11"/>
      <species boundaryCondition="false" constant="false" hasOnlySubstanceUnits="false" id="M_TRP_c" name="L-Tryptophan" compartment="c" fbc:chemicalFormula="C11H12N2O2"/>
      <species boundaryCondition="false" constant="false" hasOnlySubstanceUnits="false" id="M_TRP_ck" name="L-Tryptophan" compartment="ck" fbc:chemicalFormula="C11H12N2O2"/>
      <species boundaryCondition="false" constant="false" hasOnlySubstanceUnits="false" id="M_TRP_e" name="L-Tryptophan" compartment="e" fbc:chemicalFormula="C11H12N2O2"/>
      <species boundaryCondition="false" constant="false" hasOnlySubstanceUnits="false" id="M_TYR_c" name="L-Tyrosine" compartment="c" fbc:chemicalFormula="C9H11NO3"/>
      <species boundaryCondition="false" constant="false" hasOnlySubstanceUnits="false" id="M_TYR_ck" name="L-Tyrosine" compartment="ck" fbc:chemicalFormula="C9H11NO3"/>
      <species boundaryCondition="false" constant="false" hasOnlySubstanceUnits="false" id="M_TYR_e" name="L-Tyrosine" compartment="e" fbc:chemicalFormula="C9H11NO3"/>
      <species boundaryCondition="false" constant="false" hasOnlySubstanceUnits="false" id="M_UAAGMDA_ck" name="undecaprenyldiphospho-N-acetyl-(N-acetylglucosaminyl)muramoyl-L-alanyl-D-gamma-glutamyl-meso-2,6-diaminopimeloyl-D-alanyl-D-alanine" compartment="ck" fbc:chemicalFormula="C95H156N8O28P2"/>
      <species boundaryCondition="false" constant="false" hasOnlySubstanceUnits="false" id="M_UACCG_ck" name="UDP-N-acetyl-3-O-(1-carboxyvinyl)-D-glucosamine" compartment="ck" fbc:chemicalFormula="C20H29N3O19P2"/>
      <species boundaryCondition="false" constant="false" hasOnlySubstanceUnits="false" id="M_UACMAM_ck" name="UDP-N-acetyl-D-mannosamine" compartment="ck" fbc:chemicalFormula="C17H27N3O17P2"/>
      <species boundaryCondition="false" constant="false" hasOnlySubstanceUnits="false" id="M_UAGMDA_ck" name="Undecaprenyl-diphospho-N-acetylmuramoyl-L-alanyl-D-glutamyl-meso-2,6-diaminopimeloyl-D-alanyl-D-alanine" compartment="ck" fbc:chemicalFormula="C87H143N7O23P2"/>
      <species boundaryCondition="false" constant="false" hasOnlySubstanceUnits="false" id="M_UDCPDP_ck" name="undecaprenyl diphosphate" compartment="ck" fbc:chemicalFormula="C55H92O7P2"/>
      <species boundaryCondition="false" constant="false" hasOnlySubstanceUnits="false" id="M_UDCPP_ck" name="di-trans,poly-cis-undecaprenyl phosphate" compartment="ck" fbc:chemicalFormula="C55H91O4P"/>
      <species boundaryCondition="false" constant="false" hasOnlySubstanceUnits="false" id="M_UDNAG_ck" name="undecaprenyl diphospho N-acetyl-glucosamine" compartment="ck" fbc:chemicalFormula="C63H105NO12P2"/>
      <species boundaryCondition="false" constant="false" hasOnlySubstanceUnits="false" id="M_UDP_c" name="UDP" compartment="c" fbc:chemicalFormula="C9H12N2O12P2"/>
      <species boundaryCondition="false" constant="false" hasOnlySubstanceUnits="false" id="M_UDP_ck" name="UDP" compartment="ck" fbc:chemicalFormula="C9H14N2O12P2"/>
      <species boundaryCondition="false" constant="false" hasOnlySubstanceUnits="false" id="M_UDPAGAL_ck" name="UDP-D-galactofuranose" compartment="ck" fbc:chemicalFormula="C15H24N2O17P2"/>
      <species boundaryCondition="false" constant="false" hasOnlySubstanceUnits="false" id="M_UDPG_ck" name="UDP-glucose" compartment="ck" fbc:chemicalFormula="C15H24N2O17P2"/>
      <species boundaryCondition="false" constant="false" hasOnlySubstanceUnits="false" id="M_UDPGAL_ck" name="UDP-D-galactose" compartment="ck" fbc:chemicalFormula="C15H24N2O17P2"/>
      <species boundaryCondition="false" constant="false" hasOnlySubstanceUnits="false" id="M_UDPGAT_ck" name="UDP-D-galacturonate" compartment="ck" fbc:chemicalFormula="C15H22N2O18P2"/>
      <species boundaryCondition="false" constant="false" hasOnlySubstanceUnits="false" id="M_UDPGI_ck" name="uroporphyrinogen I" compartment="ck" fbc:chemicalFormula="C40H44N4O16"/>
      <species boundaryCondition="false" constant="false" hasOnlySubstanceUnits="false" id="M_UDPGTE_ck" name="UDP-glucuronate" compartment="ck" fbc:chemicalFormula="C15H22N2O18P2"/>
      <species boundaryCondition="false" constant="false" hasOnlySubstanceUnits="false" id="M_UDPNAADG_ck" name="UDP-2-acetamido-2-deoxy-alpha-D-glucuronate" compartment="ck" fbc:chemicalFormula="C17H25N3O18P2"/>
      <species boundaryCondition="false" constant="false" hasOnlySubstanceUnits="false" id="M_UDPNAG_ck" name="UDP-N-acetyl-alpha-D-glucosamine" compartment="ck" fbc:chemicalFormula="C17H27N3O17P2"/>
      <species boundaryCondition="false" constant="false" hasOnlySubstanceUnits="false" id="M_UDPNAGA_ck" name="UDP-N-acetyl-D-galactosamine" compartment="ck" fbc:chemicalFormula="C17H27N3O17P2"/>
      <species boundaryCondition="false" constant="false" hasOnlySubstanceUnits="false" id="M_UDPNAM_ck" name="UDP-N-acetylmuramic acid" compartment="ck" fbc:chemicalFormula="C20H31N3O19P2"/>
      <species boundaryCondition="false" constant="false" hasOnlySubstanceUnits="false" id="M_UDPNAMA_ck" name="UDP-N-acetylmuramoyl-L-alanine" compartment="ck" fbc:chemicalFormula="C23H36N4O20P2"/>
      <species boundaryCondition="false" constant="false" hasOnlySubstanceUnits="false" id="M_UDPNAMAG_ck" name="UDP-N-acetylmuramoyl-L-alanyl-D-glutamic acid" compartment="ck" fbc:chemicalFormula="C28H43N5O23P2"/>
      <species boundaryCondition="false" constant="false" hasOnlySubstanceUnits="false" id="M_UGMD_ck" name="UDP-N-acetylmuramoyl-L-alanyl-D-gamma-glutamyl-meso-2,6-diaminoheptanedioic acid" compartment="ck" fbc:chemicalFormula="C35H55N7O26P2"/>
      <species boundaryCondition="false" constant="false" hasOnlySubstanceUnits="false" id="M_UGMDA_ck" name="UDP-N-acetylmuramoyl-L-alanyl-D-glutamyl-meso-2,6-diaminopimeloyl-D-alanyl-D-alanine" compartment="ck" fbc:chemicalFormula="C41H65N9O28P2"/>
      <species boundaryCondition="false" constant="false" hasOnlySubstanceUnits="false" id="M_UMP_ck" name="UDP-N-acetylmuramoyl-L-alanyl-D-glutamyl-meso-2,6-diaminopimeloyl-D-alanyl-D-alanine" compartment="ck" fbc:chemicalFormula="C9H13N2O9P"/>
      <species boundaryCondition="false" constant="false" hasOnlySubstanceUnits="false" id="M_UPGIII_ck" name="uroporphyrinogen III" compartment="ck" fbc:chemicalFormula="C40H44N4O16"/>
      <species boundaryCondition="false" constant="false" hasOnlySubstanceUnits="false" id="M_URA_c" name="Uracil" compartment="c" fbc:chemicalFormula="C4H4N2O2"/>
      <species boundaryCondition="false" constant="false" hasOnlySubstanceUnits="false" id="M_URA_ck" name="Uracil" compartment="ck" fbc:chemicalFormula="C4H4N2O2"/>
      <species boundaryCondition="false" constant="false" hasOnlySubstanceUnits="false" id="M_URA_e" name="Uracil" compartment="e" fbc:chemicalFormula="C4H4N2O2"/>
      <species boundaryCondition="false" constant="false" hasOnlySubstanceUnits="false" id="M_UREA_c" name="Urea" compartment="c" fbc:chemicalFormula="CH4N2O"/>
      <species boundaryCondition="false" constant="false" hasOnlySubstanceUnits="false" id="M_UREA_ck" name="Urea" compartment="ck" fbc:chemicalFormula="CH4N2O"/>
      <species boundaryCondition="false" constant="false" hasOnlySubstanceUnits="false" id="M_UREA_e" name="Urea" compartment="e" fbc:chemicalFormula="CH4N2O"/>
      <species boundaryCondition="false" constant="false" hasOnlySubstanceUnits="false" id="M_UREACAR_ck" name="urea-1-carboxylic acid" compartment="ck" fbc:chemicalFormula="C2H4N2O3"/>
      <species boundaryCondition="false" constant="false" hasOnlySubstanceUnits="false" id="M_URI_c" name="Uridine" compartment="c" fbc:chemicalFormula="C9H12N2O6"/>
      <species boundaryCondition="false" constant="false" hasOnlySubstanceUnits="false" id="M_URI_ck" name="Uridine" compartment="ck" fbc:chemicalFormula="C9H12N2O6"/>
      <species boundaryCondition="false" constant="false" hasOnlySubstanceUnits="false" id="M_URI_e" name="Uridine" compartment="e" fbc:chemicalFormula="C9H12N2O6"/>
      <species boundaryCondition="false" constant="false" hasOnlySubstanceUnits="false" id="M_URSIN_e" name="Ursin" compartment="e" fbc:chemicalFormula="C12H16O7"/>
      <species boundaryCondition="false" constant="false" hasOnlySubstanceUnits="false" id="M_UTP_c" name="UTP" compartment="c" fbc:chemicalFormula="C9H12N2O15P3"/>
      <species boundaryCondition="false" constant="false" hasOnlySubstanceUnits="false" id="M_UTP_ck" name="UTP" compartment="ck" fbc:chemicalFormula="C9H15N2O15P3"/>
      <species boundaryCondition="false" constant="false" hasOnlySubstanceUnits="false" id="M_VAC_ck" name="vinyl acetate" compartment="ck" fbc:chemicalFormula="C4H6O2"/>
      <species boundaryCondition="false" constant="false" hasOnlySubstanceUnits="false" id="M_VAC_e" name="vinyl acetate" compartment="e" fbc:chemicalFormula="C4H6O2"/>
      <species boundaryCondition="false" constant="false" hasOnlySubstanceUnits="false" id="M_VACOA_ck" name="vinylacetyl-CoA" compartment="ck" fbc:chemicalFormula="C25H40N7O17P3S"/>
      <species boundaryCondition="false" constant="false" hasOnlySubstanceUnits="false" id="M_VAL_c" name="L-valine" compartment="c" fbc:chemicalFormula="C5H11NO2"/>
      <species boundaryCondition="false" constant="false" hasOnlySubstanceUnits="false" id="M_VAL_ck" name="L-valine" compartment="ck" fbc:chemicalFormula="C5H11NO2"/>
      <species boundaryCondition="false" constant="false" hasOnlySubstanceUnits="false" id="M_VAL_e" name="L-valine" compartment="e" fbc:chemicalFormula="C5H11NO2"/>
      <species boundaryCondition="false" constant="false" hasOnlySubstanceUnits="false" id="M_VIT_B12_c" name="Vitamin B12" compartment="c" fbc:chemicalFormula="C61H86CoN13O14PR"/>
      <species boundaryCondition="false" constant="false" hasOnlySubstanceUnits="false" id="M_VIT_B12_e" name="Vitamin B12" compartment="e" fbc:chemicalFormula="C61H86CoN13O14PR"/>
      <species boundaryCondition="false" constant="false" hasOnlySubstanceUnits="false" id="M_VIT_B12r_c" name="Vitamin B12r" compartment="c" fbc:chemicalFormula="C62H89CoN13O14P"/>
      <species boundaryCondition="false" constant="false" hasOnlySubstanceUnits="false" id="M_VIT_B12r_e" name="Vitamin B12r" compartment="e" fbc:chemicalFormula="C62H89CoN13O14P"/>
      <species boundaryCondition="false" constant="false" hasOnlySubstanceUnits="false" id="M_XAN_c" name="9H-xanthine" compartment="c" fbc:chemicalFormula="C5H4N4O2"/>
      <species boundaryCondition="false" constant="false" hasOnlySubstanceUnits="false" id="M_XAN_ck" name="9H-xanthine" compartment="ck" fbc:chemicalFormula="C5H4N4O2"/>
      <species boundaryCondition="false" constant="false" hasOnlySubstanceUnits="false" id="M_XAN_e" name="9H-xanthine" compartment="e" fbc:chemicalFormula="C5H4N4O2"/>
      <species boundaryCondition="false" constant="false" hasOnlySubstanceUnits="false" id="M_XMP_ck" name="5&apos;-xanthylic acid" compartment="ck" fbc:chemicalFormula="C10H13N4O9P"/>
      <species boundaryCondition="false" constant="false" hasOnlySubstanceUnits="false" id="M_XTP_ck" name="XTP" compartment="ck" fbc:chemicalFormula="C10H15N4O15P3"/>
      <species boundaryCondition="false" constant="false" hasOnlySubstanceUnits="false" id="XTSINE_ck" name="xanthosine" compartment="ck" fbc:chemicalFormula="C10H12N4O6"/>
      <species boundaryCondition="false" constant="false" hasOnlySubstanceUnits="false" id="M_XYL_c" name="Xylose" compartment="c" fbc:chemicalFormula="C5H10O5"/>
      <species boundaryCondition="false" constant="false" hasOnlySubstanceUnits="false" id="M_XUL5P_ck" name="D-xylulose 5-phosphate" compartment="ck" fbc:chemicalFormula="C5H11O8P"/>
      <species boundaryCondition="false" constant="false" hasOnlySubstanceUnits="false" id="M_XYL_ck" name="Xylose" compartment="ck" fbc:chemicalFormula="C5H10O5"/>
      <species boundaryCondition="false" constant="false" hasOnlySubstanceUnits="false" id="M_XYL_e" name="Xylose" compartment="e" fbc:chemicalFormula="C5H10O5"/>
      <species boundaryCondition="false" constant="false" hasOnlySubstanceUnits="false" id="M_ZN_c" name="Zn2+" compartment="c" fbc:chemicalFormula="Zn"/>
      <species boundaryCondition="false" constant="false" hasOnlySubstanceUnits="false" id="M_ZN_ck" name="Zn2+" compartment="ck" fbc:chemicalFormula="Zn"/>
      <species boundaryCondition="false" constant="false" hasOnlySubstanceUnits="false" id="M_ZN_e" name="Zn2+" compartment="e" fbc:chemicalFormula="Zn"/>
      <species boundaryCondition="false" constant="false" hasOnlySubstanceUnits="false" id="M_Co2_ck" name="cobalto" compartment="ck" fbc:chemicalFormula="Co"/>
      <species boundaryCondition="false" constant="false" hasOnlySubstanceUnits="false" id="M_ILE_c" name="L-isoleucine" compartment="c" fbc:chemicalFormula="C6H13NO2"/>
      <species boundaryCondition="false" constant="false" hasOnlySubstanceUnits="false" id="M_DSER_c" name="D-serine" compartment="c" fbc:chemicalFormula="C3H7NO3"/>
    </listOfSpecies>
    <fbc:listOfGeneProducts>
      <fbc:geneProduct fbc:id="G_BS101_21015" fbc:label="BS101_21015" fbc:name="BS101_21015"/>
      <fbc:geneProduct fbc:id="G_BS101_21025" fbc:label="BS101_21025" fbc:name="BS101_21025"/>
      <fbc:geneProduct fbc:id="G_BS101_21010" fbc:label="BS101_21010" fbc:name="BS101_21010"/>
      <fbc:geneProduct fbc:id="G_BS101_08340" fbc:label="BS101_08340" fbc:name="BS101_08340"/>
      <fbc:geneProduct fbc:id="G_BS101_06210" fbc:label="BS101_06210" fbc:name="BS101_06210"/>
      <fbc:geneProduct fbc:id="G_BS101_09855" fbc:label="BS101_09855" fbc:name="BS101_09855"/>
      <fbc:geneProduct fbc:id="G_BS101_21000" fbc:label="BS101_21000" fbc:name="BS101_21000"/>
      <fbc:geneProduct fbc:id="G_BS101_20990" fbc:label="BS101_20990" fbc:name="BS101_20990"/>
      <fbc:geneProduct fbc:id="G_BS101_20985" fbc:label="BS101_20985" fbc:name="BS101_20985"/>
      <fbc:geneProduct fbc:id="G_BS101_20995" fbc:label="BS101_20995" fbc:name="BS101_20995"/>
      <fbc:geneProduct fbc:id="G_BS101_20980" fbc:label="BS101_20980" fbc:name="BS101_20980"/>
      <fbc:geneProduct fbc:id="G_BS101_20970" fbc:label="BS101_20970" fbc:name="BS101_20970"/>
      <fbc:geneProduct fbc:id="G_BS101_20965" fbc:label="BS101_20965" fbc:name="BS101_20965"/>
      <fbc:geneProduct fbc:id="G_BS101_20975" fbc:label="BS101_20975" fbc:name="BS101_20975"/>
      <fbc:geneProduct fbc:id="G_CAETHG_RS16645" fbc:label="CAETHG_RS16645" fbc:name="CAETHG_RS16645"/>
      <fbc:geneProduct fbc:id="G_CAETHG_RS11850" fbc:label="CAETHG_RS11850" fbc:name="CAETHG_RS11850"/>
      <fbc:geneProduct fbc:id="G_BS101_14215" fbc:label="BS101_14215" fbc:name="BS101_14215"/>
      <fbc:geneProduct fbc:id="G_BS101_16595" fbc:label="BS101_16595" fbc:name="BS101_16595"/>
      <fbc:geneProduct fbc:id="G_BS101_02945" fbc:label="BS101_02945" fbc:name="BS101_02945"/>
      <fbc:geneProduct fbc:id="G_BS101_06205" fbc:label="BS101_06205" fbc:name="BS101_06205"/>
      <fbc:geneProduct fbc:id="G_BS101_00820" fbc:label="BS101_00820" fbc:name="BS101_00820"/>
      <fbc:geneProduct fbc:id="G_CAETHG_RS14270" fbc:label="CAETHG_RS14270" fbc:name="CAETHG_RS14270"/>
      <fbc:geneProduct fbc:id="G_BS101_18915" fbc:label="BS101_18915" fbc:name="BS101_18915"/>
      <fbc:geneProduct fbc:id="G_BS101_20635" fbc:label="BS101_20635" fbc:name="BS101_20635"/>
      <fbc:geneProduct fbc:id="G_BS101_05205" fbc:label="BS101_05205" fbc:name="BS101_05205"/>
      <fbc:geneProduct fbc:id="G_BS101_06085" fbc:label="BS101_06085" fbc:name="BS101_06085"/>
      <fbc:geneProduct fbc:id="G_BS101_09805" fbc:label="BS101_09805" fbc:name="BS101_09805"/>
      <fbc:geneProduct fbc:id="G_BS101_09800" fbc:label="BS101_09800" fbc:name="BS101_09800"/>
      <fbc:geneProduct fbc:id="G_BS101_06080" fbc:label="BS101_06080" fbc:name="BS101_06080"/>
      <fbc:geneProduct fbc:id="G_BS101_01930" fbc:label="BS101_01930" fbc:name="BS101_01930"/>
      <fbc:geneProduct fbc:id="G_BS101_01935" fbc:label="BS101_01935" fbc:name="BS101_01935"/>
      <fbc:geneProduct fbc:id="G_BS101_08675" fbc:label="BS101_08675" fbc:name="BS101_08675"/>
      <fbc:geneProduct fbc:id="G_BS101_18935" fbc:label="BS101_18935" fbc:name="BS101_18935"/>
      <fbc:geneProduct fbc:id="G_BS101_10745" fbc:label="BS101_10745" fbc:name="BS101_10745"/>
      <fbc:geneProduct fbc:id="G_BS101_10720" fbc:label="BS101_10720" fbc:name="BS101_10720"/>
      <fbc:geneProduct fbc:id="G_BS101_10785" fbc:label="BS101_10785" fbc:name="BS101_10785"/>
      <fbc:geneProduct fbc:id="G_BS101_09745" fbc:label="BS101_09745" fbc:name="BS101_09745"/>
      <fbc:geneProduct fbc:id="G_BS101_02965" fbc:label="BS101_02965" fbc:name="BS101_02965"/>
      <fbc:geneProduct fbc:id="G_peg__SBML_DOT__601" fbc:label="peg__SBML_DOT__601" fbc:name="peg.601"/>
      <fbc:geneProduct fbc:id="G_BS101_15655" fbc:label="BS101_15655" fbc:name="BS101_15655"/>
      <fbc:geneProduct fbc:id="G_BS101_21585" fbc:label="BS101_21585" fbc:name="BS101_21585"/>
      <fbc:geneProduct fbc:id="G_BS101_03585" fbc:label="BS101_03585" fbc:name="BS101_03585"/>
      <fbc:geneProduct fbc:id="G_BS101_13770" fbc:label="BS101_13770" fbc:name="BS101_13770"/>
      <fbc:geneProduct fbc:id="G_BS101_13775" fbc:label="BS101_13775" fbc:name="BS101_13775"/>
      <fbc:geneProduct fbc:id="G_peg__SBML_DOT__1701" fbc:label="peg__SBML_DOT__1701" fbc:name="peg.1701"/>
      <fbc:geneProduct fbc:id="G_BS101_12300" fbc:label="BS101_12300" fbc:name="BS101_12300"/>
      <fbc:geneProduct fbc:id="G_CAETHG_RS13765" fbc:label="CAETHG_RS13765" fbc:name="CAETHG_RS13765"/>
      <fbc:geneProduct fbc:id="G_CAETHG_RS07665" fbc:label="CAETHG_RS07665" fbc:name="CAETHG_RS07665"/>
      <fbc:geneProduct fbc:id="G_CAETHG_RS02095" fbc:label="CAETHG_RS02095" fbc:name="CAETHG_RS02095"/>
      <fbc:geneProduct fbc:id="G_CAETHG_RS02105" fbc:label="CAETHG_RS02105" fbc:name="CAETHG_RS02105"/>
      <fbc:geneProduct fbc:id="G_CAETHG_RS02935" fbc:label="CAETHG_RS02935" fbc:name="CAETHG_RS02935"/>
      <fbc:geneProduct fbc:id="G_CAETHG_RS02930" fbc:label="CAETHG_RS02930" fbc:name="CAETHG_RS02930"/>
      <fbc:geneProduct fbc:id="G_CAETHG_RS02100" fbc:label="CAETHG_RS02100" fbc:name="CAETHG_RS02100"/>
      <fbc:geneProduct fbc:id="G_CAETHG_RS16140" fbc:label="CAETHG_RS16140" fbc:name="CAETHG_RS16140"/>
      <fbc:geneProduct fbc:id="G_CAETHG_RS08865" fbc:label="CAETHG_RS08865" fbc:name="CAETHG_RS08865"/>
      <fbc:geneProduct fbc:id="G_CAETHG_RS18395" fbc:label="CAETHG_RS18395" fbc:name="CAETHG_RS18395"/>
      <fbc:geneProduct fbc:id="G_CAETHG_RS18400" fbc:label="CAETHG_RS18400" fbc:name="CAETHG_RS18400"/>
      <fbc:geneProduct fbc:id="G_CAETHG_RS08810" fbc:label="CAETHG_RS08810" fbc:name="CAETHG_RS08810"/>
      <fbc:geneProduct fbc:id="G_CAETHG_RS15865" fbc:label="CAETHG_RS15865" fbc:name="CAETHG_RS15865"/>
      <fbc:geneProduct fbc:id="G_CAETHG_RS15860" fbc:label="CAETHG_RS15860" fbc:name="CAETHG_RS15860"/>
      <fbc:geneProduct fbc:id="G_CAETHG_RS15850" fbc:label="CAETHG_RS15850" fbc:name="CAETHG_RS15850"/>
      <fbc:geneProduct fbc:id="G_CAETHG_RS15840" fbc:label="CAETHG_RS15840" fbc:name="CAETHG_RS15840"/>
      <fbc:geneProduct fbc:id="G_CAETHG_RS15855" fbc:label="CAETHG_RS15855" fbc:name="CAETHG_RS15855"/>
      <fbc:geneProduct fbc:id="G_CAETHG_RS15845" fbc:label="CAETHG_RS15845" fbc:name="CAETHG_RS15845"/>
      <fbc:geneProduct fbc:id="G_BS101_19370" fbc:label="BS101_19370" fbc:name="BS101_19370"/>
      <fbc:geneProduct fbc:id="G_peg__SBML_DOT__2206" fbc:label="peg__SBML_DOT__2206" fbc:name="peg.2206"/>
      <fbc:geneProduct fbc:id="G_BS101_10770" fbc:label="BS101_10770" fbc:name="BS101_10770"/>
      <fbc:geneProduct fbc:id="G_BS101_06320" fbc:label="BS101_06320" fbc:name="BS101_06320"/>
      <fbc:geneProduct fbc:id="G_BS101_13540" fbc:label="BS101_13540" fbc:name="BS101_13540"/>
      <fbc:geneProduct fbc:id="G_BS101_16490" fbc:label="BS101_16490" fbc:name="BS101_16490"/>
      <fbc:geneProduct fbc:id="G_BS101_16495" fbc:label="BS101_16495" fbc:name="BS101_16495"/>
      <fbc:geneProduct fbc:id="G_BS101_02825" fbc:label="BS101_02825" fbc:name="BS101_02825"/>
      <fbc:geneProduct fbc:id="G_BS101_18885" fbc:label="BS101_18885" fbc:name="BS101_18885"/>
      <fbc:geneProduct fbc:id="G_BS101_20435" fbc:label="BS101_20435" fbc:name="BS101_20435"/>
      <fbc:geneProduct fbc:id="G_BS101_06900" fbc:label="BS101_06900" fbc:name="BS101_06900"/>
      <fbc:geneProduct fbc:id="G_BS101_16845" fbc:label="BS101_16845" fbc:name="BS101_16845"/>
      <fbc:geneProduct fbc:id="G_BS101_19730" fbc:label="BS101_19730" fbc:name="BS101_19730"/>
      <fbc:geneProduct fbc:id="G_BS101_18930" fbc:label="BS101_18930" fbc:name="BS101_18930"/>
      <fbc:geneProduct fbc:id="G_BS101_05200" fbc:label="BS101_05200" fbc:name="BS101_05200"/>
      <fbc:geneProduct fbc:id="G_BS101_17605" fbc:label="BS101_17605" fbc:name="BS101_17605"/>
      <fbc:geneProduct fbc:id="G_BS101_01570" fbc:label="BS101_01570" fbc:name="BS101_01570"/>
      <fbc:geneProduct fbc:id="G_BS101_18920" fbc:label="BS101_18920" fbc:name="BS101_18920"/>
      <fbc:geneProduct fbc:id="G_BS101_10425" fbc:label="BS101_10425" fbc:name="BS101_10425"/>
      <fbc:geneProduct fbc:id="G_CAETHG_RS16745" fbc:label="CAETHG_RS16745" fbc:name="CAETHG_RS16745"/>
      <fbc:geneProduct fbc:id="G_BS101_15230" fbc:label="BS101_15230" fbc:name="BS101_15230"/>
      <fbc:geneProduct fbc:id="G_BS101_05855" fbc:label="BS101_05855" fbc:name="BS101_05855"/>
      <fbc:geneProduct fbc:id="G_CAETHG_RS10720" fbc:label="CAETHG_RS10720" fbc:name="CAETHG_RS10720"/>
      <fbc:geneProduct fbc:id="G_BS101_08335" fbc:label="BS101_08335" fbc:name="BS101_08335"/>
      <fbc:geneProduct fbc:id="G_BS101_05485" fbc:label="BS101_05485" fbc:name="BS101_05485"/>
      <fbc:geneProduct fbc:id="G_BS101_20430" fbc:label="BS101_20430" fbc:name="BS101_20430"/>
      <fbc:geneProduct fbc:id="G_BS101_06680" fbc:label="BS101_06680" fbc:name="BS101_06680"/>
      <fbc:geneProduct fbc:id="G_BS101_16450" fbc:label="BS101_16450" fbc:name="BS101_16450"/>
      <fbc:geneProduct fbc:id="G_BS101_17825" fbc:label="BS101_17825" fbc:name="BS101_17825"/>
      <fbc:geneProduct fbc:id="G_BS101_19405" fbc:label="BS101_19405" fbc:name="BS101_19405"/>
      <fbc:geneProduct fbc:id="G_peg__SBML_DOT__589" fbc:label="peg__SBML_DOT__589" fbc:name="peg.589"/>
      <fbc:geneProduct fbc:id="G_BS101_02910" fbc:label="BS101_02910" fbc:name="BS101_02910"/>
      <fbc:geneProduct fbc:id="G_BS101_16565" fbc:label="BS101_16565" fbc:name="BS101_16565"/>
      <fbc:geneProduct fbc:id="G_BS101_07640" fbc:label="BS101_07640" fbc:name="BS101_07640"/>
      <fbc:geneProduct fbc:id="G_BS101_18840" fbc:label="BS101_18840" fbc:name="BS101_18840"/>
      <fbc:geneProduct fbc:id="G_BS101_17595" fbc:label="BS101_17595" fbc:name="BS101_17595"/>
      <fbc:geneProduct fbc:id="G_BS101_04050" fbc:label="BS101_04050" fbc:name="BS101_04050"/>
      <fbc:geneProduct fbc:id="G_BS101_16890" fbc:label="BS101_16890" fbc:name="BS101_16890"/>
      <fbc:geneProduct fbc:id="G_BS101_21240" fbc:label="BS101_21240" fbc:name="BS101_21240"/>
      <fbc:geneProduct fbc:id="G_peg__SBML_DOT__748" fbc:label="peg__SBML_DOT__748" fbc:name="peg.748"/>
      <fbc:geneProduct fbc:id="G_BS101_19760" fbc:label="BS101_19760" fbc:name="BS101_19760"/>
      <fbc:geneProduct fbc:id="G_BS101_18680" fbc:label="BS101_18680" fbc:name="BS101_18680"/>
      <fbc:geneProduct fbc:id="G_BS101_19765" fbc:label="BS101_19765" fbc:name="BS101_19765"/>
      <fbc:geneProduct fbc:id="G_BS101_19755" fbc:label="BS101_19755" fbc:name="BS101_19755"/>
      <fbc:geneProduct fbc:id="G_BS101_10780" fbc:label="BS101_10780" fbc:name="BS101_10780"/>
      <fbc:geneProduct fbc:id="G_peg__SBML_DOT__2208" fbc:label="peg__SBML_DOT__2208" fbc:name="peg.2208"/>
      <fbc:geneProduct fbc:id="G_BS101_19745" fbc:label="BS101_19745" fbc:name="BS101_19745"/>
      <fbc:geneProduct fbc:id="G_BS101_19740" fbc:label="BS101_19740" fbc:name="BS101_19740"/>
      <fbc:geneProduct fbc:id="G_BS101_09750" fbc:label="BS101_09750" fbc:name="BS101_09750"/>
      <fbc:geneProduct fbc:id="G_BS101_16950" fbc:label="BS101_16950" fbc:name="BS101_16950"/>
      <fbc:geneProduct fbc:id="G_BS101_09495" fbc:label="BS101_09495" fbc:name="BS101_09495"/>
      <fbc:geneProduct fbc:id="G_BS101_01345" fbc:label="BS101_01345" fbc:name="BS101_01345"/>
      <fbc:geneProduct fbc:id="G_BS101_21030" fbc:label="BS101_21030" fbc:name="BS101_21030"/>
      <fbc:geneProduct fbc:id="G_BS101_13860" fbc:label="BS101_13860" fbc:name="BS101_13860"/>
      <fbc:geneProduct fbc:id="G_BS101_12270" fbc:label="BS101_12270" fbc:name="BS101_12270"/>
      <fbc:geneProduct fbc:id="G_BS101_02000" fbc:label="BS101_02000" fbc:name="BS101_02000"/>
      <fbc:geneProduct fbc:id="G_BS101_02005" fbc:label="BS101_02005" fbc:name="BS101_02005"/>
      <fbc:geneProduct fbc:id="G_BS101_17325" fbc:label="BS101_17325" fbc:name="BS101_17325"/>
      <fbc:geneProduct fbc:id="G_BS101_07155" fbc:label="BS101_07155" fbc:name="BS101_07155"/>
      <fbc:geneProduct fbc:id="G_BS101_21255" fbc:label="BS101_21255" fbc:name="BS101_21255"/>
      <fbc:geneProduct fbc:id="G_BS101_00950" fbc:label="BS101_00950" fbc:name="BS101_00950"/>
      <fbc:geneProduct fbc:id="G_BS101_14395" fbc:label="BS101_14395" fbc:name="BS101_14395"/>
      <fbc:geneProduct fbc:id="G_BS101_10160" fbc:label="BS101_10160" fbc:name="BS101_10160"/>
      <fbc:geneProduct fbc:id="G_BS101_11220" fbc:label="BS101_11220" fbc:name="BS101_11220"/>
      <fbc:geneProduct fbc:id="G_BS101_05865" fbc:label="BS101_05865" fbc:name="BS101_05865"/>
      <fbc:geneProduct fbc:id="G_BS101_16560" fbc:label="BS101_16560" fbc:name="BS101_16560"/>
      <fbc:geneProduct fbc:id="G_BS101_16555" fbc:label="BS101_16555" fbc:name="BS101_16555"/>
      <fbc:geneProduct fbc:id="G_BS101_20615" fbc:label="BS101_20615" fbc:name="BS101_20615"/>
      <fbc:geneProduct fbc:id="G_BS101_16575" fbc:label="BS101_16575" fbc:name="BS101_16575"/>
      <fbc:geneProduct fbc:id="G_BS101_16585" fbc:label="BS101_16585" fbc:name="BS101_16585"/>
      <fbc:geneProduct fbc:id="G_BS101_16425" fbc:label="BS101_16425" fbc:name="BS101_16425"/>
      <fbc:geneProduct fbc:id="G_BS101_16435" fbc:label="BS101_16435" fbc:name="BS101_16435"/>
      <fbc:geneProduct fbc:id="G_BS101_16420" fbc:label="BS101_16420" fbc:name="BS101_16420"/>
      <fbc:geneProduct fbc:id="G_BS101_16430" fbc:label="BS101_16430" fbc:name="BS101_16430"/>
      <fbc:geneProduct fbc:id="G_BS101_17260" fbc:label="BS101_17260" fbc:name="BS101_17260"/>
      <fbc:geneProduct fbc:id="G_BS101_11225" fbc:label="BS101_11225" fbc:name="BS101_11225"/>
      <fbc:geneProduct fbc:id="G_BS101_13525" fbc:label="BS101_13525" fbc:name="BS101_13525"/>
      <fbc:geneProduct fbc:id="G_BS101_09135" fbc:label="BS101_09135" fbc:name="BS101_09135"/>
      <fbc:geneProduct fbc:id="G_BS101_05475" fbc:label="BS101_05475" fbc:name="BS101_05475"/>
      <fbc:geneProduct fbc:id="G_BS101_05470" fbc:label="BS101_05470" fbc:name="BS101_05470"/>
      <fbc:geneProduct fbc:id="G_BS101_02950" fbc:label="BS101_02950" fbc:name="BS101_02950"/>
      <fbc:geneProduct fbc:id="G_BS101_09865" fbc:label="BS101_09865" fbc:name="BS101_09865"/>
      <fbc:geneProduct fbc:id="G_BS101_09870" fbc:label="BS101_09870" fbc:name="BS101_09870"/>
      <fbc:geneProduct fbc:id="G_BS101_06750" fbc:label="BS101_06750" fbc:name="BS101_06750"/>
      <fbc:geneProduct fbc:id="G_BS101_01925" fbc:label="BS101_01925" fbc:name="BS101_01925"/>
      <fbc:geneProduct fbc:id="G_BS101_04625" fbc:label="BS101_04625" fbc:name="BS101_04625"/>
      <fbc:geneProduct fbc:id="G_BS101_04630" fbc:label="BS101_04630" fbc:name="BS101_04630"/>
      <fbc:geneProduct fbc:id="G_BS101_05900" fbc:label="BS101_05900" fbc:name="BS101_05900"/>
      <fbc:geneProduct fbc:id="G_BS101_15570" fbc:label="BS101_15570" fbc:name="BS101_15570"/>
      <fbc:geneProduct fbc:id="G_BS101_16885" fbc:label="BS101_16885" fbc:name="BS101_16885"/>
      <fbc:geneProduct fbc:id="G_BS101_06720" fbc:label="BS101_06720" fbc:name="BS101_06720"/>
      <fbc:geneProduct fbc:id="G_BS101_04895" fbc:label="BS101_04895" fbc:name="BS101_04895"/>
      <fbc:geneProduct fbc:id="G_BS101_06730" fbc:label="BS101_06730" fbc:name="BS101_06730"/>
      <fbc:geneProduct fbc:id="G_BS101_11215" fbc:label="BS101_11215" fbc:name="BS101_11215"/>
      <fbc:geneProduct fbc:id="G_BS101_18710" fbc:label="BS101_18710" fbc:name="BS101_18710"/>
      <fbc:geneProduct fbc:id="G_BS101_11485" fbc:label="BS101_11485" fbc:name="BS101_11485"/>
      <fbc:geneProduct fbc:id="G_BS101_13535" fbc:label="BS101_13535" fbc:name="BS101_13535"/>
      <fbc:geneProduct fbc:id="G_BS101_10675" fbc:label="BS101_10675" fbc:name="BS101_10675"/>
      <fbc:geneProduct fbc:id="G_BS101_10670" fbc:label="BS101_10670" fbc:name="BS101_10670"/>
      <fbc:geneProduct fbc:id="G_BS101_15520" fbc:label="BS101_15520" fbc:name="BS101_15520"/>
      <fbc:geneProduct fbc:id="G_BS101_00450" fbc:label="BS101_00450" fbc:name="BS101_00450"/>
      <fbc:geneProduct fbc:id="G_BS101_08590" fbc:label="BS101_08590" fbc:name="BS101_08590"/>
      <fbc:geneProduct fbc:id="G_BS101_16255" fbc:label="BS101_16255" fbc:name="BS101_16255"/>
      <fbc:geneProduct fbc:id="G_BS101_10820" fbc:label="BS101_10820" fbc:name="BS101_10820"/>
      <fbc:geneProduct fbc:id="G_BS101_07760" fbc:label="BS101_07760" fbc:name="BS101_07760"/>
      <fbc:geneProduct fbc:id="G_BS101_07755" fbc:label="BS101_07755" fbc:name="BS101_07755"/>
      <fbc:geneProduct fbc:id="G_BS101_07745" fbc:label="BS101_07745" fbc:name="BS101_07745"/>
      <fbc:geneProduct fbc:id="G_BS101_07735" fbc:label="BS101_07735" fbc:name="BS101_07735"/>
      <fbc:geneProduct fbc:id="G_BS101_07750" fbc:label="BS101_07750" fbc:name="BS101_07750"/>
      <fbc:geneProduct fbc:id="G_BS101_07740" fbc:label="BS101_07740" fbc:name="BS101_07740"/>
      <fbc:geneProduct fbc:id="G_BS101_08765" fbc:label="BS101_08765" fbc:name="BS101_08765"/>
      <fbc:geneProduct fbc:id="G_BS101_12490" fbc:label="BS101_12490" fbc:name="BS101_12490"/>
      <fbc:geneProduct fbc:id="G_BS101_08770" fbc:label="BS101_08770" fbc:name="BS101_08770"/>
      <fbc:geneProduct fbc:id="G_BS101_07310" fbc:label="BS101_07310" fbc:name="BS101_07310"/>
      <fbc:geneProduct fbc:id="G_BS101_12465" fbc:label="BS101_12465" fbc:name="BS101_12465"/>
      <fbc:geneProduct fbc:id="G_BS101_11540" fbc:label="BS101_11540" fbc:name="BS101_11540"/>
      <fbc:geneProduct fbc:id="G_BS101_11535" fbc:label="BS101_11535" fbc:name="BS101_11535"/>
      <fbc:geneProduct fbc:id="G_BS101_02270" fbc:label="BS101_02270" fbc:name="BS101_02270"/>
      <fbc:geneProduct fbc:id="G_BS101_05385" fbc:label="BS101_05385" fbc:name="BS101_05385"/>
      <fbc:geneProduct fbc:id="G_BS101_06575" fbc:label="BS101_06575" fbc:name="BS101_06575"/>
      <fbc:geneProduct fbc:id="G_BS101_10965" fbc:label="BS101_10965" fbc:name="BS101_10965"/>
      <fbc:geneProduct fbc:id="G_BS101_06570" fbc:label="BS101_06570" fbc:name="BS101_06570"/>
      <fbc:geneProduct fbc:id="G_BS101_10615" fbc:label="BS101_10615" fbc:name="BS101_10615"/>
      <fbc:geneProduct fbc:id="G_BS101_06530" fbc:label="BS101_06530" fbc:name="BS101_06530"/>
      <fbc:geneProduct fbc:id="G_BS101_17080" fbc:label="BS101_17080" fbc:name="BS101_17080"/>
      <fbc:geneProduct fbc:id="G_BS101_06535" fbc:label="BS101_06535" fbc:name="BS101_06535"/>
      <fbc:geneProduct fbc:id="G_BS101_17065" fbc:label="BS101_17065" fbc:name="BS101_17065"/>
      <fbc:geneProduct fbc:id="G_BS101_03460" fbc:label="BS101_03460" fbc:name="BS101_03460"/>
      <fbc:geneProduct fbc:id="G_BS101_17060" fbc:label="BS101_17060" fbc:name="BS101_17060"/>
      <fbc:geneProduct fbc:id="G_BS101_06595" fbc:label="BS101_06595" fbc:name="BS101_06595"/>
      <fbc:geneProduct fbc:id="G_BS101_05390" fbc:label="BS101_05390" fbc:name="BS101_05390"/>
      <fbc:geneProduct fbc:id="G_BS101_02260" fbc:label="BS101_02260" fbc:name="BS101_02260"/>
      <fbc:geneProduct fbc:id="G_BS101_02265" fbc:label="BS101_02265" fbc:name="BS101_02265"/>
      <fbc:geneProduct fbc:id="G_BS101_10610" fbc:label="BS101_10610" fbc:name="BS101_10610"/>
      <fbc:geneProduct fbc:id="G_BS101_10625" fbc:label="BS101_10625" fbc:name="BS101_10625"/>
      <fbc:geneProduct fbc:id="G_BS101_10620" fbc:label="BS101_10620" fbc:name="BS101_10620"/>
      <fbc:geneProduct fbc:id="G_BS101_06525" fbc:label="BS101_06525" fbc:name="BS101_06525"/>
      <fbc:geneProduct fbc:id="G_BS101_06580" fbc:label="BS101_06580" fbc:name="BS101_06580"/>
      <fbc:geneProduct fbc:id="G_BS101_06585" fbc:label="BS101_06585" fbc:name="BS101_06585"/>
      <fbc:geneProduct fbc:id="G_BS101_03455" fbc:label="BS101_03455" fbc:name="BS101_03455"/>
      <fbc:geneProduct fbc:id="G_BS101_05995" fbc:label="BS101_05995" fbc:name="BS101_05995"/>
      <fbc:geneProduct fbc:id="G_BS101_13710" fbc:label="BS101_13710" fbc:name="BS101_13710"/>
      <fbc:geneProduct fbc:id="G_BS101_11035" fbc:label="BS101_11035" fbc:name="BS101_11035"/>
      <fbc:geneProduct fbc:id="G_BS101_10850" fbc:label="BS101_10850" fbc:name="BS101_10850"/>
      <fbc:geneProduct fbc:id="G_BS101_10845" fbc:label="BS101_10845" fbc:name="BS101_10845"/>
      <fbc:geneProduct fbc:id="G_peg__SBML_DOT__2226" fbc:label="peg__SBML_DOT__2226" fbc:name="peg.2226"/>
      <fbc:geneProduct fbc:id="G_BS101_10865" fbc:label="BS101_10865" fbc:name="BS101_10865"/>
      <fbc:geneProduct fbc:id="G_BS101_10860" fbc:label="BS101_10860" fbc:name="BS101_10860"/>
      <fbc:geneProduct fbc:id="G_BS101_10855" fbc:label="BS101_10855" fbc:name="BS101_10855"/>
      <fbc:geneProduct fbc:id="G_BS101_10990" fbc:label="BS101_10990" fbc:name="BS101_10990"/>
      <fbc:geneProduct fbc:id="G_BS101_05985" fbc:label="BS101_05985" fbc:name="BS101_05985"/>
      <fbc:geneProduct fbc:id="G_BS101_05980" fbc:label="BS101_05980" fbc:name="BS101_05980"/>
      <fbc:geneProduct fbc:id="G_BS101_05975" fbc:label="BS101_05975" fbc:name="BS101_05975"/>
      <fbc:geneProduct fbc:id="G_BS101_09420" fbc:label="BS101_09420" fbc:name="BS101_09420"/>
      <fbc:geneProduct fbc:id="G_BS101_07620" fbc:label="BS101_07620" fbc:name="BS101_07620"/>
      <fbc:geneProduct fbc:id="G_BS101_16090" fbc:label="BS101_16090" fbc:name="BS101_16090"/>
      <fbc:geneProduct fbc:id="G_BS101_01350" fbc:label="BS101_01350" fbc:name="BS101_01350"/>
      <fbc:geneProduct fbc:id="G_BS101_15165" fbc:label="BS101_15165" fbc:name="BS101_15165"/>
      <fbc:geneProduct fbc:id="G_BS101_15145" fbc:label="BS101_15145" fbc:name="BS101_15145"/>
      <fbc:geneProduct fbc:id="G_BS101_15155" fbc:label="BS101_15155" fbc:name="BS101_15155"/>
      <fbc:geneProduct fbc:id="G_BS101_07845" fbc:label="BS101_07845" fbc:name="BS101_07845"/>
      <fbc:geneProduct fbc:id="G_BS101_15160" fbc:label="BS101_15160" fbc:name="BS101_15160"/>
      <fbc:geneProduct fbc:id="G_BS101_15175" fbc:label="BS101_15175" fbc:name="BS101_15175"/>
      <fbc:geneProduct fbc:id="G_BS101_15170" fbc:label="BS101_15170" fbc:name="BS101_15170"/>
      <fbc:geneProduct fbc:id="G_BS101_08655" fbc:label="BS101_08655" fbc:name="BS101_08655"/>
      <fbc:geneProduct fbc:id="G_BS101_17340" fbc:label="BS101_17340" fbc:name="BS101_17340"/>
      <fbc:geneProduct fbc:id="G_peg__SBML_DOT__1799" fbc:label="peg__SBML_DOT__1799" fbc:name="peg.1799"/>
      <fbc:geneProduct fbc:id="G_BS101_15150" fbc:label="BS101_15150" fbc:name="BS101_15150"/>
      <fbc:geneProduct fbc:id="G_BS101_08865" fbc:label="BS101_08865" fbc:name="BS101_08865"/>
      <fbc:geneProduct fbc:id="G_BS101_03000" fbc:label="BS101_03000" fbc:name="BS101_03000"/>
      <fbc:geneProduct fbc:id="G_peg__SBML_DOT__874" fbc:label="peg__SBML_DOT__874" fbc:name="peg.874"/>
      <fbc:geneProduct fbc:id="G_BS101_03005" fbc:label="BS101_03005" fbc:name="BS101_03005"/>
      <fbc:geneProduct fbc:id="G_peg__SBML_DOT__649" fbc:label="peg__SBML_DOT__649" fbc:name="peg.649"/>
      <fbc:geneProduct fbc:id="G_BS101_01470" fbc:label="BS101_01470" fbc:name="BS101_01470"/>
      <fbc:geneProduct fbc:id="G_BS101_09835" fbc:label="BS101_09835" fbc:name="BS101_09835"/>
      <fbc:geneProduct fbc:id="G_BS101_01045" fbc:label="BS101_01045" fbc:name="BS101_01045"/>
      <fbc:geneProduct fbc:id="G_BS101_14260" fbc:label="BS101_14260" fbc:name="BS101_14260"/>
      <fbc:geneProduct fbc:id="G_BS101_01840" fbc:label="BS101_01840" fbc:name="BS101_01840"/>
      <fbc:geneProduct fbc:id="G_BS101_09905" fbc:label="BS101_09905" fbc:name="BS101_09905"/>
      <fbc:geneProduct fbc:id="G_BS101_08220" fbc:label="BS101_08220" fbc:name="BS101_08220"/>
      <fbc:geneProduct fbc:id="G_BS101_15895" fbc:label="BS101_15895" fbc:name="BS101_15895"/>
      <fbc:geneProduct fbc:id="G_BS101_20670" fbc:label="BS101_20670" fbc:name="BS101_20670"/>
      <fbc:geneProduct fbc:id="G_BS101_17335" fbc:label="BS101_17335" fbc:name="BS101_17335"/>
      <fbc:geneProduct fbc:id="G_BS101_06030" fbc:label="BS101_06030" fbc:name="BS101_06030"/>
      <fbc:geneProduct fbc:id="G_BS101_05425" fbc:label="BS101_05425" fbc:name="BS101_05425"/>
      <fbc:geneProduct fbc:id="G_BS101_19630" fbc:label="BS101_19630" fbc:name="BS101_19630"/>
      <fbc:geneProduct fbc:id="G_BS101_13260" fbc:label="BS101_13260" fbc:name="BS101_13260"/>
      <fbc:geneProduct fbc:id="G_BS101_04420" fbc:label="BS101_04420" fbc:name="BS101_04420"/>
      <fbc:geneProduct fbc:id="G_BS101_13265" fbc:label="BS101_13265" fbc:name="BS101_13265"/>
      <fbc:geneProduct fbc:id="G_BS101_04425" fbc:label="BS101_04425" fbc:name="BS101_04425"/>
      <fbc:geneProduct fbc:id="G_BS101_18830" fbc:label="BS101_18830" fbc:name="BS101_18830"/>
      <fbc:geneProduct fbc:id="G_BS101_18825" fbc:label="BS101_18825" fbc:name="BS101_18825"/>
      <fbc:geneProduct fbc:id="G_BS101_18820" fbc:label="BS101_18820" fbc:name="BS101_18820"/>
      <fbc:geneProduct fbc:id="G_BS101_18805" fbc:label="BS101_18805" fbc:name="BS101_18805"/>
      <fbc:geneProduct fbc:id="G_BS101_18810" fbc:label="BS101_18810" fbc:name="BS101_18810"/>
      <fbc:geneProduct fbc:id="G_BS101_18800" fbc:label="BS101_18800" fbc:name="BS101_18800"/>
      <fbc:geneProduct fbc:id="G_BS101_18815" fbc:label="BS101_18815" fbc:name="BS101_18815"/>
      <fbc:geneProduct fbc:id="G_BS101_07435" fbc:label="BS101_07435" fbc:name="BS101_07435"/>
      <fbc:geneProduct fbc:id="G_BS101_21045" fbc:label="BS101_21045" fbc:name="BS101_21045"/>
      <fbc:geneProduct fbc:id="G_BS101_08480" fbc:label="BS101_08480" fbc:name="BS101_08480"/>
      <fbc:geneProduct fbc:id="G_peg__SBML_DOT__819" fbc:label="peg__SBML_DOT__819" fbc:name="peg.819"/>
      <fbc:geneProduct fbc:id="G_BS101_05830" fbc:label="BS101_05830" fbc:name="BS101_05830"/>
      <fbc:geneProduct fbc:id="G_BS101_21110" fbc:label="BS101_21110" fbc:name="BS101_21110"/>
      <fbc:geneProduct fbc:id="G_BS101_00190" fbc:label="BS101_00190" fbc:name="BS101_00190"/>
      <fbc:geneProduct fbc:id="G_BS101_21480" fbc:label="BS101_21480" fbc:name="BS101_21480"/>
      <fbc:geneProduct fbc:id="G_peg__SBML_DOT__1453" fbc:label="peg__SBML_DOT__1453" fbc:name="peg.1453"/>
      <fbc:geneProduct fbc:id="G_BS101_06330" fbc:label="BS101_06330" fbc:name="BS101_06330"/>
      <fbc:geneProduct fbc:id="G_BS101_07595" fbc:label="BS101_07595" fbc:name="BS101_07595"/>
      <fbc:geneProduct fbc:id="G_BS101_10940" fbc:label="BS101_10940" fbc:name="BS101_10940"/>
      <fbc:geneProduct fbc:id="G_BS101_20620" fbc:label="BS101_20620" fbc:name="BS101_20620"/>
      <fbc:geneProduct fbc:id="G_BS101_07645" fbc:label="BS101_07645" fbc:name="BS101_07645"/>
      <fbc:geneProduct fbc:id="G_BS101_21040" fbc:label="BS101_21040" fbc:name="BS101_21040"/>
      <fbc:geneProduct fbc:id="G_BS101_13495" fbc:label="BS101_13495" fbc:name="BS101_13495"/>
      <fbc:geneProduct fbc:id="G_BS101_21295" fbc:label="BS101_21295" fbc:name="BS101_21295"/>
      <fbc:geneProduct fbc:id="G_BS101_01970" fbc:label="BS101_01970" fbc:name="BS101_01970"/>
      <fbc:geneProduct fbc:id="G_peg__SBML_DOT__2044" fbc:label="peg__SBML_DOT__2044" fbc:name="peg.2044"/>
      <fbc:geneProduct fbc:id="G_BS101_20640" fbc:label="BS101_20640" fbc:name="BS101_20640"/>
      <fbc:geneProduct fbc:id="G_BS101_09590" fbc:label="BS101_09590" fbc:name="BS101_09590"/>
      <fbc:geneProduct fbc:id="G_BS101_07145" fbc:label="BS101_07145" fbc:name="BS101_07145"/>
      <fbc:geneProduct fbc:id="G_BS101_05700" fbc:label="BS101_05700" fbc:name="BS101_05700"/>
      <fbc:geneProduct fbc:id="G_peg__SBML_DOT__1965" fbc:label="peg__SBML_DOT__1965" fbc:name="peg.1965"/>
      <fbc:geneProduct fbc:id="G_BS101_09610" fbc:label="BS101_09610" fbc:name="BS101_09610"/>
      <fbc:geneProduct fbc:id="G_peg__SBML_DOT__1772" fbc:label="peg__SBML_DOT__1772" fbc:name="peg.1772"/>
      <fbc:geneProduct fbc:id="G_BS101_08640" fbc:label="BS101_08640" fbc:name="BS101_08640"/>
      <fbc:geneProduct fbc:id="G_BS101_09875" fbc:label="BS101_09875" fbc:name="BS101_09875"/>
      <fbc:geneProduct fbc:id="G_BS101_02975" fbc:label="BS101_02975" fbc:name="BS101_02975"/>
      <fbc:geneProduct fbc:id="G_BS101_09880" fbc:label="BS101_09880" fbc:name="BS101_09880"/>
      <fbc:geneProduct fbc:id="G_BS101_01265" fbc:label="BS101_01265" fbc:name="BS101_01265"/>
      <fbc:geneProduct fbc:id="G_BS101_09950" fbc:label="BS101_09950" fbc:name="BS101_09950"/>
      <fbc:geneProduct fbc:id="G_BS101_04470" fbc:label="BS101_04470" fbc:name="BS101_04470"/>
      <fbc:geneProduct fbc:id="G_BS101_09490" fbc:label="BS101_09490" fbc:name="BS101_09490"/>
      <fbc:geneProduct fbc:id="G_BS101_13035" fbc:label="BS101_13035" fbc:name="BS101_13035"/>
      <fbc:geneProduct fbc:id="G_BS101_12750" fbc:label="BS101_12750" fbc:name="BS101_12750"/>
      <fbc:geneProduct fbc:id="G_BS101_06480" fbc:label="BS101_06480" fbc:name="BS101_06480"/>
      <fbc:geneProduct fbc:id="G_BS101_04635" fbc:label="BS101_04635" fbc:name="BS101_04635"/>
      <fbc:geneProduct fbc:id="G_BS101_04990" fbc:label="BS101_04990" fbc:name="BS101_04990"/>
      <fbc:geneProduct fbc:id="G_peg__SBML_DOT__3480" fbc:label="peg__SBML_DOT__3480" fbc:name="peg.3480"/>
      <fbc:geneProduct fbc:id="G_BS101_16760" fbc:label="BS101_16760" fbc:name="BS101_16760"/>
      <fbc:geneProduct fbc:id="G_BS101_17740" fbc:label="BS101_17740" fbc:name="BS101_17740"/>
      <fbc:geneProduct fbc:id="G_BS101_06890" fbc:label="BS101_06890" fbc:name="BS101_06890"/>
      <fbc:geneProduct fbc:id="G_BS101_05550" fbc:label="BS101_05550" fbc:name="BS101_05550"/>
      <fbc:geneProduct fbc:id="G_BS101_02805" fbc:label="BS101_02805" fbc:name="BS101_02805"/>
      <fbc:geneProduct fbc:id="G_BS101_02855" fbc:label="BS101_02855" fbc:name="BS101_02855"/>
      <fbc:geneProduct fbc:id="G_peg__SBML_DOT__4468" fbc:label="peg__SBML_DOT__4468" fbc:name="peg.4468"/>
      <fbc:geneProduct fbc:id="G_BS101_04640" fbc:label="BS101_04640" fbc:name="BS101_04640"/>
      <fbc:geneProduct fbc:id="G_BS101_04645" fbc:label="BS101_04645" fbc:name="BS101_04645"/>
      <fbc:geneProduct fbc:id="G_BS101_04945" fbc:label="BS101_04945" fbc:name="BS101_04945"/>
      <fbc:geneProduct fbc:id="G_BS101_04955" fbc:label="BS101_04955" fbc:name="BS101_04955"/>
      <fbc:geneProduct fbc:id="G_BS101_20605" fbc:label="BS101_20605" fbc:name="BS101_20605"/>
      <fbc:geneProduct fbc:id="G_BS101_04210" fbc:label="BS101_04210" fbc:name="BS101_04210"/>
      <fbc:geneProduct fbc:id="G_BS101_08585" fbc:label="BS101_08585" fbc:name="BS101_08585"/>
      <fbc:geneProduct fbc:id="G_BS101_05555" fbc:label="BS101_05555" fbc:name="BS101_05555"/>
      <fbc:geneProduct fbc:id="G_BS101_04660" fbc:label="BS101_04660" fbc:name="BS101_04660"/>
      <fbc:geneProduct fbc:id="G_BS101_19075" fbc:label="BS101_19075" fbc:name="BS101_19075"/>
      <fbc:geneProduct fbc:id="G_BS101_10730" fbc:label="BS101_10730" fbc:name="BS101_10730"/>
      <fbc:geneProduct fbc:id="G_BS101_10735" fbc:label="BS101_10735" fbc:name="BS101_10735"/>
      <fbc:geneProduct fbc:id="G_BS101_06220" fbc:label="BS101_06220" fbc:name="BS101_06220"/>
      <fbc:geneProduct fbc:id="G_BS101_15410" fbc:label="BS101_15410" fbc:name="BS101_15410"/>
      <fbc:geneProduct fbc:id="G_BS101_19335" fbc:label="BS101_19335" fbc:name="BS101_19335"/>
      <fbc:geneProduct fbc:id="G_BS101_03440" fbc:label="BS101_03440" fbc:name="BS101_03440"/>
      <fbc:geneProduct fbc:id="G_BS101_19340" fbc:label="BS101_19340" fbc:name="BS101_19340"/>
      <fbc:geneProduct fbc:id="G_BS101_06365" fbc:label="BS101_06365" fbc:name="BS101_06365"/>
      <fbc:geneProduct fbc:id="G_BS101_09840" fbc:label="BS101_09840" fbc:name="BS101_09840"/>
      <fbc:geneProduct fbc:id="G_BS101_09935" fbc:label="BS101_09935" fbc:name="BS101_09935"/>
      <fbc:geneProduct fbc:id="G_BS101_06360" fbc:label="BS101_06360" fbc:name="BS101_06360"/>
      <fbc:geneProduct fbc:id="G_BS101_06510" fbc:label="BS101_06510" fbc:name="BS101_06510"/>
      <fbc:geneProduct fbc:id="G_BS101_09945" fbc:label="BS101_09945" fbc:name="BS101_09945"/>
      <fbc:geneProduct fbc:id="G_BS101_10935" fbc:label="BS101_10935" fbc:name="BS101_10935"/>
      <fbc:geneProduct fbc:id="G_BS101_20900" fbc:label="BS101_20900" fbc:name="BS101_20900"/>
      <fbc:geneProduct fbc:id="G_BS101_11670" fbc:label="BS101_11670" fbc:name="BS101_11670"/>
      <fbc:geneProduct fbc:id="G_BS101_03315" fbc:label="BS101_03315" fbc:name="BS101_03315"/>
      <fbc:geneProduct fbc:id="G_BS101_09940" fbc:label="BS101_09940" fbc:name="BS101_09940"/>
      <fbc:geneProduct fbc:id="G_BS101_10695" fbc:label="BS101_10695" fbc:name="BS101_10695"/>
      <fbc:geneProduct fbc:id="G_BS101_12500" fbc:label="BS101_12500" fbc:name="BS101_12500"/>
      <fbc:geneProduct fbc:id="G_peg__SBML_DOT__2567" fbc:label="peg__SBML_DOT__2567" fbc:name="peg.2567"/>
      <fbc:geneProduct fbc:id="G_BS101_11710" fbc:label="BS101_11710" fbc:name="BS101_11710"/>
      <fbc:geneProduct fbc:id="G_BS101_10700" fbc:label="BS101_10700" fbc:name="BS101_10700"/>
      <fbc:geneProduct fbc:id="G_BS101_00445" fbc:label="BS101_00445" fbc:name="BS101_00445"/>
      <fbc:geneProduct fbc:id="G_BS101_12040" fbc:label="BS101_12040" fbc:name="BS101_12040"/>
      <fbc:geneProduct fbc:id="G_BS101_15075" fbc:label="BS101_15075" fbc:name="BS101_15075"/>
      <fbc:geneProduct fbc:id="G_peg__SBML_DOT__95" fbc:label="peg__SBML_DOT__95" fbc:name="peg.95"/>
      <fbc:geneProduct fbc:id="G_BS101_07415" fbc:label="BS101_07415" fbc:name="BS101_07415"/>
      <fbc:geneProduct fbc:id="G_BS101_09550" fbc:label="BS101_09550" fbc:name="BS101_09550"/>
      <fbc:geneProduct fbc:id="G_BS101_09600" fbc:label="BS101_09600" fbc:name="BS101_09600"/>
      <fbc:geneProduct fbc:id="G_BS101_11720" fbc:label="BS101_11720" fbc:name="BS101_11720"/>
      <fbc:geneProduct fbc:id="G_BS101_10995" fbc:label="BS101_10995" fbc:name="BS101_10995"/>
      <fbc:geneProduct fbc:id="G_BS101_11665" fbc:label="BS101_11665" fbc:name="BS101_11665"/>
      <fbc:geneProduct fbc:id="G_BS101_11655" fbc:label="BS101_11655" fbc:name="BS101_11655"/>
      <fbc:geneProduct fbc:id="G_BS101_06215" fbc:label="BS101_06215" fbc:name="BS101_06215"/>
      <fbc:geneProduct fbc:id="G_BS101_06745" fbc:label="BS101_06745" fbc:name="BS101_06745"/>
      <fbc:geneProduct fbc:id="G_BS101_06810" fbc:label="BS101_06810" fbc:name="BS101_06810"/>
      <fbc:geneProduct fbc:id="G_peg__SBML_DOT__1394" fbc:label="peg__SBML_DOT__1394" fbc:name="peg.1394"/>
      <fbc:geneProduct fbc:id="G_BS101_10455" fbc:label="BS101_10455" fbc:name="BS101_10455"/>
      <fbc:geneProduct fbc:id="G_BS101_11470" fbc:label="BS101_11470" fbc:name="BS101_11470"/>
      <fbc:geneProduct fbc:id="G_BS101_20750" fbc:label="BS101_20750" fbc:name="BS101_20750"/>
      <fbc:geneProduct fbc:id="G_BS101_11565" fbc:label="BS101_11565" fbc:name="BS101_11565"/>
      <fbc:geneProduct fbc:id="G_BS101_00835" fbc:label="BS101_00835" fbc:name="BS101_00835"/>
      <fbc:geneProduct fbc:id="G_peg__SBML_DOT__178" fbc:label="peg__SBML_DOT__178" fbc:name="peg.178"/>
      <fbc:geneProduct fbc:id="G_BS101_11560" fbc:label="BS101_11560" fbc:name="BS101_11560"/>
      <fbc:geneProduct fbc:id="G_BS101_11555" fbc:label="BS101_11555" fbc:name="BS101_11555"/>
      <fbc:geneProduct fbc:id="G_BS101_11550" fbc:label="BS101_11550" fbc:name="BS101_11550"/>
      <fbc:geneProduct fbc:id="G_BS101_17735" fbc:label="BS101_17735" fbc:name="BS101_17735"/>
      <fbc:geneProduct fbc:id="G_BS101_15675" fbc:label="BS101_15675" fbc:name="BS101_15675"/>
      <fbc:geneProduct fbc:id="G_BS101_17730" fbc:label="BS101_17730" fbc:name="BS101_17730"/>
      <fbc:geneProduct fbc:id="G_BS101_17760" fbc:label="BS101_17760" fbc:name="BS101_17760"/>
      <fbc:geneProduct fbc:id="G_BS101_09540" fbc:label="BS101_09540" fbc:name="BS101_09540"/>
      <fbc:geneProduct fbc:id="G_BS101_07445" fbc:label="BS101_07445" fbc:name="BS101_07445"/>
      <fbc:geneProduct fbc:id="G_BS101_04215" fbc:label="BS101_04215" fbc:name="BS101_04215"/>
      <fbc:geneProduct fbc:id="G_BS101_02870" fbc:label="BS101_02870" fbc:name="BS101_02870"/>
      <fbc:geneProduct fbc:id="G_BS101_09530" fbc:label="BS101_09530" fbc:name="BS101_09530"/>
      <fbc:geneProduct fbc:id="G_BS101_09535" fbc:label="BS101_09535" fbc:name="BS101_09535"/>
      <fbc:geneProduct fbc:id="G_BS101_09525" fbc:label="BS101_09525" fbc:name="BS101_09525"/>
      <fbc:geneProduct fbc:id="G_BS101_13270" fbc:label="BS101_13270" fbc:name="BS101_13270"/>
      <fbc:geneProduct fbc:id="G_BS101_06245" fbc:label="BS101_06245" fbc:name="BS101_06245"/>
      <fbc:geneProduct fbc:id="G_BS101_06250" fbc:label="BS101_06250" fbc:name="BS101_06250"/>
      <fbc:geneProduct fbc:id="G_BS101_15420" fbc:label="BS101_15420" fbc:name="BS101_15420"/>
      <fbc:geneProduct fbc:id="G_BS101_15415" fbc:label="BS101_15415" fbc:name="BS101_15415"/>
      <fbc:geneProduct fbc:id="G_BS101_15425" fbc:label="BS101_15425" fbc:name="BS101_15425"/>
      <fbc:geneProduct fbc:id="G_peg__SBML_DOT__2589" fbc:label="peg__SBML_DOT__2589" fbc:name="peg.2589"/>
      <fbc:geneProduct fbc:id="G_BS101_12615" fbc:label="BS101_12615" fbc:name="BS101_12615"/>
      <fbc:geneProduct fbc:id="G_BS101_12630" fbc:label="BS101_12630" fbc:name="BS101_12630"/>
      <fbc:geneProduct fbc:id="G_BS101_17490" fbc:label="BS101_17490" fbc:name="BS101_17490"/>
      <fbc:geneProduct fbc:id="G_BS101_17610" fbc:label="BS101_17610" fbc:name="BS101_17610"/>
      <fbc:geneProduct fbc:id="G_BS101_07885" fbc:label="BS101_07885" fbc:name="BS101_07885"/>
      <fbc:geneProduct fbc:id="G_BS101_07890" fbc:label="BS101_07890" fbc:name="BS101_07890"/>
      <fbc:geneProduct fbc:id="G_BS101_07930" fbc:label="BS101_07930" fbc:name="BS101_07930"/>
      <fbc:geneProduct fbc:id="G_peg__SBML_DOT__1623" fbc:label="peg__SBML_DOT__1623" fbc:name="peg.1623"/>
      <fbc:geneProduct fbc:id="G_BS101_07925" fbc:label="BS101_07925" fbc:name="BS101_07925"/>
      <fbc:geneProduct fbc:id="G_BS101_07915" fbc:label="BS101_07915" fbc:name="BS101_07915"/>
      <fbc:geneProduct fbc:id="G_BS101_07910" fbc:label="BS101_07910" fbc:name="BS101_07910"/>
      <fbc:geneProduct fbc:id="G_BS101_07920" fbc:label="BS101_07920" fbc:name="BS101_07920"/>
      <fbc:geneProduct fbc:id="G_BS101_10235" fbc:label="BS101_10235" fbc:name="BS101_10235"/>
      <fbc:geneProduct fbc:id="G_BS101_10230" fbc:label="BS101_10230" fbc:name="BS101_10230"/>
      <fbc:geneProduct fbc:id="G_BS101_07905" fbc:label="BS101_07905" fbc:name="BS101_07905"/>
      <fbc:geneProduct fbc:id="G_BS101_07900" fbc:label="BS101_07900" fbc:name="BS101_07900"/>
      <fbc:geneProduct fbc:id="G_BS101_14335" fbc:label="BS101_14335" fbc:name="BS101_14335"/>
      <fbc:geneProduct fbc:id="G_BS101_07945" fbc:label="BS101_07945" fbc:name="BS101_07945"/>
      <fbc:geneProduct fbc:id="G_BS101_07895" fbc:label="BS101_07895" fbc:name="BS101_07895"/>
      <fbc:geneProduct fbc:id="G_BS101_16115" fbc:label="BS101_16115" fbc:name="BS101_16115"/>
      <fbc:geneProduct fbc:id="G_BS101_05130" fbc:label="BS101_05130" fbc:name="BS101_05130"/>
      <fbc:geneProduct fbc:id="G_BS101_05140" fbc:label="BS101_05140" fbc:name="BS101_05140"/>
      <fbc:geneProduct fbc:id="G_BS101_06400" fbc:label="BS101_06400" fbc:name="BS101_06400"/>
      <fbc:geneProduct fbc:id="G_BS101_05160" fbc:label="BS101_05160" fbc:name="BS101_05160"/>
      <fbc:geneProduct fbc:id="G_BS101_06405" fbc:label="BS101_06405" fbc:name="BS101_06405"/>
      <fbc:geneProduct fbc:id="G_BS101_06435" fbc:label="BS101_06435" fbc:name="BS101_06435"/>
      <fbc:geneProduct fbc:id="G_BS101_05165" fbc:label="BS101_05165" fbc:name="BS101_05165"/>
      <fbc:geneProduct fbc:id="G_BS101_05145" fbc:label="BS101_05145" fbc:name="BS101_05145"/>
      <fbc:geneProduct fbc:id="G_BS101_05150" fbc:label="BS101_05150" fbc:name="BS101_05150"/>
      <fbc:geneProduct fbc:id="G_BS101_07790" fbc:label="BS101_07790" fbc:name="BS101_07790"/>
      <fbc:geneProduct fbc:id="G_BS101_07785" fbc:label="BS101_07785" fbc:name="BS101_07785"/>
      <fbc:geneProduct fbc:id="G_BS101_07795" fbc:label="BS101_07795" fbc:name="BS101_07795"/>
      <fbc:geneProduct fbc:id="G_BS101_07805" fbc:label="BS101_07805" fbc:name="BS101_07805"/>
      <fbc:geneProduct fbc:id="G_BS101_07800" fbc:label="BS101_07800" fbc:name="BS101_07800"/>
      <fbc:geneProduct fbc:id="G_BS101_07815" fbc:label="BS101_07815" fbc:name="BS101_07815"/>
      <fbc:geneProduct fbc:id="G_BS101_07810" fbc:label="BS101_07810" fbc:name="BS101_07810"/>
      <fbc:geneProduct fbc:id="G_BS101_05545" fbc:label="BS101_05545" fbc:name="BS101_05545"/>
      <fbc:geneProduct fbc:id="G_BS101_05155" fbc:label="BS101_05155" fbc:name="BS101_05155"/>
      <fbc:geneProduct fbc:id="G_BS101_05135" fbc:label="BS101_05135" fbc:name="BS101_05135"/>
      <fbc:geneProduct fbc:id="G_BS101_05890" fbc:label="BS101_05890" fbc:name="BS101_05890"/>
      <fbc:geneProduct fbc:id="G_peg__SBML_DOT__581" fbc:label="peg__SBML_DOT__581" fbc:name="peg.581"/>
      <fbc:geneProduct fbc:id="G_BS101_03490" fbc:label="BS101_03490" fbc:name="BS101_03490"/>
      <fbc:geneProduct fbc:id="G_BS101_17725" fbc:label="BS101_17725" fbc:name="BS101_17725"/>
      <fbc:geneProduct fbc:id="G_BS101_03600" fbc:label="BS101_03600" fbc:name="BS101_03600"/>
      <fbc:geneProduct fbc:id="G_BS101_10750" fbc:label="BS101_10750" fbc:name="BS101_10750"/>
      <fbc:geneProduct fbc:id="G_peg__SBML_DOT__895" fbc:label="peg__SBML_DOT__895" fbc:name="peg.895"/>
      <fbc:geneProduct fbc:id="G_BS101_09895" fbc:label="BS101_09895" fbc:name="BS101_09895"/>
      <fbc:geneProduct fbc:id="G_BS101_13520" fbc:label="BS101_13520" fbc:name="BS101_13520"/>
      <fbc:geneProduct fbc:id="G_BS101_21345" fbc:label="BS101_21345" fbc:name="BS101_21345"/>
      <fbc:geneProduct fbc:id="G_BS101_05415" fbc:label="BS101_05415" fbc:name="BS101_05415"/>
      <fbc:geneProduct fbc:id="G_peg__SBML_DOT__2035" fbc:label="peg__SBML_DOT__2035" fbc:name="peg.2035"/>
      <fbc:geneProduct fbc:id="G_BS101_20545" fbc:label="BS101_20545" fbc:name="BS101_20545"/>
      <fbc:geneProduct fbc:id="G_BS101_01270" fbc:label="BS101_01270" fbc:name="BS101_01270"/>
      <fbc:geneProduct fbc:id="G_BS101_04150" fbc:label="BS101_04150" fbc:name="BS101_04150"/>
      <fbc:geneProduct fbc:id="G_BS101_04600" fbc:label="BS101_04600" fbc:name="BS101_04600"/>
      <fbc:geneProduct fbc:id="G_BS101_20955" fbc:label="BS101_20955" fbc:name="BS101_20955"/>
      <fbc:geneProduct fbc:id="G_BS101_01250" fbc:label="BS101_01250" fbc:name="BS101_01250"/>
      <fbc:geneProduct fbc:id="G_BS101_20465" fbc:label="BS101_20465" fbc:name="BS101_20465"/>
      <fbc:geneProduct fbc:id="G_BS101_01330" fbc:label="BS101_01330" fbc:name="BS101_01330"/>
      <fbc:geneProduct fbc:id="G_BS101_01520" fbc:label="BS101_01520" fbc:name="BS101_01520"/>
      <fbc:geneProduct fbc:id="G_BS101_07350" fbc:label="BS101_07350" fbc:name="BS101_07350"/>
      <fbc:geneProduct fbc:id="G_BS101_16105" fbc:label="BS101_16105" fbc:name="BS101_16105"/>
      <fbc:geneProduct fbc:id="G_BS101_07355" fbc:label="BS101_07355" fbc:name="BS101_07355"/>
      <fbc:geneProduct fbc:id="G_BS101_07360" fbc:label="BS101_07360" fbc:name="BS101_07360"/>
      <fbc:geneProduct fbc:id="G_BS101_11490" fbc:label="BS101_11490" fbc:name="BS101_11490"/>
      <fbc:geneProduct fbc:id="G_BS101_15225" fbc:label="BS101_15225" fbc:name="BS101_15225"/>
      <fbc:geneProduct fbc:id="G_BS101_03270" fbc:label="BS101_03270" fbc:name="BS101_03270"/>
      <fbc:geneProduct fbc:id="G_BS101_03275" fbc:label="BS101_03275" fbc:name="BS101_03275"/>
      <fbc:geneProduct fbc:id="G_BS101_12910" fbc:label="BS101_12910" fbc:name="BS101_12910"/>
      <fbc:geneProduct fbc:id="G_BS101_19060" fbc:label="BS101_19060" fbc:name="BS101_19060"/>
      <fbc:geneProduct fbc:id="G_BS101_14760" fbc:label="BS101_14760" fbc:name="BS101_14760"/>
      <fbc:geneProduct fbc:id="G_BS101_18700" fbc:label="BS101_18700" fbc:name="BS101_18700"/>
      <fbc:geneProduct fbc:id="G_peg__SBML_DOT__811" fbc:label="peg__SBML_DOT__811" fbc:name="peg.811"/>
      <fbc:geneProduct fbc:id="G_BS101_08490" fbc:label="BS101_08490" fbc:name="BS101_08490"/>
      <fbc:geneProduct fbc:id="G_BS101_05825" fbc:label="BS101_05825" fbc:name="BS101_05825"/>
      <fbc:geneProduct fbc:id="G_BS101_16130" fbc:label="BS101_16130" fbc:name="BS101_16130"/>
      <fbc:geneProduct fbc:id="G_BS101_16125" fbc:label="BS101_16125" fbc:name="BS101_16125"/>
      <fbc:geneProduct fbc:id="G_BS101_16120" fbc:label="BS101_16120" fbc:name="BS101_16120"/>
      <fbc:geneProduct fbc:id="G_BS101_08735" fbc:label="BS101_08735" fbc:name="BS101_08735"/>
      <fbc:geneProduct fbc:id="G_BS101_03245" fbc:label="BS101_03245" fbc:name="BS101_03245"/>
      <fbc:geneProduct fbc:id="G_BS101_08275" fbc:label="BS101_08275" fbc:name="BS101_08275"/>
      <fbc:geneProduct fbc:id="G_BS101_08285" fbc:label="BS101_08285" fbc:name="BS101_08285"/>
      <fbc:geneProduct fbc:id="G_BS101_11595" fbc:label="BS101_11595" fbc:name="BS101_11595"/>
      <fbc:geneProduct fbc:id="G_BS101_11605" fbc:label="BS101_11605" fbc:name="BS101_11605"/>
      <fbc:geneProduct fbc:id="G_BS101_11590" fbc:label="BS101_11590" fbc:name="BS101_11590"/>
      <fbc:geneProduct fbc:id="G_BS101_11600" fbc:label="BS101_11600" fbc:name="BS101_11600"/>
      <fbc:geneProduct fbc:id="G_BS101_08560" fbc:label="BS101_08560" fbc:name="BS101_08560"/>
      <fbc:geneProduct fbc:id="G_BS101_13575" fbc:label="BS101_13575" fbc:name="BS101_13575"/>
      <fbc:geneProduct fbc:id="G_BS101_13570" fbc:label="BS101_13570" fbc:name="BS101_13570"/>
      <fbc:geneProduct fbc:id="G_BS101_05670" fbc:label="BS101_05670" fbc:name="BS101_05670"/>
      <fbc:geneProduct fbc:id="G_BS101_21610" fbc:label="BS101_21610" fbc:name="BS101_21610"/>
      <fbc:geneProduct fbc:id="G_BS101_06305" fbc:label="BS101_06305" fbc:name="BS101_06305"/>
      <fbc:geneProduct fbc:id="G_BS101_04985" fbc:label="BS101_04985" fbc:name="BS101_04985"/>
      <fbc:geneProduct fbc:id="G_BS101_04995" fbc:label="BS101_04995" fbc:name="BS101_04995"/>
      <fbc:geneProduct fbc:id="G_BS101_08720" fbc:label="BS101_08720" fbc:name="BS101_08720"/>
      <fbc:geneProduct fbc:id="G_BS101_19320" fbc:label="BS101_19320" fbc:name="BS101_19320"/>
      <fbc:geneProduct fbc:id="G_BS101_12265" fbc:label="BS101_12265" fbc:name="BS101_12265"/>
      <fbc:geneProduct fbc:id="G_BS101_04370" fbc:label="BS101_04370" fbc:name="BS101_04370"/>
      <fbc:geneProduct fbc:id="G_BS101_01485" fbc:label="BS101_01485" fbc:name="BS101_01485"/>
      <fbc:geneProduct fbc:id="G_peg__SBML_DOT__1686" fbc:label="peg__SBML_DOT__1686" fbc:name="peg.1686"/>
      <fbc:geneProduct fbc:id="G_BS101_08230" fbc:label="BS101_08230" fbc:name="BS101_08230"/>
      <fbc:geneProduct fbc:id="G_BS101_08315" fbc:label="BS101_08315" fbc:name="BS101_08315"/>
      <fbc:geneProduct fbc:id="G_BS101_04510" fbc:label="BS101_04510" fbc:name="BS101_04510"/>
      <fbc:geneProduct fbc:id="G_BS101_13505" fbc:label="BS101_13505" fbc:name="BS101_13505"/>
      <fbc:geneProduct fbc:id="G_BS101_13515" fbc:label="BS101_13515" fbc:name="BS101_13515"/>
      <fbc:geneProduct fbc:id="G_peg__SBML_DOT__2778" fbc:label="peg__SBML_DOT__2778" fbc:name="peg.2778"/>
      <fbc:geneProduct fbc:id="G_BS101_04365" fbc:label="BS101_04365" fbc:name="BS101_04365"/>
      <fbc:geneProduct fbc:id="G_BS101_06020" fbc:label="BS101_06020" fbc:name="BS101_06020"/>
      <fbc:geneProduct fbc:id="G_BS101_06015" fbc:label="BS101_06015" fbc:name="BS101_06015"/>
      <fbc:geneProduct fbc:id="G_BS101_10535" fbc:label="BS101_10535" fbc:name="BS101_10535"/>
      <fbc:geneProduct fbc:id="G_BS101_04205" fbc:label="BS101_04205" fbc:name="BS101_04205"/>
      <fbc:geneProduct fbc:id="G_BS101_06130" fbc:label="BS101_06130" fbc:name="BS101_06130"/>
      <fbc:geneProduct fbc:id="G_BS101_06140" fbc:label="BS101_06140" fbc:name="BS101_06140"/>
      <fbc:geneProduct fbc:id="G_BS101_06125" fbc:label="BS101_06125" fbc:name="BS101_06125"/>
      <fbc:geneProduct fbc:id="G_BS101_17795" fbc:label="BS101_17795" fbc:name="BS101_17795"/>
      <fbc:geneProduct fbc:id="G_BS101_20120" fbc:label="BS101_20120" fbc:name="BS101_20120"/>
      <fbc:geneProduct fbc:id="G_BS101_11795" fbc:label="BS101_11795" fbc:name="BS101_11795"/>
      <fbc:geneProduct fbc:id="G_BS101_11790" fbc:label="BS101_11790" fbc:name="BS101_11790"/>
      <fbc:geneProduct fbc:id="G_peg__SBML_DOT__1834" fbc:label="peg__SBML_DOT__1834" fbc:name="peg.1834"/>
      <fbc:geneProduct fbc:id="G_BS101_08945" fbc:label="BS101_08945" fbc:name="BS101_08945"/>
      <fbc:geneProduct fbc:id="G_BS101_02885" fbc:label="BS101_02885" fbc:name="BS101_02885"/>
      <fbc:geneProduct fbc:id="G_BS101_07835" fbc:label="BS101_07835" fbc:name="BS101_07835"/>
      <fbc:geneProduct fbc:id="G_BS101_08245" fbc:label="BS101_08245" fbc:name="BS101_08245"/>
      <fbc:geneProduct fbc:id="G_BS101_02875" fbc:label="BS101_02875" fbc:name="BS101_02875"/>
      <fbc:geneProduct fbc:id="G_BS101_08670" fbc:label="BS101_08670" fbc:name="BS101_08670"/>
      <fbc:geneProduct fbc:id="G_BS101_04795" fbc:label="BS101_04795" fbc:name="BS101_04795"/>
      <fbc:geneProduct fbc:id="G_BS101_04460" fbc:label="BS101_04460" fbc:name="BS101_04460"/>
      <fbc:geneProduct fbc:id="G_BS101_04765" fbc:label="BS101_04765" fbc:name="BS101_04765"/>
      <fbc:geneProduct fbc:id="G_BS101_04800" fbc:label="BS101_04800" fbc:name="BS101_04800"/>
      <fbc:geneProduct fbc:id="G_peg__SBML_DOT__986" fbc:label="peg__SBML_DOT__986" fbc:name="peg.986"/>
      <fbc:geneProduct fbc:id="G_peg__SBML_DOT__987" fbc:label="peg__SBML_DOT__987" fbc:name="peg.987"/>
      <fbc:geneProduct fbc:id="G_BS101_04805" fbc:label="BS101_04805" fbc:name="BS101_04805"/>
      <fbc:geneProduct fbc:id="G_BS101_16080" fbc:label="BS101_16080" fbc:name="BS101_16080"/>
      <fbc:geneProduct fbc:id="G_BS101_04810" fbc:label="BS101_04810" fbc:name="BS101_04810"/>
      <fbc:geneProduct fbc:id="G_BS101_04845" fbc:label="BS101_04845" fbc:name="BS101_04845"/>
      <fbc:geneProduct fbc:id="G_BS101_04860" fbc:label="BS101_04860" fbc:name="BS101_04860"/>
      <fbc:geneProduct fbc:id="G_BS101_04850" fbc:label="BS101_04850" fbc:name="BS101_04850"/>
      <fbc:geneProduct fbc:id="G_BS101_04780" fbc:label="BS101_04780" fbc:name="BS101_04780"/>
      <fbc:geneProduct fbc:id="G_BS101_04830" fbc:label="BS101_04830" fbc:name="BS101_04830"/>
      <fbc:geneProduct fbc:id="G_BS101_04855" fbc:label="BS101_04855" fbc:name="BS101_04855"/>
      <fbc:geneProduct fbc:id="G_BS101_04840" fbc:label="BS101_04840" fbc:name="BS101_04840"/>
      <fbc:geneProduct fbc:id="G_BS101_04835" fbc:label="BS101_04835" fbc:name="BS101_04835"/>
      <fbc:geneProduct fbc:id="G_BS101_04825" fbc:label="BS101_04825" fbc:name="BS101_04825"/>
      <fbc:geneProduct fbc:id="G_BS101_04820" fbc:label="BS101_04820" fbc:name="BS101_04820"/>
      <fbc:geneProduct fbc:id="G_BS101_04775" fbc:label="BS101_04775" fbc:name="BS101_04775"/>
      <fbc:geneProduct fbc:id="G_BS101_04815" fbc:label="BS101_04815" fbc:name="BS101_04815"/>
      <fbc:geneProduct fbc:id="G_BS101_16085" fbc:label="BS101_16085" fbc:name="BS101_16085"/>
      <fbc:geneProduct fbc:id="G_BS101_04865" fbc:label="BS101_04865" fbc:name="BS101_04865"/>
      <fbc:geneProduct fbc:id="G_BS101_04785" fbc:label="BS101_04785" fbc:name="BS101_04785"/>
      <fbc:geneProduct fbc:id="G_BS101_04770" fbc:label="BS101_04770" fbc:name="BS101_04770"/>
      <fbc:geneProduct fbc:id="G_BS101_04790" fbc:label="BS101_04790" fbc:name="BS101_04790"/>
      <fbc:geneProduct fbc:id="G_BS101_16075" fbc:label="BS101_16075" fbc:name="BS101_16075"/>
      <fbc:geneProduct fbc:id="G_BS101_04875" fbc:label="BS101_04875" fbc:name="BS101_04875"/>
      <fbc:geneProduct fbc:id="G_BS101_04870" fbc:label="BS101_04870" fbc:name="BS101_04870"/>
      <fbc:geneProduct fbc:id="G_BS101_18730" fbc:label="BS101_18730" fbc:name="BS101_18730"/>
      <fbc:geneProduct fbc:id="G_BS101_11060" fbc:label="BS101_11060" fbc:name="BS101_11060"/>
      <fbc:geneProduct fbc:id="G_BS101_08990" fbc:label="BS101_08990" fbc:name="BS101_08990"/>
      <fbc:geneProduct fbc:id="G_BS101_08980" fbc:label="BS101_08980" fbc:name="BS101_08980"/>
      <fbc:geneProduct fbc:id="G_BS101_13585" fbc:label="BS101_13585" fbc:name="BS101_13585"/>
      <fbc:geneProduct fbc:id="G_BS101_02970" fbc:label="BS101_02970" fbc:name="BS101_02970"/>
      <fbc:geneProduct fbc:id="G_BS101_05340" fbc:label="BS101_05340" fbc:name="BS101_05340"/>
      <fbc:geneProduct fbc:id="G_BS101_07970" fbc:label="BS101_07970" fbc:name="BS101_07970"/>
      <fbc:geneProduct fbc:id="G_BS101_04620" fbc:label="BS101_04620" fbc:name="BS101_04620"/>
      <fbc:geneProduct fbc:id="G_BS101_06800" fbc:label="BS101_06800" fbc:name="BS101_06800"/>
      <fbc:geneProduct fbc:id="G_BS101_07585" fbc:label="BS101_07585" fbc:name="BS101_07585"/>
      <fbc:geneProduct fbc:id="G_BS101_08500" fbc:label="BS101_08500" fbc:name="BS101_08500"/>
      <fbc:geneProduct fbc:id="G_BS101_01615" fbc:label="BS101_01615" fbc:name="BS101_01615"/>
      <fbc:geneProduct fbc:id="G_BS101_21155" fbc:label="BS101_21155" fbc:name="BS101_21155"/>
      <fbc:geneProduct fbc:id="G_BS101_21380" fbc:label="BS101_21380" fbc:name="BS101_21380"/>
      <fbc:geneProduct fbc:id="G_BS101_08510" fbc:label="BS101_08510" fbc:name="BS101_08510"/>
      <fbc:geneProduct fbc:id="G_BS101_07580" fbc:label="BS101_07580" fbc:name="BS101_07580"/>
      <fbc:geneProduct fbc:id="G_peg__SBML_DOT__1844" fbc:label="peg__SBML_DOT__1844" fbc:name="peg.1844"/>
      <fbc:geneProduct fbc:id="G_BS101_09005" fbc:label="BS101_09005" fbc:name="BS101_09005"/>
      <fbc:geneProduct fbc:id="G_BS101_07765" fbc:label="BS101_07765" fbc:name="BS101_07765"/>
      <fbc:geneProduct fbc:id="G_BS101_09595" fbc:label="BS101_09595" fbc:name="BS101_09595"/>
      <fbc:geneProduct fbc:id="G_BS101_16900" fbc:label="BS101_16900" fbc:name="BS101_16900"/>
      <fbc:geneProduct fbc:id="G_BS101_13870" fbc:label="BS101_13870" fbc:name="BS101_13870"/>
      <fbc:geneProduct fbc:id="G_BS101_16895" fbc:label="BS101_16895" fbc:name="BS101_16895"/>
      <fbc:geneProduct fbc:id="G_peg__SBML_DOT__3507" fbc:label="peg__SBML_DOT__3507" fbc:name="peg.3507"/>
      <fbc:geneProduct fbc:id="G_BS101_14095" fbc:label="BS101_14095" fbc:name="BS101_14095"/>
      <fbc:geneProduct fbc:id="G_BS101_01155" fbc:label="BS101_01155" fbc:name="BS101_01155"/>
      <fbc:geneProduct fbc:id="G_BS101_01175" fbc:label="BS101_01175" fbc:name="BS101_01175"/>
      <fbc:geneProduct fbc:id="G_BS101_01165" fbc:label="BS101_01165" fbc:name="BS101_01165"/>
      <fbc:geneProduct fbc:id="G_BS101_03500" fbc:label="BS101_03500" fbc:name="BS101_03500"/>
      <fbc:geneProduct fbc:id="G_BS101_01170" fbc:label="BS101_01170" fbc:name="BS101_01170"/>
      <fbc:geneProduct fbc:id="G_BS101_01125" fbc:label="BS101_01125" fbc:name="BS101_01125"/>
      <fbc:geneProduct fbc:id="G_BS101_13965" fbc:label="BS101_13965" fbc:name="BS101_13965"/>
      <fbc:geneProduct fbc:id="G_BS101_20055" fbc:label="BS101_20055" fbc:name="BS101_20055"/>
      <fbc:geneProduct fbc:id="G_BS101_01140" fbc:label="BS101_01140" fbc:name="BS101_01140"/>
      <fbc:geneProduct fbc:id="G_BS101_01160" fbc:label="BS101_01160" fbc:name="BS101_01160"/>
      <fbc:geneProduct fbc:id="G_BS101_05115" fbc:label="BS101_05115" fbc:name="BS101_05115"/>
      <fbc:geneProduct fbc:id="G_BS101_01145" fbc:label="BS101_01145" fbc:name="BS101_01145"/>
      <fbc:geneProduct fbc:id="G_BS101_01150" fbc:label="BS101_01150" fbc:name="BS101_01150"/>
      <fbc:geneProduct fbc:id="G_BS101_10925" fbc:label="BS101_10925" fbc:name="BS101_10925"/>
      <fbc:geneProduct fbc:id="G_BS101_01135" fbc:label="BS101_01135" fbc:name="BS101_01135"/>
      <fbc:geneProduct fbc:id="G_BS101_01050" fbc:label="BS101_01050" fbc:name="BS101_01050"/>
      <fbc:geneProduct fbc:id="G_BS101_16615" fbc:label="BS101_16615" fbc:name="BS101_16615"/>
      <fbc:geneProduct fbc:id="G_BS101_08180" fbc:label="BS101_08180" fbc:name="BS101_08180"/>
      <fbc:geneProduct fbc:id="G_BS101_08355" fbc:label="BS101_08355" fbc:name="BS101_08355"/>
      <fbc:geneProduct fbc:id="G_BS101_19330" fbc:label="BS101_19330" fbc:name="BS101_19330"/>
      <fbc:geneProduct fbc:id="G_BS101_06200" fbc:label="BS101_06200" fbc:name="BS101_06200"/>
      <fbc:geneProduct fbc:id="G_BS101_08495" fbc:label="BS101_08495" fbc:name="BS101_08495"/>
      <fbc:geneProduct fbc:id="G_BS101_12735" fbc:label="BS101_12735" fbc:name="BS101_12735"/>
      <fbc:geneProduct fbc:id="G_BS101_08605" fbc:label="BS101_08605" fbc:name="BS101_08605"/>
      <fbc:geneProduct fbc:id="G_BS101_05210" fbc:label="BS101_05210" fbc:name="BS101_05210"/>
      <fbc:geneProduct fbc:id="G_BS101_08915" fbc:label="BS101_08915" fbc:name="BS101_08915"/>
      <fbc:geneProduct fbc:id="G_BS101_00840" fbc:label="BS101_00840" fbc:name="BS101_00840"/>
      <fbc:geneProduct fbc:id="G_BS101_10085" fbc:label="BS101_10085" fbc:name="BS101_10085"/>
      <fbc:geneProduct fbc:id="G_BS101_10100" fbc:label="BS101_10100" fbc:name="BS101_10100"/>
      <fbc:geneProduct fbc:id="G_BS101_10090" fbc:label="BS101_10090" fbc:name="BS101_10090"/>
      <fbc:geneProduct fbc:id="G_BS101_21130" fbc:label="BS101_21130" fbc:name="BS101_21130"/>
      <fbc:geneProduct fbc:id="G_BS101_20560" fbc:label="BS101_20560" fbc:name="BS101_20560"/>
      <fbc:geneProduct fbc:id="G_BS101_04960" fbc:label="BS101_04960" fbc:name="BS101_04960"/>
      <fbc:geneProduct fbc:id="G_BS101_19430" fbc:label="BS101_19430" fbc:name="BS101_19430"/>
      <fbc:geneProduct fbc:id="G_BS101_16045" fbc:label="BS101_16045" fbc:name="BS101_16045"/>
      <fbc:geneProduct fbc:id="G_BS101_15530" fbc:label="BS101_15530" fbc:name="BS101_15530"/>
      <fbc:geneProduct fbc:id="G_BS101_03525" fbc:label="BS101_03525" fbc:name="BS101_03525"/>
      <fbc:geneProduct fbc:id="G_BS101_16360" fbc:label="BS101_16360" fbc:name="BS101_16360"/>
      <fbc:geneProduct fbc:id="G_BS101_19365" fbc:label="BS101_19365" fbc:name="BS101_19365"/>
      <fbc:geneProduct fbc:id="G_BS101_21415" fbc:label="BS101_21415" fbc:name="BS101_21415"/>
      <fbc:geneProduct fbc:id="G_BS101_11075" fbc:label="BS101_11075" fbc:name="BS101_11075"/>
      <fbc:geneProduct fbc:id="G_BS101_09435" fbc:label="BS101_09435" fbc:name="BS101_09435"/>
      <fbc:geneProduct fbc:id="G_BS101_02835" fbc:label="BS101_02835" fbc:name="BS101_02835"/>
      <fbc:geneProduct fbc:id="G_BS101_14845" fbc:label="BS101_14845" fbc:name="BS101_14845"/>
      <fbc:geneProduct fbc:id="G_BS101_09130" fbc:label="BS101_09130" fbc:name="BS101_09130"/>
      <fbc:geneProduct fbc:id="G_BS101_18955" fbc:label="BS101_18955" fbc:name="BS101_18955"/>
      <fbc:geneProduct fbc:id="G_BS101_02635" fbc:label="BS101_02635" fbc:name="BS101_02635"/>
      <fbc:geneProduct fbc:id="G_BS101_01915" fbc:label="BS101_01915" fbc:name="BS101_01915"/>
      <fbc:geneProduct fbc:id="G_BS101_06865" fbc:label="BS101_06865" fbc:name="BS101_06865"/>
      <fbc:geneProduct fbc:id="G_BS101_10545" fbc:label="BS101_10545" fbc:name="BS101_10545"/>
      <fbc:geneProduct fbc:id="G_BS101_18270" fbc:label="BS101_18270" fbc:name="BS101_18270"/>
      <fbc:geneProduct fbc:id="G_BS101_04665" fbc:label="BS101_04665" fbc:name="BS101_04665"/>
      <fbc:geneProduct fbc:id="G_BS101_10815" fbc:label="BS101_10815" fbc:name="BS101_10815"/>
      <fbc:geneProduct fbc:id="G_BS101_09445" fbc:label="BS101_09445" fbc:name="BS101_09445"/>
      <fbc:geneProduct fbc:id="G_peg__SBML_DOT__2844" fbc:label="peg__SBML_DOT__2844" fbc:name="peg.2844"/>
      <fbc:geneProduct fbc:id="G_BS101_13830" fbc:label="BS101_13830" fbc:name="BS101_13830"/>
      <fbc:geneProduct fbc:id="G_BS101_16460" fbc:label="BS101_16460" fbc:name="BS101_16460"/>
      <fbc:geneProduct fbc:id="G_BS101_16535" fbc:label="BS101_16535" fbc:name="BS101_16535"/>
      <fbc:geneProduct fbc:id="G_BS101_16905" fbc:label="BS101_16905" fbc:name="BS101_16905"/>
      <fbc:geneProduct fbc:id="G_BS101_16910" fbc:label="BS101_16910" fbc:name="BS101_16910"/>
      <fbc:geneProduct fbc:id="G_BS101_17550" fbc:label="BS101_17550" fbc:name="BS101_17550"/>
      <fbc:geneProduct fbc:id="G_BS101_18630" fbc:label="BS101_18630" fbc:name="BS101_18630"/>
      <fbc:geneProduct fbc:id="G_BS101_20775" fbc:label="BS101_20775" fbc:name="BS101_20775"/>
      <fbc:geneProduct fbc:id="G_BS101_21035" fbc:label="BS101_21035" fbc:name="BS101_21035"/>
      <fbc:geneProduct fbc:id="G_BS101_05445" fbc:label="BS101_05445" fbc:name="BS101_05445"/>
      <fbc:geneProduct fbc:id="G_BS101_05460" fbc:label="BS101_05460" fbc:name="BS101_05460"/>
      <fbc:geneProduct fbc:id="G_BS101_15450" fbc:label="BS101_15450" fbc:name="BS101_15450"/>
      <fbc:geneProduct fbc:id="G_BS101_15435" fbc:label="BS101_15435" fbc:name="BS101_15435"/>
      <fbc:geneProduct fbc:id="G_BS101_15455" fbc:label="BS101_15455" fbc:name="BS101_15455"/>
      <fbc:geneProduct fbc:id="G_BS101_15445" fbc:label="BS101_15445" fbc:name="BS101_15445"/>
      <fbc:geneProduct fbc:id="G_BS101_15440" fbc:label="BS101_15440" fbc:name="BS101_15440"/>
      <fbc:geneProduct fbc:id="G_BS101_05375" fbc:label="BS101_05375" fbc:name="BS101_05375"/>
      <fbc:geneProduct fbc:id="G_BS101_16100" fbc:label="BS101_16100" fbc:name="BS101_16100"/>
      <fbc:geneProduct fbc:id="G_BS101_05370" fbc:label="BS101_05370" fbc:name="BS101_05370"/>
      <fbc:geneProduct fbc:id="G_BS101_04490" fbc:label="BS101_04490" fbc:name="BS101_04490"/>
      <fbc:geneProduct fbc:id="G_BS101_04485" fbc:label="BS101_04485" fbc:name="BS101_04485"/>
      <fbc:geneProduct fbc:id="G_BS101_05380" fbc:label="BS101_05380" fbc:name="BS101_05380"/>
      <fbc:geneProduct fbc:id="G_BS101_11680" fbc:label="BS101_11680" fbc:name="BS101_11680"/>
      <fbc:geneProduct fbc:id="G_BS101_11685" fbc:label="BS101_11685" fbc:name="BS101_11685"/>
      <fbc:geneProduct fbc:id="G_BS101_11675" fbc:label="BS101_11675" fbc:name="BS101_11675"/>
      <fbc:geneProduct fbc:id="G_BS101_11690" fbc:label="BS101_11690" fbc:name="BS101_11690"/>
      <fbc:geneProduct fbc:id="G_BS101_10875" fbc:label="BS101_10875" fbc:name="BS101_10875"/>
      <fbc:geneProduct fbc:id="G_BS101_10885" fbc:label="BS101_10885" fbc:name="BS101_10885"/>
      <fbc:geneProduct fbc:id="G_BS101_10880" fbc:label="BS101_10880" fbc:name="BS101_10880"/>
      <fbc:geneProduct fbc:id="G_BS101_10870" fbc:label="BS101_10870" fbc:name="BS101_10870"/>
      <fbc:geneProduct fbc:id="G_BS101_05105" fbc:label="BS101_05105" fbc:name="BS101_05105"/>
      <fbc:geneProduct fbc:id="G_BS101_05110" fbc:label="BS101_05110" fbc:name="BS101_05110"/>
      <fbc:geneProduct fbc:id="G_BS101_05100" fbc:label="BS101_05100" fbc:name="BS101_05100"/>
      <fbc:geneProduct fbc:id="G_BS101_08140" fbc:label="BS101_08140" fbc:name="BS101_08140"/>
      <fbc:geneProduct fbc:id="G_BS101_08150" fbc:label="BS101_08150" fbc:name="BS101_08150"/>
[truncated: 1,845,424 more chars]
